# Supplementary material for: STAG2-truncating variants reveal a mosaic STAG2 inactivation pattern and compensatory mechanisms involving cohesin complex remodeling
Source: iScience. 2025 Nov 22;28(12):114195. doi: 10.1016/j.isci.2025.114195 (PMC12765388; doi:10.1016/j.isci.2025.114195)
Supplement: Table S3. MaxQuant protein groups for SMC3-immunoprecipitation from control (C1) and patient fibroblasts (Pt1), related to STAR Methods [file mmc3.xlsx]

## Sheet: Table S3 MQ proteingroups
Table S3. Maxquant protein groups, related to STAR Methods
Protein IDs	Majority protein IDs	Peptide counts (all)	Peptide counts (razor+unique)	Peptide counts (unique)	Protein names	Gene names	Fasta headers	Number of proteins	Peptides	Razor + unique peptides	Unique peptides	Peptides Control_SMC3	Peptides IgG	Peptides Patient_SMC3	Razor + unique peptides Control_SMC3	Razor + unique peptides IgG	Razor + unique peptides Patient_SMC3	Unique peptides Control_SMC3	Unique peptides IgG	Unique peptides Patient_SMC3	Sequence coverage [%]	Unique + razor sequence coverage [%]	Unique sequence coverage [%]	Mol. weight [kDa]	Sequence length	Sequence lengths	Fraction average	Fraction 1	Fraction 2	Fraction 3	Fraction 4	Fraction 5	Fraction 6	Fraction 7	Fraction 8	Fraction 9	Fraction 10	Fraction 11	Q-value	Score	Sequence coverage Control_SMC3 [%]	Sequence coverage IgG [%]	Sequence coverage Patient_SMC3 [%]	Intensity	Intensity Control_SMC3	Intensity IgG	Intensity Patient_SMC3	iBAQ peptides	iBAQ
Q9UQE7	Q9UQE7	68	68	68	Structural maintenance of chromosomes protein 3	SMC3	Structural maintenance of chromosomes protein 3	1	68	68	68	63	0	63	63	0	63	63	0	63	54	54	54	141.54	1217	1217	10.1							2	4	4	216	49	0	323.31	51.5	0	50.1	4459500000	2431500000	0	2.028e+09	65	50244000
D6W5U7;Q9UJ98-3;Q9UJ98;Q9UJ98-2;C9JYW5;H7C0H6;C9JTG4;H0Y4S6;C9J3T3	D6W5U7;Q9UJ98-3;Q9UJ98;Q9UJ98-2	8;8;8;7;1;1;1;1;1	7;7;7;6;1;1;1;1;1	7;7;7;6;1;1;1;1;1	Cohesin subunit SA-3	STAG3	Isoform of Q9UJ98, Cohesin subunit SA;Isoform of Q9UJ98, Isoform 3 of Cohesin subunit SA-3;Cohesin subunit SA-3;Isoform of Q9UJ98, Isoform 2 of Cohesin subunit SA-3	9	8	7	7	1	1	6	0	1	6	0	1	6	8.4	7.8	7.8	139.12	1226	1226;1167;1225;888;112;113;144;172;188	9			1							6		0	46.788	0.6	1.3	6.5	9697300	3252500	2381200	4063600	51	115360
CON__P00761;Q9BYE2-3;Q9BYE2-2;Q9BYE2-6;Q9BYE2	CON__P00761	13;1;1;1;1	13;1;1;1;1	12;0;0;0;0				5	13	13	12	12	12	12	12	12	12	12	11	12	64.1	64.1	60.6	24.409	231	231;532;563;567;586	5.88	212	63	182	230	55	132	126	166	148	64	206	0	323.31	60.6	56.3	60.6	306490000000	80106000000	145030000000	81354000000	11	8.212e+09
A0A0A0MS07;A0A4W9A917;A0A0A0MS08;A0A286YES1;P01857;P01860;A0A286YEY4;A0A286YFJ8;P01859;P01861	A0A0A0MS07;A0A4W9A917;A0A0A0MS08;A0A286YES1;P01857;P01860;A0A286YEY4;A0A286YFJ8;P01859;P01861	2;2;2;2;2;2;1;1;1;1	2;2;2;2;2;2;1;1;1;1	2;2;2;2;2;2;1;1;1;1	Ig gamma-1 chain C region;Ig gamma-3 chain C region;Ig gamma-2 chain C region;Ig gamma-4 chain C region	IGHG1;IGHG3;IGHG2;IGHG4	Isoform of P01857, Immunoglobulin heavy constant gamma 1 (Fragment);Isoform of P01860, Immunoglobulin heavy constant gamma 3 (Fragment);Isoform of P01857, Immunoglobulin heavy constant gamma 1 (Fragment);Isoform of P01860, Immunoglobulin heavy constant gam	10	2	2	2	1	1	2	1	1	2	1	1	2	5.1	5.1	5.1	31.983	295	295;377;399;446;330;377;395;396;326;327	6.32	2	2	4	7	17	10	6	9	8	4	4	0	15.395	2.4	2.4	5.1	27317000000	6.1868e+09	17127000000	4.0035e+09	13	2.1013e+09
Q14683;G8JLG1;A0A6Q8PHC3;V9GY57;V9GYN9	Q14683;G8JLG1;A0A6Q8PHC3	63;60;50;13;2	63;60;50;13;2	63;60;50;13;2	Structural maintenance of chromosomes protein 1A;Structural maintenance of chromosomes protein	SMC1A	Structural maintenance of chromosomes protein 1A;Isoform of Q14683, Structural maintenance of chromosomes protein;Isoform of Q14683, Structural maintenance of chromosomes protein 1A	5	63	63	63	56	0	59	56	0	59	56	0	59	53.2	53.2	53.2	143.23	1233	1233;1211;977;279;54	10.3									1	177	62	0	323.31	45.7	0	51.9	2477000000	1.0412e+09	0	1435800000	72	24939000
P60709;E7EVS6;A0A2R8Y793;G5E9R0;A0A6Q8PH58;A0A2R8YGF8;C9JUM1;C9JZR7;C9JTX5;A0A6Q8PGD7	P60709;E7EVS6;A0A2R8Y793	16;15;14;6;6;6;5;5;4;2	1;1;1;1;1;1;1;1;1;1	1;1;1;1;1;1;1;1;1;1	Actin, cytoplasmic 1;Actin, cytoplasmic 1, N-terminally processed	ACTB	Actin, cytoplasmic 1;Isoform of P60709, Actin, cytoplasmic 1;Isoform of P60709, Actin, cytoplasmic 1 (Fragment)	10	16	1	1	13	9	16	1	0	1	1	0	1	63.2	4.5	4.5	41.736	375	375;334;309;125;151;165;96;102;80;40	4				4								0	23.206	49.3	32.8	63.2	1172300000	106170000	545350000	520800000	20	30157000
I3L4N8;P63261;A0A804GS07;A0A6Q8PFE4;I3L3I0;I3L1U9;K7EM38;I3L3R2;J3KT65;Q6S8J3;A0A2R8YEA7;A5A3E0;Q9BYX7;A0A7P0TBL1;A0A2R8YFE2	I3L4N8;P63261;A0A804GS07;A0A6Q8PFE4;I3L3I0;I3L1U9	16;16;15;13;9;9;6;6;6;6;5;5;3;2;2	16;16;15;13;9;9;6;6;6;6;5;5;3;2;2	1;1;1;0;1;1;1;1;1;0;0;0;0;1;0	Actin, cytoplasmic 2;Actin, cytoplasmic 2, N-terminally processed	ACTG1	Isoform of P63261, Actin, cytoplasmic 2;Actin, cytoplasmic 2;Isoform of P63261, Actin, cytoplasmic 2;Isoform of P60709, Actin, cytoplasmic 1;Isoform of P63261, Actin, cytoplasmic 2 (Fragment);Isoform of P63261, Actin, cytoplasmic 2 (Fragment)	15	16	16	1	13	9	16	13	9	16	1	0	1	67.5	67.5	4.8	38.975	351	351;375;366;332;214;214;133;164;198;1075;157;1075;375;59;79	5.19			1	37	17	5	1	6		2	3	0	323.31	52.7	35	67.5	1169600000	104860000	545350000	519360000	20	30019000
Q13740-4	Q13740-4	1	1	1			Isoform of Q13740, Isoform 4 of CD166 antigen	1	1	1	1	0	0	1	0	0	1	0	0	1	6.6	6.6	6.6	33.878	305	305	5					1							1	-2	0	0	6.6	1077800000	0	0	1077800000	15	71851000
I3L361	I3L361	1	1	1		SGSM2	Isoform of O43147, Small G protein-signaling modulator 2 (Fragment)	1	1	1	1	1	0	0	1	0	0	1	0	0	21.1	21.1	21.1	10.479	95	95	2		1										1	-2	21.1	0	0	712930000	712930000	0	0	5	142590000
P08670;B0YJC4;B0YJC5;A0A1B0GTT5;A0A1B0GVG8;P17661;H7C5W5;P41219;P41219-2;F8W835	P08670;B0YJC4	27;25;13;8;4;3;2;2;2;1	27;25;13;8;4;3;2;2;2;1	26;24;12;8;4;2;2;2;2;1	Vimentin	VIM	Vimentin;Isoform of P08670, Vimentin	10	27	27	26	0	27	14	0	27	14	0	26	13	59.2	59.2	57.3	53.651	466	466;431;228;149;109;470;200;470;471;207	6.05				1		53	1			1		0	323.31	0	59.2	35	698100000	0	659480000	38624000	34	17137000
P35579;A0A8I5KWT8;P35579-2;Q5BKV1;A0A8I5KU92;A0A8I5KYI1;P35749-2;P35749-4;P35749-3;P35749;B1AH99;A0A494C024;A0A2R8Y4C3;A0A8I5KTT7;REV__E7EQT4;REV__S4R3H4;A0A8I5KSC2;REV__Q9UKV3-5;REV__Q9UKV3	P35579;A0A8I5KWT8;P35579-2	79;79;51;12;12;12;8;8;8;8;6;3;2;1;1;1;1;1;1	79;79;51;12;12;12;8;8;8;8;6;3;2;1;1;1;1;1;1	66;66;40;10;10;10;1;1;1;1;5;0;0;0;1;1;0;1;1	Myosin-9	MYH9	Myosin-9;Isoform of P35579, Myosin-9;Isoform of P35579, Isoform 2 of Myosin-9	19	79	79	66	42	65	76	42	65	76	36	54	63	43	43	36.2	226.53	1960	1960;1981;1382;218;224;207;1979;1938;1945;1972;103;635;371;207;1301;1283;199;1328;1341	11											230	0	323.31	31.2	37.3	42.2	678280000	62142000	204540000	411600000	104	3915700
P04264;CON__P04264	P04264;CON__P04264	29;28	29;28	19;18	Keratin, type II cytoskeletal 1	KRT1	Keratin, type II cytoskeletal 1;	2	29	29	19	8	29	14	8	29	14	3	19	7	50.5	50.5	35.9	66.038	644	644;644	7.73	12	1	7	28		14	21	16	15	55	35	0	323.31	14.4	50.5	24.5	604100000	58463000	452400000	93237000	31	15852000
A6NL76;P68133;P68032;P63267;P62736;A0A804HKV3;P63267-2;C9JFL5;F6UVQ4;F6QUT6;F8WB63;B8ZZJ2	A6NL76;P68133;P68032;P63267;P62736;A0A804HKV3;P63267-2;C9JFL5;F6UVQ4;F6QUT6	10;10;10;9;9;8;7;5;5;5;4;4	3;3;3;3;3;3;2;2;2;2;1;1	3;3;3;3;3;3;2;2;2;2;1;1	Actin, alpha skeletal muscle;Actin, alpha cardiac muscle 1;Actin, gamma-enteric smooth muscle;Actin, aortic smooth muscle	ACTA1;ACTC1;ACTG2;ACTA2	Isoform of P68133, Actin, alpha skeletal muscle;Actin, alpha skeletal muscle;Actin, alpha cardiac muscle 1;Actin, gamma-enteric smooth muscle;Actin, aortic smooth muscle;Isoform of P68133, Actin, alpha skeletal muscle;Isoform of P63267, Isoform 2 of Actin,	12	10	3	3	9	6	10	2	1	3	2	1	3	34.2	12.5	12.5	39.206	351	351;377;377;376;377;332;333;144;151;151;105;119	4.7				7	1	1		1				0	19.873	31.3	19.4	34.2	560660000	57592000	263960000	239110000	18	25110000
H7BZW0;M0QZV1;M0QZN4;X6RIU2;M0QWZ6;Q4G0U5-4;Q4G0U5	H7BZW0;M0QZV1;M0QZN4;X6RIU2;M0QWZ6;Q4G0U5-4;Q4G0U5	1;1;1;1;1;1;1	1;1;1;1;1;1;1	1;1;1;1;1;1;1	Cilia- and flagella-associated protein 221	CFAP221	Isoform of Q4G0U5, Cilia- and flagella-associated protein 221;Isoform of Q4G0U5, Cilia- and flagella-associated protein 221;Isoform of Q4G0U5, Cilia- and flagella-associated protein 221;Isoform of Q4G0U5, Cilia- and flagella-associated protein 221 (Fragmen	7	1	1	1	1	0	1	1	0	1	1	0	1	17	17	17	5.9418	53	53;90;134;175;269;187;840	6						2						1	-2	17	0	17	543840000	267940000	0	275910000	3	181280000
CON__P02769;H7C013	CON__P02769	41;1	41;1	37;0				2	41	41	37	6	41	3	6	41	3	5	37	2	66.1	66.1	59.8	69.293	607	607;197	8.95	3					14	4	4	7	51	11	0	323.31	12	66.1	6.4	454630000	17590000	427100000	9949000	40	6345600
E9PRS1;E9PMG8;E9PRM3;E9PRL6;E9PJI1;Q92993-2;Q92993-4;Q92993;Q92993-3	E9PRS1;E9PMG8;E9PRM3;E9PRL6;E9PJI1;Q92993-2;Q92993-4;Q92993;Q92993-3	1;1;1;1;1;1;1;1;1	1;1;1;1;1;1;1;1;1	1;1;1;1;1;1;1;1;1	Histone acetyltransferase;Histone acetyltransferase KAT5	KAT5	Isoform of Q92993, Histone acetyltransferase KAT5 (Fragment);Isoform of Q92993, Histone acetyltransferase KAT5 (Fragment);Isoform of Q92993, Histone acetyltransferase KAT5 (Fragment);Isoform of Q92993, Histone acetyltransferase KAT5 (Fragment);Isoform of Q	9	1	1	1	1	1	1	1	1	1	1	1	1	56.2	56.2	56.2	1.7329	16	16;45;189;269;302;461;494;513;546	6.05	3	1	1	3	1	2	2	1	1	2	3	1	-2	56.2	56.2	56.2	404550000	63867000	282880000	57804000	2	202270000
CON__ENSEMBL:ENSBTAP00000024146;P01023;P20742;F5GXY0;P20742-2	CON__ENSEMBL:ENSBTAP00000024146	42;3;2;1;1	42;3;2;1;1	42;3;2;1;1				5	42	42	42	0	42	3	0	42	3	0	42	3	40.8	40.8	40.8	164.34	1477	1477;1474;1482;144;1268	7.34	14	1	7	12		1	25	22	21		34	0	323.31	0	40.8	2.7	383260000	0	380980000	2280700	75	2740400
Q8WVM7-2;Q8WVM7;Q68DW7;C9JJQ0;H7C595;F8WF82;F8WCB3	Q8WVM7-2;Q8WVM7;Q68DW7	35;35;29;5;4;2;2	35;35;29;5;4;2;2	30;30;26;4;4;2;2	Cohesin subunit SA-1	STAG1;DKFZp781D1416	Isoform of Q8WVM7, Isoform 2 of Cohesin subunit SA-1;Cohesin subunit SA-1;Isoform of Q8WVM7, Cohesin subunit SA-1	7	35	35	30	14	0	35	14	0	35	10	0	30	34.5	34.5	30.1	140.09	1221	1221;1258;998;232;190;101;161	9.81									20	67	3	0	323.31	13.7	0	34.5	336990000	64549000	0	272450000	61	3758200
P11142;E9PKE3;P11142-2;E9PN89;E9PNE6;E9PLF4;A8K7Q2;E9PQQ4;E9PQK7;E9PK54;E9PI65;P54652;E9PN25;E9PPY6;E9PM13;E9PS65	P11142;E9PKE3;P11142-2;E9PN89;E9PNE6	20;19;18;14;13;9;9;8;8;8;7;7;6;6;2;2	19;18;17;13;13;8;9;8;8;8;6;6;6;6;2;2	17;16;15;12;11;7;8;7;7;7;5;4;5;5;2;2	Heat shock cognate 71 kDa protein	HSPA8	Heat shock cognate 71 kDa protein;Isoform of P11142, Heat shock cognate 71 kDa protein;Isoform of P11142, Isoform 2 of Heat shock cognate 71 kDa protein;Isoform of P11142, Heat shock cognate 71 kDa protein (Fragment);Isoform of P11142, Heat shock cognate 7	16	20	19	17	16	19	12	15	18	11	13	16	9	37.2	37.2	33.7	70.897	646	646;627;493;312;500;187;410;171;178;183;168;639;132;137;150;223	7.97							48	2		23		0	323.31	33.7	33.7	22.1	306270000	85464000	119830000	100970000	33	6281400
P35527;CON__P35527;K7EQQ3	P35527;CON__P35527;K7EQQ3	25;25;15	25;25;15	24;24;15	Keratin, type I cytoskeletal 9	KRT9	Keratin, type I cytoskeletal 9;;Isoform of P35527, Keratin, type I cytoskeletal 9	3	25	25	24	4	25	8	4	25	8	4	24	8	56	56	56	62.064	623	623;623;390	9.56				7		1	1			33	21	0	323.31	13.2	56	21.8	304550000	4703000	277850000	21993000	26	6471000
P35908;CON__P35908v2;CON__P35908;Q01546;CON__Q01546;O95678;CON__O95678;CON__P12035;Q5XKE5;CON__P07744;P12035;CON__Q6NXH9;CON__Q5XKE5;F8W1S1;CON__Q32MB2;Q86Y46;Q7RTS7;CON__Q7RTS7;CON__P19013;CON__Q9R0H5;CON__Q7Z794;H0YIC5;H0YID6;Q7Z794;P19013;CON__Q9DCV7;F8VS61;CON__Q9H552;CON__Q6IME9;CON__Q3KNV1;CON__Q8N1N4-2;CON__P08729;CON__Q14CN4-1;Q9NSB2;CON__Q6ISB0;CON__Q9NSB2;CON__Q7RTT2;Q3SY84;Q14CN4-2;Q86…	P35908;CON__P35908v2;CON__P35908	29;29;28;7;6;5;5;4;4;4;4;4;4;3;3;3;3;3;2;2;2;2;2;2;2;1;1;1;1;1;1;1;1;1;1;1;1;1;1;1;1;1;1;1;1;1;1;1	27;27;26;7;6;5;5;4;4;4;4;3;4;3;3;3;3;3;2;1;1;2;2;1;2;1;1;1;1;1;1;1;1;1;1;1;1;1;1;1;1;1;1;1;1;1;1;1	19;19;18;1;1;0;0;1;1;0;1;0;1;0;0;0;0;0;0;0;0;0;1;0;0;0;0;0;0;0;0;0;0;0;0;0;0;0;0;0;0;0;0;0;0;0;0;0	Keratin, type II cytoskeletal 2 epidermal	KRT2	Keratin, type II cytoskeletal 2 epidermal;;	48	29	27	19	6	29	10	4	27	8	2	19	6	52.9	51	39.9	65.432	639	639;639;645;638;638;551;551;629;535;525;628;539;535;543;540;540;529;529;594;524;578;285;119;578;520;457;248;499;520;469;521;469;511;600;600;600;521;523;510;381;410;469;143;520;523;469;511;345	8.24	7	2	1	4		5	10	4	3	39	14	0	323.31	10.2	52.9	18.8	298260000	26332000	219970000	51957000	40	6020300
A0A7P0MNE9;P35030-5;P35030-3;P35030-2;P35030-4;P35030	A0A7P0MNE9;P35030-5;P35030-3;P35030-2;P35030-4;P35030	1;1;1;1;1;1	1;1;1;1;1;1	1;1;1;1;1;1	Trypsin-3	PRSS3	Isoform of P35030, Trypsin-3;Isoform of P35030, Isoform 5 of Trypsin-3;Isoform of P35030, Isoform 3 of Trypsin-3;Isoform of P35030, Isoform 2 of Trypsin-3;Isoform of P35030, Isoform 4 of Trypsin-3;Trypsin-3	6	1	1	1	1	1	1	1	1	1	1	1	1	5	5	5	28.134	259	259;240;247;260;261;304	5.88	3	3	3	3	3	3	3	3	3	2	3	0	109.81	5	5	5	281690000	47811000	181620000	52256000	11	25608000
O60216;A0A8I5KWV3;E5RFV8;E5RIN7;E5RJW1;E5RJK5;E5RG18;A0A804HJ87;Q9H4I0;A0A140T8W2;Q9H4I0-2	O60216;A0A8I5KWV3	19;15;5;5;4;4;3;2;2;1;1	19;15;5;5;4;4;3;2;2;1;1	19;15;5;5;4;4;3;2;2;1;1	Double-strand-break repair protein rad21 homolog	RAD21	Double-strand-break repair protein rad21 homolog;Isoform of O60216, Double-strand-break repair protein rad21 homolog	11	19	19	19	11	0	19	11	0	19	11	0	19	40.3	40.3	40.3	71.689	631	631;549;225;228;120;124;69;555;556;65;521	8.45	1		1	2		1	11	26	23	4	13	0	323.31	21.6	0	40.3	278460000	113070000	0	165390000	26	9216500
P0CG38;P0CG39;F8WCH0;A0A494C1H2;A0A0D9SFE8	P0CG38;P0CG39	5;4;2;1;1	1;1;0;1;1	1;1;0;1;1	POTE ankyrin domain family member I;POTE ankyrin domain family member J	POTEI;POTEJ	POTE ankyrin domain family member I;POTE ankyrin domain family member J	5	5	1	1	4	5	4	0	1	0	0	1	0	5.4	1.4	1.4	121.28	1075	1075;1038;52;271;376	2		1										1	-2	4	5.4	4	271340000	21065000	152740000	97535000	54	2682800
Q8N3U4;A0A8I5KVF8;Q8N3U4-2;B1AMT4;A0A8I5KUG8;B1AMT1;B1AMT2;B1AMT3;B1AMT0	Q8N3U4;A0A8I5KVF8;Q8N3U4-2	29;28;28;10;8;4;4;4;2	24;23;23;7;5;3;3;3;1	23;22;22;6;4;3;3;3;1	Cohesin subunit SA-2	STAG2	Cohesin subunit SA-2;Isoform of Q8N3U4, Cohesin subunit SA;Isoform of Q8N3U4, Isoform 2 of Cohesin subunit SA-2	9	29	24	23	27	0	7	23	0	2	22	0	2	30.1	25.8	25.2	141.32	1231	1231;1228;1268;548;373;154;169;207;115	10.1									1	33	3	0	323.31	29.3	0	5.3	264030000	200990000	0	63041000	62	2514400
Q8WTV0-3	Q8WTV0-3	1	1	1			Isoform of Q8WTV0, Isoform 2 of Scavenger receptor class B member 1	1	1	1	1	0	1	0	0	1	0	0	1	0	4.6	4.6	4.6	45.102	409	409	3		1		1								1	-2	0	4.6	0	254770000	0	254770000	0	15	16984000
A0A0G2JRQ6	A0A0G2JRQ6	1	1	1			Ig-like domain-containing protein (Fragment)	1	1	1	1	0	1	0	0	1	0	0	1	0	6.8	6.8	6.8	12.748	117	117	3		1		1								0.0053476	6.1223	0	6.8	0	237160000	0	237160000	0	5	47432000
P11021;A0A7P0TB36;A0A7P0TAI0	P11021;A0A7P0TB36;A0A7P0TAI0	22;21;20	22;21;20	21;20;19	78 kDa glucose-regulated protein	HSPA5	Endoplasmic reticulum chaperone BiP;Isoform of P11021, 78 kDa glucose-regulated protein;Isoform of P11021, 78 kDa glucose-regulated protein	3	22	22	21	13	22	15	13	22	15	12	21	14	41	41	41	72.332	654	654;623;616	7.72							35	25		8		0	323.31	28.6	41	30.3	227470000	45226000	78357000	103890000	30	5656900
CON__P07477;E7EQ64;P07477;H0Y8D1;A6XGL3;A0A0J9YYC8;A6XMV9;Q8NHM4;P07478	CON__P07477;E7EQ64;P07477;H0Y8D1;A6XGL3	3;3;3;2;2;1;1;1;1	2;2;2;2;1;1;1;1;1	2;2;2;2;1;1;1;1;1	Trypsin-1;Alpha-trypsin chain 1;Alpha-trypsin chain 2	PRSS1	;Isoform of P07477, Serine protease 1;Serine protease 1;Isoform of P07477, Serine protease 1 (Fragment);Isoform of P07477, Protease serine 1	9	3	2	2	1	3	1	1	2	1	1	2	1	15.4	12.1	12.1	26.558	247	247;261;247;142;237;247;261;247;247	7.2	2		2	2					1	5	3	0	26.291	8.1	15.4	8.1	225380000	5105600	215750000	4526100	8	25756000
A0A8V8TLP6;A0A140TA49;A0A140TA32;A0A0G2JPR0;P0C0L4-2;P0C0L4;A0A140TA44;A0A140TA29;A0A3B3ISA6;F5GXS0;A0A0G2JL54;P0C0L5;CON__P01030;CON__ENSEMBL:ENSBTAP00000007350	A0A8V8TLP6;A0A140TA49;A0A140TA32;A0A0G2JPR0;P0C0L4-2;P0C0L4;A0A140TA44;A0A140TA29;A0A3B3ISA6;F5GXS0;A0A0G2JL54;P0C0L5	5;5;5;5;5;5;4;4;3;3;3;3;1;1	5;5;5;5;5;5;4;4;3;3;3;3;1;1	5;5;5;5;5;5;4;4;3;3;3;3;1;1	Complement C4-A;Complement C4 beta chain;Complement C4-A alpha chain;C4a anaphylatoxin;C4b-A;C4d-A;Complement C4 gamma chain;Complement C4-B;Complement C4 beta chain;Complement C4-B alpha chain;C4a anaphylatoxin;C4b-B;C4d-B;Complement C4 gamma chain	C4A;C4B	Isoform of P0C0L4, Complement C4-A;Isoform of P0C0L4, Complement C4-A;Isoform of P0C0L4, Complement C4-A;Isoform of P0C0L4, Complement C4-A;Isoform of P0C0L4, Isoform 2 of Complement C4-A;Complement C4-A;Isoform of P0C0L4, Complement C4-A;Isoform of P0C0L5	14	5	5	5	4	5	4	4	5	4	4	5	4	4.2	4.2	4.2	173.43	1579	1579;1698;1698;1744;1698;1744;1698;1698;1296;1698;1698;1744;1741;1742	8.19				1		7	8	11	10	5	5	0	320.75	3.7	4.2	3.7	209830000	91006000	54749000	64070000	74	1636000
A0A1B0GVI3;P13645;CON__P13645;CON__P02535-1;CON__Q7Z3Y7;CON__Q148H6;CON__P08730-1;Q7Z3Y7;Q7Z3Z0;CON__Q7Z3Z0;CON__Q9Z2K1;CON__Q3ZAW8;Q7Z3Y8;CON__Q2M2I5;Q2M2I5;CON__P05784;CON__Q7Z3Y8;CON__Q99456;F8VZY9;CON__REFSEQ:XP_986630;CON__A2AB72;CON__O76014;CON__O76015;CON__Q7Z3Y9;CON__O76013;C4AM86;A0A3B3ITG2;CON__Q497I4;CON__Q14525;CON__Q92764;CON__Q14532;Q14532;Q14525;O76014;Q15323;Q99456;O76015;O76013;O…	A0A1B0GVI3;P13645;CON__P13645	20;20;20;6;3;3;3;3;2;2;2;2;2;2;2;2;2;1;1;1;1;1;1;1;1;1;1;1;1;1;1;1;1;1;1;1;1;1;1;1;1;1;1;1;1	19;19;19;6;3;3;2;3;2;2;2;2;2;2;2;1;2;0;1;1;1;1;1;1;1;1;0;1;1;1;1;1;1;1;1;0;1;1;1;1;1;1;1;1;1	16;16;16;3;1;1;0;1;1;1;0;0;1;0;0;0;1;0;0;0;0;0;0;0;0;0;0;0;0;0;0;0;0;0;0;0;0;0;0;0;0;0;0;0;0	Keratin, type I cytoskeletal 10	KRT10	Isoform of P13645, Keratin, type I cytoskeletal 10;Keratin, type I cytoskeletal 10;	45	20	19	16	8	19	10	8	18	10	7	15	9	32.7	31.6	27.2	63.345	624	624;584;593;570;486;464;437;464;450;450;469;474;459;525;525;423;459;494;391;476;453;471;456;468;467;425;206;455;404;425;448;448;404;449;416;494;456;467;417;455;468;430;416;416;416	7.97	10		4	12		8	5	3	5	35	27	0	323.31	16.5	30.1	21.8	209320000	23647000	139610000	46058000	29	5827400
Q96RQ3;E9PHF7;E9PG35;G5E9X5;F8WDI3	Q96RQ3;E9PHF7;E9PG35;G5E9X5	27;24;22;19;2	27;24;22;19;2	27;24;22;19;2	Methylcrotonoyl-CoA carboxylase subunit alpha, mitochondrial	MCCC1	Methylcrotonoyl-CoA carboxylase subunit alpha, mitochondrial;Isoform of Q96RQ3, Methylcrotonoyl-CoA carboxylase subunit alpha, mitochondrial;Isoform of Q96RQ3, Methylcrotonoyl-CoA carboxylase subunit alpha, mitochondrial (Fragment);Isoform of Q96RQ3, Methy	5	27	27	27	0	27	0	0	27	0	0	27	0	54.2	54.2	54.2	80.472	725	725;616;598;434;112	10										47		0	323.31	0	54.2	0	206970000	0	206970000	0	33	2276600
J3QSC9	J3QSC9	1	1	1		PLEKHG4	Isoform of Q58EX7, Puratrophin-1 (Fragment)	1	1	1	1	0	1	0	0	1	0	0	1	0	13.6	13.6	13.6	13.375	125	125	4				1								1	-2	0	13.6	0	183340000	0	183340000	0	4	45834000
Q71U36-2;Q71U36;Q6PEY2;P0DPH7;Q9BQE3;F5H5D3;P68363;P0DPH8;P68363-2;P0DPH7-2;P68366;P68366-2;F8VVB9;Q9NY65;C9J2C0;Q9NY65-2;A0A7P0T945;F8VQQ4;C9JDS9;F8VX09;A0A7P0TA31;F8VRK0;F8VWV9;V9GZ17;F8VS66;F8VRZ4;A0A7P0Z4A1;F8W0F6;A6NHL2;A6NHL2-2	Q71U36-2;Q71U36;Q6PEY2;P0DPH7;Q9BQE3;F5H5D3;P68363;P0DPH8;P68363-2;P0DPH7-2;P68366;P68366-2;F8VVB9	9;9;8;8;8;8;8;8;7;7;5;5;5;4;4;4;4;4;3;2;2;2;2;2;2;2;1;1;1;1	9;9;8;8;8;8;8;8;7;7;5;5;5;4;4;4;4;4;3;2;2;2;2;2;2;2;1;1;1;1	9;9;8;8;8;8;8;8;7;7;5;5;5;4;4;4;4;4;3;2;2;2;2;2;2;2;1;1;1;1	Tubulin alpha-1A chain;Tubulin alpha-3E chain;Tubulin alpha-1C chain;Tubulin alpha-1B chain;Tubulin alpha-4A chain	TUBA1A;TUBA3E;TUBA1C;TUBA1B;TUBA4A	Isoform of Q71U36, Isoform 2 of Tubulin alpha-1A chain;Tubulin alpha-1A chain;Tubulin alpha-3E chain;Tubulin alpha-3C chain;Tubulin alpha-1C chain;Isoform of Q9BQE3, Tubulin alpha chain;Tubulin alpha-1B chain;Tubulin alpha-3D chain;Isoform of P68363, Isofo	30	9	9	9	5	9	4	5	9	4	5	9	4	32.5	32.5	32.5	46.297	416	416;451;450;450;449;519;451;450;335;418;448;433;246;449;467;383;426;219;156;75;314;49;81;275;130;112;188;231;446;406	5.74	2			1	3	19			1		1	0	255.03	18.5	32.5	15.1	180080000	95697000	56049000	28335000	21	7814800
P07437;Q5JP53;Q5ST81;Q13885;Q9BVA1;Q13509;A0A0B4J269;Q13509-2;Q9BUF5;K7ESM5;G3V2A3;Q5SQY0;A0A075B736;A6NNZ2;CON__ENSEMBL:ENSBTAP00000025008;G3V5W4;M0R1I1;G3V3R4;G3V2N6;M0QYM7;M0R2D3;M0R042;G3V2R8;Q9H4B7	P07437;Q5JP53;Q5ST81;Q13885;Q9BVA1	12;12;10;7;7;5;5;4;3;3;2;2;2;2;1;1;1;1;1;1;1;1;1;1	12;12;10;7;7;5;5;4;3;3;2;2;2;2;1;1;1;1;1;1;1;1;1;1	4;4;2;1;1;1;1;0;0;0;0;0;0;0;0;1;0;1;1;0;0;0;1;0	Tubulin beta chain;Tubulin beta-2A chain;Tubulin beta-2B chain	TUBB;TUBB2A;TUBB2B	Tubulin beta chain;Isoform of P07437, Tubulin beta chain;Isoform of P07437, Tubulin beta chain;Tubulin beta-2A chain;Tubulin beta-2B chain	24	12	12	4	8	12	6	8	12	6	2	4	2	39.2	39.2	13.3	49.67	444	444;426;372;445;445;450;797;378;446;338;189;410;407;444;536;97;74;148;164;160;155;144;118;451	7.14				2	4	25	3	2	4	4	6	0	323.31	25.2	39.2	19.1	179880000	57493000	80919000	41467000	20	4339200
B4E3H6;H0YBT8;H0YAY0;E7EVI4;E7ET87;O75410-8;O75410-10;O75410-5;O75410-4;O75410-6;O75410-3;O75410-7;O75410-9;O75410;O75410-2	B4E3H6;H0YBT8;H0YAY0;E7EVI4;E7ET87;O75410-8;O75410-10;O75410-5;O75410-4;O75410-6;O75410-3;O75410-7;O75410-9;O75410;O75410-2	1;1;1;1;1;1;1;1;1;1;1;1;1;1;1	1;1;1;1;1;1;1;1;1;1;1;1;1;1;1	1;1;1;1;1;1;1;1;1;1;1;1;1;1;1	Transforming acidic coiled-coil-containing protein 1	TACC1	Isoform of O75410, Transforming acidic coiled-coil-containing protein 1;Isoform of O75410, Transforming acidic coiled-coil-containing protein 1 (Fragment);Isoform of O75410, Transforming acidic coiled-coil-containing protein 1 (Fragment);Isoform of O75410,	15	1	1	1	1	1	1	1	1	1	1	1	1	4.1	4.1	4.1	27.573	242	242;454;562;581;609;154;366;367;379;395;610;731;776;805;817	6.75			2	1			2		1	1	1	0.0055249	6.2686	4.1	4.1	4.1	149100000	64648000	4498800	79958000	17	8770800
P68371;P04350;Q3ZCM7;M0QY85;M0QZL7;M0R278;M0R0X0;M0QY37;M0QX14;A0A075B724	P68371;P04350	10;7;3;2;2;2;1;1;1;1	2;1;1;1;1;1;1;1;1;1	2;1;1;1;1;1;1;1;1;1	Tubulin beta-4B chain;Tubulin beta-4A chain	TUBB4B;TUBB4A	Tubulin beta-4B chain;Tubulin beta-4A chain	10	10	2	2	7	10	4	1	2	0	1	2	0	31.9	6.1	6.1	49.83	445	445;444;444;107;157;167;103;109;110;119	6						3						0	36.818	21.3	31.9	11.9	141430000	44688000	65756000	30989000	20	2469100
H0YA55;A0A0C4DGB6;CON__P02768-1;P02768;C9JKR2;D6RHD5;B7WNR0;P02768-2;A0A087WWT3;P02768-3	H0YA55;A0A0C4DGB6;CON__P02768-1;P02768;C9JKR2;D6RHD5;B7WNR0;P02768-2;A0A087WWT3;P02768-3	7;7;7;7;6;6;6;6;4;4	3;3;3;3;3;3;3;3;2;2	3;3;3;3;3;3;3;3;2;2	Serum albumin	ALB	Isoform of P02768, Albumin (Fragment);Isoform of P02768, Albumin;;Albumin;Isoform of P02768, Albumin;Isoform of P02768, Albumin;Isoform of P02768, Albumin;Isoform of P02768, Isoform 2 of Albumin;Isoform of P02768, Albumin;Isoform of P02768, Isoform 3 of Al	10	7	3	3	2	7	2	1	3	1	1	3	1	13.2	4.8	4.8	51.459	454	454;604;609;609;417;459;494;417;396;396	8.32						3	3	4	5	2	2	0	21.77	5.9	13.2	5.9	130250000	24925000	87363000	17963000	25	1751700
Q562R1	Q562R1	3	1	1	Beta-actin-like protein 2	ACTBL2	Beta-actin-like protein 2	1	3	1	1	2	0	3	0	0	1	0	0	1	11.2	4.8	4.8	42.003	376	376	4				1								1	-2	6.4	0	11.2	110970000	11937000	0	99037000	21	3076600
O75165;A0A3B3IRM0;H0Y8Q2;H0YA63	O75165	48;12;3;1	48;12;3;1	48;12;3;1	DnaJ homolog subfamily C member 13	DNAJC13	DnaJ homolog subfamily C member 13	4	48	48	48	14	0	47	14	0	47	14	0	47	28	28	28	254.41	2243	2243;631;173;96	11											70	0	323.31	10.2	0	27.4	106230000	8391700	0	97842000	112	624770
P07196;E7EMV2;E7ESP9;Q16352;P07197-2;P07197	P07196	18;3;3;3;3;3	17;2;2;2;2;2	16;1;1;1;1;1	Neurofilament light polypeptide	NEFL	Neurofilament light polypeptide	6	18	17	16	0	18	1	0	17	0	0	16	0	31.7	30	28	61.516	543	543;698;877;499;540;916	10										20		0	262.12	0	31.7	1.7	102940000	0	100450000	2485700	37	2673800
P17066;P48741	P17066;P48741	5;3	1;1	1;1	Heat shock 70 kDa protein 6;Putative heat shock 70 kDa protein 7	HSPA6;HSPA7	Heat shock 70 kDa protein 6;Putative heat shock 70 kDa protein 7	2	5	1	1	5	5	4	1	1	1	1	1	1	10.1	1.7	1.7	71.027	643	643;367	7.8							3	1		1		0	45.583	10.1	10.1	7.6	102800000	30448000	40156000	32198000	37	2502800
P05165-2;P05165;P05165-3;A0A1B0GU58;A0A1B0GUX9;A0A1B0GWI4;A0A1B0GWA1;A0A1B0GTR1;H0Y5U0;Q5JTW6;Q5JVH2	P05165-2;P05165;P05165-3;A0A1B0GU58;A0A1B0GUX9;A0A1B0GWI4;A0A1B0GWA1	24;24;22;20;16;15;13;5;4;3;1	24;24;22;20;16;15;13;5;4;3;1	24;24;22;20;16;15;13;5;4;3;1	Propionyl-CoA carboxylase alpha chain, mitochondrial	PCCA	Isoform of P05165, Isoform 2 of Propionyl-CoA carboxylase alpha chain, mitochondrial;Propionyl-CoA carboxylase alpha chain, mitochondrial;Isoform of P05165, Isoform 3 of Propionyl-CoA carboxylase alpha chain, mitochondrial;Isoform of P05165, Propionyl-CoA	11	24	24	24	0	24	0	0	24	0	0	24	0	42.2	42.2	42.2	77.047	702	702;728;681;615;398;461;326;245;139;149;111	10										35		0	323.31	0	42.2	0	93234000	0	93234000	0	43	1207700
CON__P13647;P13647;H0YI76;F8W0C6;H0YIN9;F8VV57	CON__P13647;P13647;H0YI76	12;12;7;4;3;1	6;6;3;2;2;1	3;3;2;0;1;1	Keratin, type II cytoskeletal 5	KRT5	;Keratin, type II cytoskeletal 5;Isoform of P13647, Keratin, type II cytoskeletal 5 (Fragment)	6	12	6	3	1	12	2	0	6	0	0	3	0	18.5	10.2	5.1	62.378	590	590;590;201;178;196;132	9				1						5		0	63.245	2	18.5	3.7	86466000	8437100	64864000	13165000	31	1679100
A0A8I5KZ38;P35580;P35580-5;P35580-2;P35580-3;P35580-4	A0A8I5KZ38;P35580;P35580-5;P35580-2;P35580-3;P35580-4	13;13;13;13;13;13	2;2;2;2;2;2	2;2;2;2;2;2	Myosin-10	MYH10	Isoform of P35580, Myosin-10;Myosin-10;Isoform of P35580, Isoform 5 of Myosin-10;Isoform of P35580, Isoform 2 of Myosin-10;Isoform of P35580, Isoform 3 of Myosin-10;Isoform of P35580, Isoform 4 of Myosin-10	6	13	2	2	5	12	12	0	2	1	0	2	1	7.6	1.4	1.4	230.16	1986	1986;1976;1985;1992;1997;2007	11											3	0	34.297	3.7	7.5	6.8	81462000	5682500	28301000	47478000	103	366540
A0A0G2JIW1;P0DMV9;P0DMV8;P0DMV8-2;V9GZ37	A0A0G2JIW1;P0DMV9;P0DMV8;P0DMV8-2;V9GZ37	13;13;13;12;7	12;12;12;11;7	7;7;7;6;4	Heat shock 70 kDa protein 1B;Heat shock 70 kDa protein 1A	HSPA1B;HSPA1A	Isoform of P0DMV9, Heat shock 70 kDa protein 1B;Heat shock 70 kDa protein 1B;Heat shock 70 kDa protein 1A;Isoform of P0DMV8, Isoform 2 of Heat shock 70 kDa protein 1A;Isoform of P0DMV8, Heat shock 70 kDa protein 1A	5	13	12	7	6	13	6	5	12	5	1	7	2	25.7	23.7	11.5	70.108	642	642;641;641;586;476	8.44							14			13		0	218.27	14.6	25.7	13.9	77949000	19496000	39478000	18975000	32	1866100
M0QZK8;O75223	M0QZK8;O75223	1;1	1;1	1;1	Gamma-glutamylcyclotransferase	GGCT	readthrough, gamma-glutamylcyclotransferase;Gamma-glutamylcyclotransferase	2	1	1	1	0	0	1	0	0	1	0	0	1	18.4	18.4	18.4	11.578	103	103;188	11											1	1	-2	0	0	18.4	76846000	0	0	76846000	8	9605800
P02751;P02751-7;P02751-1;P02751-3;P02751-14;P02751-11;P02751-8;P02751-17;P02751-9;P02751-13;P02751-5;P02751-6;P02751-10;P02751-12;P02751-4;H0Y7Z1;P02751-16;P02751-2;H0Y4K8	P02751;P02751-7;P02751-1;P02751-3;P02751-14;P02751-11;P02751-8;P02751-17;P02751-9;P02751-13;P02751-5;P02751-6;P02751-10;P02751-12;P02751-4;H0Y7Z1	34;34;34;34;33;33;33;32;31;31;31;31;31;28;27;18;11;9;1	34;34;34;34;33;33;33;32;31;31;31;31;31;28;27;18;11;9;1	34;34;34;34;33;33;33;32;31;31;31;31;31;28;27;18;11;9;1	Fibronectin;Anastellin;Ugl-Y1;Ugl-Y2;Ugl-Y3	FN1	Fibronectin;Isoform of P02751, Isoform 7 of Fibronectin;Isoform of P02751, Isoform 1 of Fibronectin;Isoform of P02751, Isoform 3 of Fibronectin;Isoform of P02751, Isoform 14 of Fibronectin;Isoform of P02751, Isoform 11 of Fibronectin;Isoform of P02751, Iso	19	34	34	34	0	34	0	0	34	0	0	34	0	21.9	21.9	21.9	272.32	2477	2477;2446;2386;2355;2265;2386;2296;2330;2240;2267;2211;2184;2176;2008;2031;1103;657;642;241	11											36	0	323.31	0	21.9	0	66759000	0	66759000	0	101	324340
P22314-2;P22314	P22314-2;P22314	1;1	1;1	1;1	Ubiquitin-like modifier-activating enzyme 1	UBA1	Isoform of P22314, Isoform 2 of Ubiquitin-like modifier-activating enzyme 1;Ubiquitin-like modifier-activating enzyme 1	2	1	1	1	0	1	0	0	1	0	0	1	0	2	2	2	113.8	1018	1018;1058	6						1						1	-2	0	2	0	64261000	0	64261000	0	51	1260000
Q6RW13;Q6RW13-2;D6RB40;D6RBK6;X6R9H3;Q6RW13-4;Q6RW13-3;Q6RW13-5	Q6RW13;Q6RW13-2	4;3;1;1;1;1;1;1	4;3;1;1;1;1;1;1	4;3;1;1;1;1;1;1	Type-1 angiotensin II receptor-associated protein	AGTRAP	Type-1 angiotensin II receptor-associated protein;Isoform of Q6RW13, Isoform 2 of Type-1 angiotensin II receptor-associated protein	8	4	4	4	2	0	4	2	0	4	2	0	4	35.2	35.2	35.2	17.419	159	159;152;63;155;159;111;147;155	1.6	7	1	1	1								0	66.09	24.5	0	35.2	62575000	6415600	0	56159000	7	5195900
Q99996-5;A0A7P0T939;A0A7P0TBH8;A0A7P0TBI4;A0A7P0Z4N5;A0A7P0T928;A0A0A0MRF6;A0A7P0TAX3;A0A7P0Z4Q5;A0A7P0TAD6;Q99996-3;Q99996;Q99996-1;Q99996-6;A0A7P0T9A9;A0A7P0T8N5;A0A7P0TAA2;A0A2R8Y590;Q99996-4;H7BYL6;A0A7P0TAJ1;A0A7P0T9E2;A0A7P0T8Z8	Q99996-5;A0A7P0T939;A0A7P0TBH8;A0A7P0TBI4;A0A7P0Z4N5;A0A7P0T928;A0A0A0MRF6;A0A7P0TAX3;A0A7P0Z4Q5;A0A7P0TAD6;Q99996-3;Q99996;Q99996-1;Q99996-6;A0A7P0T9A9;A0A7P0T8N5;A0A7P0TAA2	39;39;39;39;39;39;39;39;39;39;39;39;39;39;38;37;31;18;17;14;13;8;1	39;39;39;39;39;39;39;39;39;39;39;39;39;39;38;37;31;18;17;14;13;8;1	39;39;39;39;39;39;39;39;39;39;39;39;39;39;38;37;31;18;17;14;13;8;1	A-kinase anchor protein 9	AKAP9	Isoform of Q99996, Isoform 5 of A-kinase anchor protein 9;Isoform of Q99996, A-kinase anchor protein 9;Isoform of Q99996, A-kinase anchor protein 9;Isoform of Q99996, A-kinase anchor protein 9;Isoform of Q99996, A-kinase anchor protein 9;Isoform of Q99996,	23	39	39	39	0	1	38	0	1	38	0	1	38	13.9	13.9	13.9	447.75	3857	3857;3773;3923;3920;3915;3889;3931;3827;3848;3821;3899;3907;3911;3929;3876;3860;3116;2122;1643;1571;1120;903;287	10.8			1							1	38	0	323.31	0	0.5	13.7	62384000	0	30608000	31776000	236	205600
B9ZVT1;Q8IXT5	B9ZVT1;Q8IXT5	1;1	1;1	1;1	RNA-binding protein 12B	RBM12B	Isoform of Q8IXT5, RNA-binding protein 12B;RNA-binding protein 12B	2	1	1	1	1	0	0	1	0	0	1	0	0	1.1	1.1	1.1	102.7	881	881;1001	4.5			1			1						0.0055866	6.4203	1.1	0	0	55899000	55899000	0	0	56	998190
P35625	P35625	5	5	5	Metalloproteinase inhibitor 3	TIMP3	Metalloproteinase inhibitor 3	1	5	5	5	2	3	4	2	3	4	2	3	4	28	28	28	24.145	211	211	1.83	3	8	1									0	110.19	10.9	19	19	54765000	16297000	19358000	19111000	11	4156000
O95831;A0A6Q8PFM5;O95831-3;A0A6Q8PG15;A0A7I2PK44;A0A6Q8PFE1;A0A6Q8PHJ9;A0A6Q8PHC0;A0A6Q8PFQ8;A0A6Q8PFS4;A0A6Q8PFA7;A0A7I2RLJ8;A0A6Q8PFW2;O95831-2;E9PMA0;O95831-4;A0A6Q8PHJ4;A0A6Q8PF87;O95831-5;A0A6Q8PFN1	O95831;A0A6Q8PFM5;O95831-3;A0A6Q8PG15;A0A7I2PK44;A0A6Q8PFE1;A0A6Q8PHJ9;A0A6Q8PHC0;A0A6Q8PFQ8;A0A6Q8PFS4;A0A6Q8PFA7;A0A7I2RLJ8;A0A6Q8PFW2;O95831-2	11;11;11;11;11;11;10;10;9;9;9;8;7;6;5;5;4;4;4;1	11;11;11;11;11;11;10;10;9;9;9;8;7;6;5;5;4;4;4;1	11;11;11;11;11;11;10;10;9;9;9;8;7;6;5;5;4;4;4;1	Apoptosis-inducing factor 1, mitochondrial	AIFM1	Apoptosis-inducing factor 1, mitochondrial;Isoform of O95831, Apoptosis-inducing factor 1, mitochondrial;Isoform of O95831, Isoform 3 of Apoptosis-inducing factor 1, mitochondrial;Isoform of O95831, Apoptosis-inducing factor 1, mitochondrial;Isoform of O95	20	11	11	11	0	11	0	0	11	0	0	11	0	26.1	26.1	26.1	66.9	613	613;612;609;612;611;622;611;609;565;589;460;441;293;326;274;324;229;248;261;61	7							12					0	157.67	0	26.1	0	50865000	0	50865000	0	31	1086900
P19474;P19474-2;H0YDP8	P19474;P19474-2	8;6;2	8;6;2	8;6;2	E3 ubiquitin-protein ligase TRIM21	TRIM21	E3 ubiquitin-protein ligase TRIM21;Isoform of P19474, Isoform 2 of E3 ubiquitin-protein ligase TRIM21	3	8	8	8	8	1	1	8	1	1	8	1	1	21.7	21.7	21.7	54.169	475	475;398;90	5.85					2	11						0	311.92	21.7	3.6	3.6	45795000	32771000	892020	12132000	27	1546500
Q7Z406;Q7Z406-6;Q7Z406-2;Q7Z406-5;Q7Z406-4;M0QY43	Q7Z406;Q7Z406-6;Q7Z406-2;Q7Z406-5;Q7Z406-4;M0QY43	6;6;6;4;4;3	1;1;1;1;1;1	1;1;1;1;1;1	Myosin-14	MYH14	Myosin-14;Isoform of Q7Z406, Isoform 6 of Myosin-14;Isoform of Q7Z406, Isoform 2 of Myosin-14;Isoform of Q7Z406, Isoform 5 of Myosin-14;Isoform of Q7Z406, Isoform 4 of Myosin-14;Isoform of Q7Z406, Myosin-14 (Fragment)	6	6	1	1	3	5	6	1	1	1	1	1	1	3.2	0.6	0.6	227.87	1995	1995;2003;2036;1478;1779;1002	11											3	0	28.685	2.2	2.4	3.2	45072000	4309800	10523000	30239000	103	427360
P0DP09;A0A0B4J2D9	P0DP09;A0A0B4J2D9	1;1	1;1	1;1		IGKV1D-13	Immunoglobulin kappa variable 1-13;Immunoglobulin kappa variable 1D-13	2	1	1	1	0	1	0	0	1	0	0	1	0	13.7	13.7	13.7	12.569	117	117;117	2		1										0	7.1094	0	13.7	0	43008000	0	43008000	0	4	10752000
P34896-2;P34896;P34896-3;P34896-4;J3KRZ5;J3KRK5	P34896-2;P34896;P34896-3;P34896-4	14;14;10;8;6;4	14;14;10;8;6;4	14;14;10;8;6;4	Serine hydroxymethyltransferase, cytosolic	SHMT1	Isoform of P34896, Isoform 2 of Serine hydroxymethyltransferase, cytosolic;Serine hydroxymethyltransferase, cytosolic;Isoform of P34896, Isoform 3 of Serine hydroxymethyltransferase, cytosolic;Isoform of P34896, Isoform 4 of Serine hydroxymethyltransferase	6	14	14	14	0	14	0	0	14	0	0	14	0	40.5	40.5	40.5	49.027	444	444;483;403;345;167;128	6						16						0	297.62	0	40.5	0	42439000	0	42439000	0	25	1073900
CON__Q2UVX4;A0A8Q3SI45;A0A8Q3SI05;P01024;M0QXZ3;M0QYC8;A0A8Q3WM02	CON__Q2UVX4	9;3;3;3;1;1;1	9;3;3;3;1;1;1	9;3;3;3;1;1;1				7	9	9	9	8	0	7	8	0	7	8	0	7	7.5	7.5	7.5	187.37	1662	1662;966;1338;1663;100;192;1229	10.5				1						2	16	0	152.07	6.6	0	6.6	34368000	17335000	0	17033000	99	160220
A0A0U1RR22;Q9UNF0-2;Q9UNF0;B0QYG7;B0QYG8;H0Y923	A0A0U1RR22;Q9UNF0-2;Q9UNF0;B0QYG7;B0QYG8	6;6;6;4;4;1	6;6;6;4;4;1	6;6;6;4;4;1	Protein kinase C and casein kinase substrate in neurons protein 2	PACSIN2	Isoform of Q9UNF0, Protein kinase C and casein kinase substrate in neurons protein 2 (Fragment);Isoform of Q9UNF0, Isoform 2 of Protein kinase C and casein kinase substrate in neurons protein 2;Protein kinase C and casein kinase substrate in neurons protei	6	6	6	6	6	0	3	6	0	3	6	0	3	15.3	15.3	15.3	51.828	451	451;445;486;152;155;59	6.39						11	7					0	89.159	15.3	0	7.1	32409000	17698000	0	14711000	20	899340
P11498;A0A494C016;A0A494C101;E9PRE7;A0A494C0T2;P11498-2	P11498	22;8;6;6;6;6	22;8;6;6;6;6	22;8;6;6;6;6	Pyruvate carboxylase, mitochondrial	PC	Pyruvate carboxylase, mitochondrial	6	22	22	22	0	22	0	0	22	0	0	22	0	25.6	25.6	25.6	129.63	1178	1178;631;483;489;531;529	10										27		0	323.31	0	25.6	0	31406000	0	31406000	0	59	441440
A0A7I2V2G2;A0A7I2V2S7;D6RCD7;P38646;A0A7I2YQB2;A0A7I2V3F7;H0Y8K0;A0A3B3ITI4;H0Y8S0	A0A7I2V2G2;A0A7I2V2S7;D6RCD7;P38646;A0A7I2YQB2;A0A7I2V3F7;H0Y8K0	8;8;8;8;7;7;6;2;1	8;8;8;8;7;7;6;2;1	8;8;8;8;7;7;6;2;1	Stress-70 protein, mitochondrial	HSPA9	Isoform of P38646, Stress-70 protein, mitochondrial;Isoform of P38646, Stress-70 protein, mitochondrial;Isoform of P38646, Stress-70 protein, mitochondrial;Stress-70 protein, mitochondrial;Isoform of P38646, Stress-70 protein, mitochondrial;Isoform of P386	9	8	8	8	5	6	7	5	6	7	5	6	7	18.4	18.4	18.4	66.601	610	610;648;665;679;577;603;458;180;102	7.55							16	3		3		0	139.4	10.7	13.4	15.2	30823000	6037800	7783900	17001000	34	906560
Q6NZI2;Q6NZI2-2	Q6NZI2;Q6NZI2-2	5;3	5;3	5;3	Polymerase I and transcript release factor	PTRF	Caveolae-associated protein 1;Isoform of Q6NZI2, Isoform 2 of Caveolae-associated protein 1	2	5	5	5	0	5	0	0	5	0	0	5	0	17.7	17.7	17.7	43.476	390	390;300	4.67				6		3						0	323.31	0	17.7	0	29535000	0	29535000	0	16	1159300
Q15691;C9JB30;Q9UPY8-2;Q9UPY8	Q15691	5;1;1;1	5;1;1;1	5;1;1;1	Microtubule-associated protein RP/EB family member 1	MAPRE1	Microtubule-associated protein RP/EB family member 1	4	5	5	5	0	5	0	0	5	0	0	5	0	29.9	29.9	29.9	29.999	268	268;218;266;281	4				5								0	42.531	0	29.9	0	28750000	0	28750000	0	15	182180
P06312	P06312	1	1	1	Ig kappa chain V-IV region	IGKV4-1	Immunoglobulin kappa variable 4-1	1	1	1	1	1	0	1	1	0	1	1	0	1	7.4	7.4	7.4	13.38	121	121	2		2										0	6.9891	7.4	0	7.4	27258000	16614000	0	10644000	4	6814500
P33176;Q12840;A0A7I2V581;O60282;A0A6Q8PGJ3;A0A7I2V492;A0A7I2V3N5;A0A7I2V4K6;A0A0G2JMZ6;A0A6Q8PEZ8;J3KNA1;A0A7I2V3V4;O60282-2;A0A7I2V352;A0A7I2YQQ7;A0A6Q8PGN1;A0A6Q8PFV6;A0A6Q8PGT2	P33176	16;5;5;5;5;5;5;5;5;4;4;4;3;2;2;1;1;1	16;5;5;5;5;5;5;5;5;4;4;4;3;2;2;1;1;1	16;5;5;5;5;5;5;5;5;4;4;4;3;2;2;1;1;1	Kinesin-1 heavy chain	KIF5B	Kinesin-1 heavy chain	18	16	16	16	16	4	8	16	4	8	16	4	8	22.5	22.5	22.5	109.68	963	963;1032;933;957;1039;956;934;896;860;997;943;699;725;509;508;103;132;38	10.5									9		28	0	323.31	22.5	5.9	11.5	26552000	13730000	2837500	9984900	60	327500
N0DVX5;Q9HCK1	N0DVX5;Q9HCK1	1;1	1;1	1;1	DBF4-type zinc finger-containing protein 2	ZDBF2	Isoform of Q9HCK1, DBF4-type zinc finger-containing protein 2;DBF4-type zinc finger-containing protein 2	2	1	1	1	0	1	0	0	1	0	0	1	0	0.8	0.8	0.8	265.05	2352	2352;2354	4				1								1	-2	0	0.8	0	25908000	0	25908000	0	98	264360
Q8NDV3-2;Q8NDV3-3;Q8NDV3	Q8NDV3-2;Q8NDV3-3;Q8NDV3	2;2;2	2;2;2	2;2;2	Structural maintenance of chromosomes protein 1B	SMC1B	Isoform of Q8NDV3, Isoform 2 of Structural maintenance of chromosomes protein 1B;Isoform of Q8NDV3, Isoform 3 of Structural maintenance of chromosomes protein 1B;Structural maintenance of chromosomes protein 1B	3	2	2	2	1	0	2	1	0	2	1	0	2	0.7	0.7	0.7	135.84	1161	1161;1235;1235	10										3		0	18.861	0.6	0	0.7	25800000	2254000	0	23546000	65	396920
P07355-2;P07355;H0YMW4;H0YN42;H0YMU9;H0YMD0;A6NMY6;H0YM50;H0YNB8;H0YKS4;A0A7I2V4P4;H0YL33;H0YMM1;H0YNP5;H0YN28;H0YKX9;H0YMT9;H0YLV6;H0YKZ7;H0YNA0;H0YKL9;H0YKV8;H0YMD9;H0YLE2;H0YKN4	P07355-2;P07355;H0YMW4;H0YN42;H0YMU9;H0YMD0;A6NMY6;H0YM50;H0YNB8;H0YKS4;A0A7I2V4P4;H0YL33;H0YMM1;H0YNP5;H0YN28	10;10;10;9;8;8;7;7;7;7;6;6;6;5;5;4;4;4;4;4;3;3;2;2;1	10;10;10;9;8;8;7;7;7;7;6;6;6;5;5;4;4;4;4;4;3;3;2;2;1	10;10;10;9;8;8;7;7;7;7;6;6;6;5;5;4;4;4;4;4;3;3;2;2;1	Annexin A2;Annexin;Putative annexin A2-like protein	ANXA2;ANXA2P2	Isoform of P07355, Isoform 2 of Annexin A2;Annexin A2;Isoform of P07355, Annexin;Isoform of P07355, Annexin (Fragment);Isoform of P07355, Annexin;Isoform of P07355, Annexin (Fragment);Putative annexin A2-like protein;Isoform of P07355, Annexin (Fragment);I	25	10	10	10	3	9	7	3	9	7	3	9	7	34.2	34.2	34.2	40.411	357	357;339;367;256;230;227;339;248;189;176;155;222;149;175;139;134;133;132;119;79;110;81;65;45;69	4				19								0	239.89	9.2	29.1	23.5	25332000	2031100	17075000	6225200	24	1023200
Q03135;C9JKI3;E9PCT5;Q03135-2	Q03135;C9JKI3;E9PCT5;Q03135-2	2;1;1;1	2;1;1;1	2;1;1;1	Caveolin-1;Caveolin	CAV1	Caveolin-1;Isoform of Q03135, Caveolin (Fragment);Isoform of Q03135, Caveolin;Isoform of Q03135, Isoform 2 of Caveolin-1	4	2	2	2	0	2	2	0	2	2	0	2	2	19.7	19.7	19.7	20.471	178	178;138;167;147	5.4		2	3	2							3	0	17.752	0	19.7	19.7	25233000	0	2140800	23093000	10	2523300
P02533;CON__P02533;CON__P08779;P08779;Q04695;P19012;CON__A2A4G1;CON__P19012;CON__Q6IFX2;CON__Q9QWL7;CON__Q04695;CON__P08727;CON__P19001;K7EPJ9;C9JM50;P08727;K7EMS3;A8MT21;C9JTG5;P19012-2;K7ESE1	P02533;CON__P02533;CON__P08779;P08779;Q04695;P19012;CON__A2A4G1;CON__P19012;CON__Q6IFX2;CON__Q9QWL7;CON__Q04695	7;7;5;5;4;4;4;4;4;4;4;3;3;3;3;3;1;1;1;1;1	4;4;2;2;2;2;1;2;3;2;2;1;1;1;1;1;1;1;1;1;1	3;3;1;1;2;1;1;1;2;2;2;1;1;1;1;1;1;1;1;1;1	Keratin, type I cytoskeletal 14;Keratin, type I cytoskeletal 16;Keratin, type I cytoskeletal 17;Keratin, type I cytoskeletal 15	KRT14;KRT16;KRT17;KRT15	Keratin, type I cytoskeletal 14;;;Keratin, type I cytoskeletal 16;Keratin, type I cytoskeletal 17;Keratin, type I cytoskeletal 15;;;;;	21	7	4	3	1	7	1	0	4	1	0	3	1	14	9.1	6.6	51.561	472	472;472;473;473;432;456;456;456;452;433;432;400;403;231;196;400;181;291;220;251;95	7.12	2			1						4	1	0	39.883	1.5	14	1.9	25112000	0	24840000	271650	29	865930
A0A8I5KVB5;A0A494C1K3;P78347-2;P78347-4;P78347-3;P78347;A0A494C0Q7;P78347-5	A0A8I5KVB5;A0A494C1K3;P78347-2;P78347-4;P78347-3;P78347	12;12;12;12;12;12;3;3	12;12;12;12;12;12;3;3	12;12;12;12;12;12;3;3	General transcription factor II-I	GTF2I	Isoform of P78347, General transcription factor II-I;Isoform of P78347, General transcription factor II-I;Isoform of P78347, Isoform 2 of General transcription factor II-I;Isoform of P78347, Isoform 4 of General transcription factor II-I;Isoform of P78347,	8	12	12	12	0	12	0	0	12	0	0	12	0	14.9	14.9	14.9	126.6	1118	1118;1159;957;977;978;998;192;274	8.8								3	12			0	124.81	0	14.9	0	23800000	0	23800000	0	55	226880
Q14315-2;Q14315;A0A804HL72;A0A804HK76;O75369-6;O75369-3;O75369-2;O75369-9;O75369;O75369-8;E7EN95;O75369-5;O75369-4;O75369-7;A0A804HJC2	Q14315-2;Q14315	28;28;3;3;3;3;3;3;3;3;2;2;2;2;1	28;28;3;3;3;3;3;3;3;3;2;2;2;2;1	26;26;2;2;2;2;2;2;2;2;2;1;1;2;0	Filamin-C	FLNC	Isoform of Q14315, Isoform 2 of Filamin-C;Filamin-C	15	28	28	26	1	27	1	1	27	1	0	26	0	16.8	16.8	15.6	287.28	2692	2692;2725;2270;2562;2537;2561;2578;2591;2602;2633;2409;2146;2150;2422;521	11											30	0	239.53	0.4	16.4	0.4	23445000	488410	22442000	514970	149	91599
A0A7P0TA03	A0A7P0TA03	1	1	1			Isoform of P43003, Amino acid transporter (Fragment)	1	1	1	1	0	1	0	0	1	0	0	1	0	9.8	9.8	9.8	10.064	92	92	9									1			1	-2	0	9.8	0	23213000	0	23213000	0	2	11607000
F8W1R7;J3KND3;G8JLA2;G3V1V0;B7Z6Z4;P60660-2;P60660;F8VPF3;G3V1Y7;F8VZU9;F8W180;F8W1I5;A0A8Q3SIC5;P14649;H0YI43;A0A8Q3SI90	F8W1R7;J3KND3;G8JLA2;G3V1V0;B7Z6Z4;P60660-2;P60660;F8VPF3;G3V1Y7;F8VZU9;F8W180	6;6;6;6;6;6;6;5;4;3;3;2;2;2;1;1	6;6;6;6;6;6;6;5;4;3;3;2;2;2;1;1	6;6;6;6;6;6;6;5;4;3;3;2;2;2;1;1	Myosin light polypeptide 6	MYL6	Isoform of P60660, Myosin light polypeptide 6;Isoform of P60660, Myosin light polypeptide 6;Isoform of P60660, Myosin light polypeptide 6;Isoform of P60660, Myosin light polypeptide 6;Isoform of P60660, Myosin light polypeptide 6;Isoform of P60660, Isoform	16	6	6	6	3	5	4	3	5	4	3	5	4	43.4	43.4	43.4	16.29	145	145;152;152;161;238;151;151;130;115;103;196;175;217;208;83;105	1	12											0	62.118	25.5	37.9	37.9	22996000	2921500	9381600	10693000	10	1253900
Q07065	Q07065	10	10	10	Cytoskeleton-associated protein 4	CKAP4	Cytoskeleton-associated protein 4	1	10	10	10	2	9	7	2	9	7	2	9	7	22.3	22.3	22.3	66.022	602	602	7.16							18			1		0	129.57	6.1	21.1	15.1	22719000	2233800	10395000	10091000	38	364560
E7EWG2;E7EW68;A0A0A0MRZ4;Q15025-7;Q15025-8;Q15025-5;Q15025-6;Q15025-4;Q15025-2;Q15025	E7EWG2;E7EW68;A0A0A0MRZ4;Q15025-7;Q15025-8;Q15025-5;Q15025-6;Q15025-4;Q15025-2;Q15025	1;1;1;1;1;1;1;1;1;1	1;1;1;1;1;1;1;1;1;1	1;1;1;1;1;1;1;1;1;1	TNFAIP3-interacting protein 1	TNIP1	Isoform of Q15025, TNFAIP3-interacting protein 1 (Fragment);Isoform of Q15025, TNFAIP3-interacting protein 1 (Fragment);Isoform of Q15025, TNFAIP3-interacting protein 1;Isoform of Q15025, Isoform 7 of TNFAIP3-interacting protein 1;Isoform of Q15025, Isofor	10	1	1	1	0	0	1	0	0	1	0	0	1	6	6	6	14.284	133	133;143;619;545;552;556;571;572;635;636	5.5			1					1				1	-2	0	0	6	21834000	0	0	21834000	5	4366700
Q14191	Q14191	1	1	1	Werner syndrome ATP-dependent helicase	WRN	Bifunctional 3-5 exonuclease/ATP-dependent helicase WRN	1	1	1	1	0	1	0	0	1	0	0	1	0	0.9	0.9	0.9	162.46	1432	1432	2		1										1	-2	0	0.9	0	20627000	0	20627000	0	75	275030
Q01628;A0A7P0TB91;A0A7P0T8W2;R4GNG9;E9PS44;A0A7P0T9U8;A0A7P0TB46;A0A7P0T9Q3;A0A7P0TBF9;H7BYV1;E9PQN9;A0A7P0T8E0;A0A7P0T953;P13164;Q01629;C9JQL5	Q01628;A0A7P0TB91;A0A7P0T8W2;R4GNG9;E9PS44;A0A7P0T9U8	3;2;2;2;2;2;1;1;1;1;1;1;1;1;1;1	3;2;2;2;2;2;1;1;1;1;1;1;1;1;1;1	3;2;2;2;2;2;1;1;1;1;1;1;1;1;1;1	Interferon-induced transmembrane protein 3	IFITM3	Interferon-induced transmembrane protein 3;Isoform of Q01628, Interferon-induced transmembrane protein 3;Isoform of Q01628, Interferon-induced transmembrane protein 3;Isoform of Q01628, Interferon-induced transmembrane protein 3;Isoform of Q01628, Interfer	16	3	3	3	2	3	3	2	3	3	2	3	3	48.9	48.9	48.9	14.632	133	133;92;97;98;112;186;42;50;62;74;112;137;144;125;132;133	1	8											0	127.68	30.1	48.9	48.9	20521000	2056500	13709000	4755300	4	1147500
Q9H7L9	Q9H7L9	1	1	1	Sin3 histone deacetylase corepressor complex component SDS3	SUDS3	Sin3 histone deacetylase corepressor complex component SDS3	1	1	1	1	0	1	0	0	1	0	0	1	0	5.8	5.8	5.8	38.136	328	328	3.5			1	1								0	6.7161	0	5.8	0	20040000	0	20040000	0	13	1541500
Q06278	Q06278	1	1	1	Aldehyde oxidase	AOX1	Aldehyde oxidase	1	1	1	1	1	1	1	1	1	1	1	1	1	1.3	1.3	1.3	147.92	1338	1338	2		3										0	7.3537	1.3	1.3	1.3	18915000	6509000	6865900	5539900	68	278160
R4GNB1;Q4L235-3;Q4L235-4;Q4L235-2;Q4L235	R4GNB1;Q4L235-3;Q4L235-4;Q4L235-2;Q4L235	1;1;1;1;1	1;1;1;1;1	1;1;1;1;1	Acyl-CoA synthetase family member 4	AASDH	Isoform of Q4L235, Beta-alanine-activating enzyme;Isoform of Q4L235, Isoform 3 of Beta-alanine-activating enzyme;Isoform of Q4L235, Isoform 4 of Beta-alanine-activating enzyme;Isoform of Q4L235, Isoform 2 of Beta-alanine-activating enzyme;Beta-alanine-acti	5	1	1	1	1	0	0	1	0	0	1	0	0	2	2	2	104.91	945	945;841;857;998;1098	4				1								1	-2	2	0	0	18222000	18222000	0	0	42	433870
Q96N67-4;Q96N67-3;Q96N67-5;Q96N67-2;Q96N67-6;Q96N67;A0A1B0GWE0;A0A1B0GUE9;Q96N67-7;A0A0C4DGY6;A0A1B0GVW2;A0A0U1RRC1;A0A0U1RQJ5;A0A0U1RQT6;K7ESB7;Q96HP0	Q96N67-4;Q96N67-3;Q96N67-5;Q96N67-2;Q96N67-6;Q96N67	19;19;19;19;19;19;9;7;7;4;4;3;3;1;1;1	19;19;19;19;19;19;9;7;7;4;4;3;3;1;1;1	19;19;19;19;19;19;9;7;7;4;4;3;3;1;1;1	Dedicator of cytokinesis protein 7	DOCK7	Isoform of Q96N67, Isoform 4 of Dedicator of cytokinesis protein 7;Isoform of Q96N67, Isoform 3 of Dedicator of cytokinesis protein 7;Isoform of Q96N67, Isoform 5 of Dedicator of cytokinesis protein 7;Isoform of Q96N67, Isoform 2 of Dedicator of cytokinesi	16	19	19	19	0	19	0	0	19	0	0	19	0	12.4	12.4	12.4	238.27	2098	2098;2100;2109;2129;2131;2140;1229;602;632;245;443;248;255;173;2082;2047	11											19	0	226.46	0	12.4	0	18219000	0	18219000	0	106	116870
H0YJ97;Q15643-2;Q15643	H0YJ97;Q15643-2;Q15643	1;1;1	1;1;1	1;1;1	Thyroid receptor-interacting protein 11	TRIP11	Isoform of Q15643, Thyroid receptor-interacting protein 11 (Fragment);Isoform of Q15643, Isoform 2 of Thyroid receptor-interacting protein 11;Thyroid receptor-interacting protein 11	3	1	1	1	0	1	0	0	1	0	0	1	0	1.1	1.1	1.1	195.7	1695	1695;1950;1979	2		1										1	-2	0	1.1	0	17834000	0	17834000	0	101	176570
Q86VS8;H0YDM4	Q86VS8	10;3	10;3	10;3	Protein Hook homolog 3	HOOK3	Protein Hook homolog 3	2	10	10	10	0	10	0	0	10	0	0	10	0	18.2	18.2	18.2	83.125	718	718;161	8								10				0	236.83	0	18.2	0	16642000	0	16642000	0	35	372410
Q9NZN3;C9JC03;A0A024R571;Q9H4M9;C9JDQ8;C9J2Z4;Q9NZN3-2;C9JIJ3;C9IZH1;Q9H223;Q9NZN4	Q9NZN3	9;4;4;4;3;3;2;1;1;1;1	9;4;4;4;3;3;2;1;1;1;1	9;4;4;4;3;3;2;1;1;1;1	EH domain-containing protein 3	EHD3	EH domain-containing protein 3	11	9	9	9	0	9	0	0	9	0	0	9	0	21.3	21.3	21.3	60.886	535	535;374;548;534;162;306;175;145;148;541;543	7							9					0	161.53	0	21.3	0	16335000	0	16335000	0	28	429220
Q9BSJ8-2;Q9BSJ8;F8VZB1	Q9BSJ8-2;Q9BSJ8	12;12;2	12;12;2	12;12;2	Extended synaptotagmin-1	ESYT1	Isoform of Q9BSJ8, Isoform 2 of Extended synaptotagmin-1;Extended synaptotagmin-1	3	12	12	12	0	12	0	0	12	0	0	12	0	16.2	16.2	16.2	124	1114	1114;1104;88	9									13			0	93.028	0	16.2	0	16065000	0	16065000	0	49	193030
CON__P02662	CON__P02662	2	2	2				1	2	2	2	2	2	1	2	2	1	2	2	1	11.1	11.1	11.1	22.975	199	199	7.2			3	3			4	3	2	2	3	0	19.075	11.1	11.1	5	15591000	5240300	6006300	4344500	9	1732300
H3BPE7;P35637-2;P35637;A0A0J9YYE0;Q92804-2;Q92804	H3BPE7;P35637-2;P35637	5;5;5;1;1;1	5;5;5;1;1;1	5;5;5;1;1;1	RNA-binding protein FUS	FUS	Isoform of P35637, RNA-binding protein FUS;Isoform of P35637, Isoform Short of RNA-binding protein FUS;RNA-binding protein FUS	6	5	5	5	5	0	0	5	0	0	5	0	0	12.5	12.5	12.5	53.496	527	527;525;526;449;589;592	7							5					0	49.586	12.5	0	0	13915000	13915000	0	0	13	362210
A0A8Q3WM32;Q5VU43;A0A075B749;A0A087WX83;A0A8Q3SI83;A0A8Q3SI21;Q5VU43-3;Q5VU43-4;Q5VU43-6;Q5VU43-7;Q5VU43-2;Q5VU43-13;E9PQG4;Q5VU43-11;E9PS60;Q5VU43-10;A0A8Q3SI11;Q5VU43-9;Q5VU43-8;H0YCY0;Q5VU43-12;A0A8Q3SI71	A0A8Q3WM32;Q5VU43;A0A075B749;A0A087WX83;A0A8Q3SI83;A0A8Q3SI21;Q5VU43-3;Q5VU43-4;Q5VU43-6;Q5VU43-7	13;13;13;13;13;13;13;13;8;8;6;6;6;1;1;1;1;1;1;1;1;1	13;13;13;13;13;13;13;13;8;8;6;6;6;1;1;1;1;1;1;1;1;1	13;13;13;13;13;13;13;13;8;8;6;6;6;1;1;1;1;1;1;1;1;1	Myomegalin	PDE4DIP	Isoform of Q5VU43, Myomegalin;Myomegalin;Isoform of Q5VU43, Myomegalin;Isoform of Q5VU43, Myomegalin;Isoform of Q5VU43, Myomegalin;Isoform of Q5VU43, Myomegalin;Isoform of Q5VU43, Isoform 3 of Myomegalin;Isoform of Q5VU43, Isoform 4 of Myomegalin;Isoform o	22	13	13	13	0	0	13	0	0	13	0	0	13	7.6	7.6	7.6	280.54	2483	2483;2346;2482;2431;2412;2382;2240;2362;969;988;1132;1116;740;173;186;174;353;311;310;309;240;239	10.8										4	12	0	91.688	0	0	7.6	13578000	0	0	13578000	134	35069
Q93034	Q93034	6	6	6	Cullin-5	CUL5	Cullin-5	1	6	6	6	4	6	1	4	6	1	4	6	1	8.8	8.8	8.8	90.954	780	780	8								11				0	152.26	5.9	8.8	1.9	13456000	6852400	6127600	475970	46	292520
A0A0D9SFL5;C9JC32;A0A5F9ZI06;Q9UPV9;A0A5F9ZH95;A0A0D9SGH2;A0A087X0N0;Q9UPV9-3;Q9UPV9-2;H7C3T3	A0A0D9SFL5;C9JC32;A0A5F9ZI06;Q9UPV9;A0A5F9ZH95;A0A0D9SGH2;A0A087X0N0;Q9UPV9-3;Q9UPV9-2	7;7;7;7;6;5;5;5;5;3	7;7;7;7;6;5;5;5;5;3	7;7;7;7;6;5;5;5;5;3	Trafficking kinesin-binding protein 1	TRAK1	Isoform of Q9UPV9, Trafficking kinesin-binding protein 1;Isoform of Q9UPV9, Trafficking kinesin-binding protein 1;Isoform of Q9UPV9, Trafficking kinesin-binding protein 1;Trafficking kinesin-binding protein 1;Isoform of Q9UPV9, Trafficking kinesin-binding	10	7	7	7	6	0	5	6	0	5	6	0	5	12.6	12.6	12.6	94.246	849	849;895;981;953;608;526;670;556;686;300	10.5								1	2		11	0	62.062	11.4	0	8.6	12364000	6614700	0	5749800	49	32361
Q9BVK6	Q9BVK6	2	2	2	Transmembrane emp24 domain-containing protein 9	TMED9	Transmembrane emp24 domain-containing protein 9	1	2	2	2	0	2	0	0	2	0	0	2	0	13.2	13.2	13.2	27.277	235	235	2	1		1									0	19.651	0	13.2	0	12057000	0	12057000	0	14	79027
Q13620-3;Q13620;Q13620-1;K4DI93;A0A669KAX4;A0A7P0T954;A0A7P0T9L3;A0A7P0T9C8;A0A7P0T8P8;A0A7P0TAQ3;A0A669KBG9;A0A804CL36;A0A7P0T9D0;A0A7P0T9P5;A0A7P0TAF9;A0A0A0MR50;Q13619-2;Q13619;A0A7P0T9R8;A0A7P0Z4G9;A0A087WWN2;A0A7P0Z439;A0A7P0T8W4;A0A7P0Z4E4	Q13620-3;Q13620;Q13620-1;K4DI93;A0A669KAX4;A0A7P0T954;A0A7P0T9L3;A0A7P0T9C8;A0A7P0T8P8;A0A7P0TAQ3;A0A669KBG9;A0A804CL36;A0A7P0T9D0;A0A7P0T9P5;A0A7P0TAF9	11;10;10;10;10;10;10;10;10;9;8;8;8;8;8;5;5;5;4;3;2;2;1;1	11;10;10;10;10;10;10;10;10;9;8;8;8;8;8;5;5;5;4;3;2;2;1;1	11;10;10;10;10;10;10;10;10;9;8;8;8;8;8;5;5;5;4;3;2;2;1;1	Cullin-4B	CUL4B	Isoform of Q13620, Isoform 3 of Cullin-4B;Cullin-4B;Isoform of Q13620, Isoform 2 of Cullin-4B;Isoform of Q13620, Cullin 4B, isoform CRA_e;Isoform of Q13620, Cullin-4B;Isoform of Q13620, Cullin-4B;Isoform of Q13620, Cullin-4B;Isoform of Q13620, Cullin-4B (F	24	11	11	11	0	11	0	0	11	0	0	11	0	16.9	16.9	16.9	84.016	717	717;913;895;900;897;933;780;686;675;864;571;844;656;482;446;667;659;759;401;121;174;124;298;93	8								11				0	81.139	0	16.9	0	11967000	0	11967000	0	47	204630
A0A8V8TL59;P17612-2;P17612;Q15136;A0A7I2V5J4;A0A7I2YQ82;B7Z708;K7ERP6	A0A8V8TL59;P17612-2;P17612;Q15136;A0A7I2V5J4	3;3;3;2;2;1;1;1	3;3;3;2;2;1;1;1	2;2;2;2;1;1;1;1	cAMP-dependent protein kinase catalytic subunit alpha	PRKACA;KIN27	Isoform of P17612, cAMP-dependent protein kinase catalytic subunit alpha;Isoform of P17612, Isoform 2 of cAMP-dependent protein kinase catalytic subunit alpha;cAMP-dependent protein kinase catalytic subunit alpha;Isoform of P17612, Protein kinase A-alpha (	8	3	3	2	2	0	3	2	0	3	1	0	2	8.9	8.9	6.8	49.134	427	427;343;351;207;293;134;230;251	4				5								0	28.717	4.9	0	8.9	11514000	2403200	0	9110300	19	540050
C9JIA1;C9J4K7;Q8IYM2	C9JIA1;C9J4K7;Q8IYM2	1;1;1	1;1;1	1;1;1	Schlafen family member 12	SLFN12	Isoform of Q8IYM2, Ribonuclease SLFN12 (Fragment);Isoform of Q8IYM2, Ribonuclease SLFN12 (Fragment);Ribonuclease SLFN12	3	1	1	1	1	0	0	1	0	0	1	0	0	29	29	29	7.6637	69	69;115;578	6						1						1	-2	29	0	0	11485000	11485000	0	0	5	2297100
A0A8V8TQ37;O15294;A0A8V8TQ64;A0A8V8TPA3;A0A8V8TP17;O15294-3;O15294-4;O15294-2;B4DTL6;A0A8V8TNT2;A0A8V8TQJ1;C9JZL3;Q9H5T3	A0A8V8TQ37;O15294;A0A8V8TQ64;A0A8V8TPA3;A0A8V8TP17;O15294-3;O15294-4;O15294-2	7;7;6;6;6;6;4;4;3;3;3;2;2	7;7;6;6;6;6;4;4;3;3;3;2;2	7;7;6;6;6;6;4;4;3;3;3;2;2	UDP-N-acetylglucosamine--peptide N-acetylglucosaminyltransferase 110 kDa subunit	OGT	Isoform of O15294, UDP-N-acetylglucosamine--peptide N-acetylglucosaminyltransferase 110 kDa subunit;UDP-N-acetylglucosamine--peptide N-acetylglucosaminyltransferase 110 kDa subunit;Isoform of O15294, UDP-N-acetylglucosamine--peptide N-acetylglucosaminyltra	13	7	7	7	0	0	7	0	0	7	0	0	7	9.9	9.9	9.9	114.36	1023	1023;1046;994;997;1013;1036;665;920;180;182;264;156;170	9									7			0	64.887	0	0	9.9	10488000	0	0	10488000	49	120290
H7BZ52;S4R3H3;S4R393;S4R410;A7E2V4-5;A7E2V4;A7E2V4-3;A7E2V4-4;A7E2V4-2	H7BZ52;S4R3H3;S4R393;S4R410;A7E2V4-5;A7E2V4;A7E2V4-3;A7E2V4-4;A7E2V4-2	1;1;1;1;1;1;1;1;1	1;1;1;1;1;1;1;1;1	1;1;1;1;1;1;1;1;1	Zinc finger SWIM domain-containing protein 8	ZSWIM8	Isoform of A7E2V4, Zinc finger SWIM domain-containing protein 8;Isoform of A7E2V4, Zinc finger SWIM domain-containing protein 8;Isoform of A7E2V4, Zinc finger SWIM domain-containing protein 8;Isoform of A7E2V4, Zinc finger SWIM domain-containing protein 8;	9	1	1	1	0	0	1	0	0	1	0	0	1	1	1	1	143.88	1336	1336;1655;1796;1834;1829;1837;1841;1842;1892	7							1					1	-2	0	0	1	10075000	0	0	10075000	64	157420
B0QYK0;Q01844-6;Q01844-3;Q01844;Q01844-5;H7BY36;A0A0D9SFL3;C9JGE3;Q01844-4;Q01844-2	B0QYK0;Q01844-6;Q01844-3;Q01844;Q01844-5;H7BY36;A0A0D9SFL3;C9JGE3;Q01844-4;Q01844-2	2;2;2;2;2;1;1;1;1;1	2;2;2;2;2;1;1;1;1;1	2;2;2;2;2;1;1;1;1;1	RNA-binding protein EWS	EWSR1	Isoform of Q01844, RNA-binding protein EWS;Isoform of Q01844, Isoform 6 of RNA-binding protein EWS;Isoform of Q01844, Isoform 3 of RNA-binding protein EWS;RNA-binding protein EWS;Isoform of Q01844, Isoform 5 of RNA-binding protein EWS;Isoform of Q01844, RN	10	2	2	2	2	0	0	2	0	0	2	0	0	6.1	6.1	6.1	64.929	618	618;600;655;656;661;308;584;620;354;583	9.25								2		1	1	0	47.385	6.1	0	0	9674900	9674900	0	0	17	251540
H7C1L0;P13861-2;P13861	H7C1L0;P13861-2;P13861	1;1;1	1;1;1	1;1;1	cAMP-dependent protein kinase type II-alpha regulatory subunit	PRKAR2A	Isoform of P13861, cAMP-dependent protein kinase type II-alpha regulatory subunit (Fragment);Isoform of P13861, Isoform 2 of cAMP-dependent protein kinase type II-alpha regulatory subunit;cAMP-dependent protein kinase type II-alpha regulatory subunit	3	1	1	1	0	0	1	0	0	1	0	0	1	10	10	10	22.873	200	200;382;404	5					1							0	7.0635	0	0	10	9442600	0	0	9442600	11	858420
J3QSA3;F5GZ39;Q96C32;J3QKN0;F5GXK7;F5H747;F5H388;B4DV12;F5H265;F5H2Z3;F5GYU3;F5H6Q2;J3QTR3;J3QS39;M0R1V7;P62987;P62979;P0CG47;P0CG48	J3QSA3;F5GZ39;Q96C32;J3QKN0;F5GXK7;F5H747;F5H388;B4DV12;F5H265;F5H2Z3;F5GYU3;F5H6Q2;J3QTR3;J3QS39;M0R1V7;P62987;P62979;P0CG47;P0CG48	1;1;1;1;1;1;1;1;1;1;1;1;1;1;1;1;1;1;1	1;1;1;1;1;1;1;1;1;1;1;1;1;1;1;1;1;1;1	1;1;1;1;1;1;1;1;1;1;1;1;1;1;1;1;1;1;1	Ubiquitin-60S ribosomal protein L40;Ubiquitin;60S ribosomal protein L40;Ubiquitin-40S ribosomal protein S27a;Ubiquitin;40S ribosomal protein S27a;Polyubiquitin-B;Ubiquitin;Polyubiquitin-C;Ubiquitin	UBB;UBC;RPS27A;UBA52	Isoform of P0CG47, Polyubiquitin-B (Fragment);Isoform of P0CG48, Polyubiquitin-C (Fragment);Isoform of P0CG48, Polyubiquitin-C;Isoform of P0CG47, Polyubiquitin-B (Fragment);Isoform of P0CG48, Polyubiquitin-C (Fragment);Isoform of P0CG48, Polyubiquitin-C (F	19	1	1	1	1	1	1	1	1	1	1	1	1	37.2	37.2	37.2	4.8535	43	43;61;305;206;169;160;155;153;149;136;134;122;106;93;63;128;156;229;685	10.2								1		1	3	0	52.095	37.2	37.2	37.2	9424800	604420	2233300	6587000	2	4712400
H0YL38;Q6N043-2	H0YL38;Q6N043-2	1;1	1;1	1;1		ZNF280D	ZNF280D readthrough, Zinc finger protein 280D;Isoform of Q6N043, Isoform 2 of Zinc finger protein 280D	2	1	1	1	0	0	1	0	0	1	0	0	1	2.4	2.4	2.4	84.099	747	747;966	1	1											1	-2	0	0	2.4	8903100	0	0	8903100	41	217150
E9PIE3;Q969G5	E9PIE3;Q969G5	3;3	3;3	3;3	Protein kinase C delta-binding protein	PRKCDBP	Isoform of Q969G5, Caveolae-associated protein 3;Caveolae-associated protein 3	2	3	3	3	0	3	0	0	3	0	0	3	0	10.2	10.2	10.2	31.088	293	293;261	3.75			1	3								0	17.721	0	10.2	0	8532800	0	8532800	0	12	614700
I3L2Z7;I3L3I2;I3L486;P55259-4;P55259-2;P55259-3;P55259	I3L2Z7;I3L3I2;I3L486;P55259-4;P55259-2;P55259-3;P55259	1;1;1;1;1;1;1	1;1;1;1;1;1;1	1;1;1;1;1;1;1	Pancreatic secretory granule membrane major glycoprotein GP2	GP2	Isoform of P55259, Pancreatic secretory granule membrane major glycoprotein GP2 (Fragment);Isoform of P55259, Pancreatic secretory granule membrane major glycoprotein GP2 (Fragment);Isoform of P55259, Pancreatic secretory granule membrane major glycoprotei	7	1	1	1	0	1	0	0	1	0	0	1	0	5.5	5.5	5.5	13.899	128	128;145;163;387;390;534;537	5					1							1	-2	0	5.5	0	8238500	0	8238500	0	7	1176900
CON__P62894	CON__P62894	1	1	1				1	1	1	1	0	1	0	0	1	0	0	1	0	6.7	6.7	6.7	11.703	105	105	2		1										1	-2	0	6.7	0	8214800	0	8214800	0	6	1369100
Q7Z3G6	Q7Z3G6	1	1	1	Prickle-like protein 2	PRICKLE2	Prickle-like protein 2	1	1	1	1	0	0	1	0	0	1	0	0	1	2.6	2.6	2.6	95.614	844	844	1	1											1	-2	0	0	2.6	7775200	0	0	7775200	42	185120
A0A8I5KUS5;Q15370;Q15370-2;B8ZZU8;I3L0M9;A0A0B4J296	A0A8I5KUS5;Q15370;Q15370-2;B8ZZU8;I3L0M9	3;3;3;2;2;1	3;3;3;2;2;1	3;3;3;2;2;1	Transcription elongation factor B polypeptide 2	TCEB2	Isoform of Q15370, Elongin-B;Elongin-B;Isoform of Q15370, Isoform 2 of Elongin-B;Isoform of Q15370, Elongin-B;Isoform of Q15370, Elongin-B (Fragment)	6	3	3	3	1	1	3	1	1	3	1	1	3	35.9	35.9	35.9	10.45	92	92;118;161;113;140;66	1	5											0	20.953	13	13	35.9	7490200	1610300	2804500	3075500	8	936280
CON__Q9U6Y5	CON__Q9U6Y5	4	4	4				1	4	4	4	0	4	0	0	4	0	0	4	0	20.5	20.5	20.5	28.106	249	249	10										5		0	28.128	0	20.5	0	7149100	0	7149100	0	8	718010
A0A0A0MTQ8;P0C221	A0A0A0MTQ8;P0C221	1;1	1;1	1;1	Coiled-coil domain-containing protein 175	CCDC175	Isoform of P0C221, Coiled-coil domain-containing protein 175;Coiled-coil domain-containing protein 175	2	1	1	1	0	1	0	0	1	0	0	1	0	1	1	1	97.413	828	828;793	2		1										1	-2	0	1	0	7104100	0	7104100	0	49	144980
C9JD32;B9ZVP7;J3KT29;P62829	C9JD32;B9ZVP7;J3KT29;P62829	3;3;3;3	3;3;3;3	3;3;3;3	60S ribosomal protein L23	RPL23	Isoform of P62829, 60S ribosomal protein L23 (Fragment);Isoform of P62829, 60S ribosomal protein L23;Isoform of P62829, 60S ribosomal protein L23;60S ribosomal protein L23	4	3	3	3	2	2	2	2	2	2	2	2	2	47.3	47.3	47.3	9.6694	91	91;114;122;140	1	6											0	38.611	38.5	25.3	38.5	6941200	1816300	2524900	2600000	5	1388200
Q8IUD2;Q8IUD2-3;Q8IUD2-2;G8JLD3;X6RLX0;Q8IUD2-4;X6RM00;A0A8J9C065;K7EKH8;A0A8I5KS52;K7EPP6;Q8IUD2-5;K7EPD6;A0A8I5QKW1;H7C4G9;O15083;A0A8I5KT07	Q8IUD2;Q8IUD2-3;Q8IUD2-2;G8JLD3;X6RLX0;Q8IUD2-4;X6RM00;A0A8J9C065;K7EKH8;A0A8I5KS52	5;5;5;5;5;4;4;4;3;3;2;2;1;1;1;1;1	5;5;5;5;5;4;4;4;3;3;2;2;1;1;1;1;1	5;5;5;5;5;4;4;4;3;3;2;2;1;1;1;1;1	ELKS/Rab6-interacting/CAST family member 1	ERC1	ELKS/Rab6-interacting/CAST family member 1;Isoform of Q8IUD2, Isoform 3 of ELKS/Rab6-interacting/CAST family member 1;Isoform of Q8IUD2, Isoform 2 of ELKS/Rab6-interacting/CAST family member 1;Isoform of Q8IUD2, ELKS/Rab6-interacting/CAST family member 1;I	17	5	5	5	0	5	0	0	5	0	0	5	0	6.9	6.9	6.9	128.08	1116	1116;1088;992;1086;1120;948;976;805;682;341;344;720;285;265;965;957;43	9									5			0	61.917	0	6.9	0	6857400	0	6857400	0	55	50110
A0A3B3IU24	A0A3B3IU24	1	1	1			Isoform of Q92743, Serine protease HTRA1	1	1	1	1	0	1	0	0	1	0	0	1	0	3.5	3.5	3.5	40.867	374	374	2		1										1	-2	0	3.5	0	6822200	0	6822200	0	18	379010
Q9Y4B6-3;Q9Y4B6-2;Q9Y4B6	Q9Y4B6-3;Q9Y4B6-2;Q9Y4B6	8;8;8	8;8;8	8;8;8	Protein VPRBP	VPRBP	Isoform of Q9Y4B6, Isoform 3 of DDB1- and CUL4-associated factor 1;Isoform of Q9Y4B6, Isoform 2 of DDB1- and CUL4-associated factor 1;DDB1- and CUL4-associated factor 1	3	8	8	8	0	0	8	0	0	8	0	0	8	9.6	9.6	9.6	118.23	1058	1058;1506;1507	10										8		0	74.192	0	0	9.6	6596000	0	0	6596000	56	73897
P53999	P53999	2	2	2	Activated RNA polymerase II transcriptional coactivator p15	SUB1	Activated RNA polymerase II transcriptional coactivator p15	1	2	2	2	2	2	0	2	2	0	2	2	0	15.7	15.7	15.7	14.395	127	127	1	4											0	14.319	15.7	15.7	0	5908700	1610800	4297800	0	5	1181700
A0A3B3ITU4;F5H2D0;A0A3B3ISR2;B4DPQ0;P00736	A0A3B3ITU4;F5H2D0;A0A3B3ISR2;B4DPQ0;P00736	1;1;1;1;1	1;1;1;1;1	1;1;1;1;1	Complement C1r subcomponent;Complement C1r subcomponent heavy chain;Complement C1r subcomponent light chain	C1R	Isoform of P00736, Complement C1r subcomponent (Fragment);Isoform of P00736, complement subcomponent C1r;Isoform of P00736, complement subcomponent C1r;Isoform of P00736, complement subcomponent C1r;Complement C1r subcomponent	5	1	1	1	1	0	1	1	0	1	1	0	1	4.3	4.3	4.3	39.779	351	351;671;705;719;705	9.25								2		1	1	0	65.257	4.3	0	4.3	5598600	4243600	0	1355000	18	311030
P16070;P16070-17;H0Y2P0;H0YD13;P16070-8;P16070-5;P16070-7;P16070-3;P16070-6;P16070-4;P16070-13;P16070-16;P16070-10;P16070-11;P16070-14;P16070-12;P16070-18;P16070-9;H0YDW7;H0YDX6;H0YD17;H0Y5E4;H0YCV9;P16070-15;H0YE40;E9PKC6	P16070;P16070-17;H0Y2P0;H0YD13;P16070-8;P16070-5;P16070-7;P16070-3;P16070-6;P16070-4;P16070-13;P16070-16;P16070-10;P16070-11;P16070-14;P16070-12;P16070-18;P16070-9;H0YDW7;H0YDX6;H0YD17;H0Y5E4;H0YCV9;P16070-15	3;3;3;3;3;3;3;3;3;3;3;3;3;3;3;3;3;2;2;2;2;2;2;2;1;1	3;3;3;3;3;3;3;3;3;3;3;3;3;3;3;3;3;2;2;2;2;2;2;2;1;1	3;3;3;3;3;3;3;3;3;3;3;3;3;3;3;3;3;2;2;2;2;2;2;2;1;1	CD44 antigen	CD44	CD44 antigen;Isoform of P16070, Isoform 17 of CD44 antigen;Isoform of P16070, CD44 antigen (Fragment);Isoform of P16070, CD44 antigen;Isoform of P16070, Isoform 8 of CD44 antigen;Isoform of P16070, Isoform 5 of CD44 antigen;Isoform of P16070, Isoform 7 of	26	3	3	3	0	2	3	0	2	3	0	2	3	5.1	5.1	5.1	81.537	742	742;691;287;206;674;734;713;711;699;699;425;668;493;429;396;361;340;675;240;183;229;294;277;294;82;78	7.2							4	1				0	43.957	0	3.8	5.1	5419500	0	950370	4469100	27	114490
Q60FE5;P21333-2;P21333;A0A7P0NMY4;H0Y5C6;A0A087WWY3;A0A7I2V3E6;F8WE98	Q60FE5;P21333-2;P21333;A0A7P0NMY4	5;5;5;4;2;2;2;2	3;3;3;2;1;1;1;1	3;3;3;2;1;1;1;1	Filamin-A	FLNA	Isoform of P21333, Filamin-A;Isoform of P21333, Isoform 2 of Filamin-A;Filamin-A;Isoform of P21333, Filamin-A	8	5	3	3	1	1	4	0	0	3	0	0	3	3	1.7	1.7	278.22	2620	2620;2639;2647;1574;281;482;556;604	11											3	0	36.092	0.4	0.9	2.1	5406500	488410	2488300	2429800	131	22277
A0A7P0T965;A0A7P0T870;A0A7P0Z3Z5;A0A7P0TAK7;F5GY55;A0A7P0Z4B9;Q16531;A0A7P0TB30;F5GZY8;F5H2L3;A0A7P0Z4L2;F5GWI0;Q16531-2	A0A7P0T965;A0A7P0T870;A0A7P0Z3Z5;A0A7P0TAK7;F5GY55;A0A7P0Z4B9;Q16531;A0A7P0TB30	3;3;3;3;3;3;3;2;1;1;1;1;1	3;3;3;3;3;3;3;2;1;1;1;1;1	3;3;3;3;3;3;3;2;1;1;1;1;1	DNA damage-binding protein 1	DDB1	Isoform of Q16531, DNA damage-binding protein 1;Isoform of Q16531, DNA damage-binding protein 1;Isoform of Q16531, DNA damage-binding protein 1;Isoform of Q16531, DNA damage-binding protein 1;Isoform of Q16531, DNA damage-binding protein 1;Isoform of Q1653	13	3	3	3	0	0	3	0	0	3	0	0	3	4.6	4.6	4.6	118.09	1061	1061;1066;1069;1084;1092;1107;1140;1027;146;165;217;370;451	9									3			0	25.455	0	0	4.6	5373000	0	0	5373000	51	40508
O14828-2;O14828	O14828-2;O14828	3;3	3;3	3;3	Secretory carrier-associated membrane protein 3	SCAMP3	Isoform of O14828, Isoform 2 of Secretory carrier-associated membrane protein 3;Secretory carrier-associated membrane protein 3	2	3	3	3	0	0	3	0	0	3	0	0	3	16.2	16.2	16.2	35.201	321	321;347	4				4								0	115.67	0	0	16.2	5292500	0	0	5292500	7	664970
H0YAH1;P61296-2;P61296	H0YAH1;P61296-2;P61296	1;1;1	1;1;1	1;1;1	Heart- and neural crest derivatives-expressed protein 2	HAND2	Isoform of P61296, Heart- and neural crest derivatives-expressed protein 2 (Fragment);Isoform of P61296, Isoform 2 of Heart- and neural crest derivatives-expressed protein 2;Heart- and neural crest derivatives-expressed protein 2	3	1	1	1	0	0	1	0	0	1	0	0	1	8.7	8.7	8.7	10.371	92	92;180;217	10										1		0.0054645	6.2478	0	0	8.7	5140500	0	0	5140500	5	1028100
O60763;O60763-2	O60763;O60763-2	4;4	4;4	4;4	General vesicular transport factor p115	USO1	General vesicular transport factor p115;Isoform of O60763, Isoform 2 of General vesicular transport factor p115	2	4	4	4	0	4	0	0	4	0	0	4	0	5.7	5.7	5.7	107.89	962	962;973	9									4			0	47.483	0	5.7	0	4998500	0	4998500	0	43	58880
P51571;A6NLM8	P51571;A6NLM8	3;2	3;2	3;2	Translocon-associated protein subunit delta	SSR4	Translocon-associated protein subunit delta;Isoform of P51571, Translocon-associated protein subunit delta	2	3	3	3	2	2	3	2	2	3	2	2	3	24.9	24.9	24.9	18.998	173	173;148	1	7											0	59.373	17.3	17.3	24.9	4946900	1325500	1247500	2373900	7	468470
P22694-2;P22694-4;A0A087WVC4;P22694-5;P22694-6;P22694-7;P22694-9;P22694;P22694-3;B1APG0;P22694-10;P22694-8;B1APG1;B1APG3;B1APF9;B1APF8;B1APG2;B1APF7	P22694-2;P22694-4;A0A087WVC4;P22694-5;P22694-6;P22694-7;P22694-9;P22694;P22694-3;B1APG0;P22694-10;P22694-8;B1APG1;B1APG3;B1APF9;B1APF8;B1APG2;B1APF7	2;2;2;2;2;2;2;2;2;1;1;1;1;1;1;1;1;1	1;1;1;1;1;1;1;1;1;1;0;1;1;1;1;1;1;1	1;1;1;1;1;1;1;1;1;1;0;1;1;1;1;1;1;1	cAMP-dependent protein kinase catalytic subunit beta	PRKACB	Isoform of P22694, Isoform 2 of cAMP-dependent protein kinase catalytic subunit beta;Isoform of P22694, Isoform 4 of cAMP-dependent protein kinase catalytic subunit beta;Isoform of P22694, cAMP-dependent protein kinase;Isoform of P22694, Isoform 5 of cAMP-	18	2	1	1	1	0	2	0	0	1	0	0	1	5.3	3	3	46.235	398	398;338;338;354;357;355;358;351;339;206;321;257;197;264;245;214;209;186	4				1								0	10.974	2.3	0	5.3	4855400	903650	0	3951800	20	242770
P21980	P21980	2	2	2	Protein-glutamine gamma-glutamyltransferase 2	TGM2	Protein-glutamine gamma-glutamyltransferase 2	1	2	2	2	0	2	0	0	2	0	0	2	0	4.2	4.2	4.2	77.328	687	687	8								3				0	54.028	0	4.2	0	4833000	0	4833000	0	34	116000
A0A087WYR3;O43399-2;O43399-4;O43399;O43399-3;O43399-5;O43399-7;A0A087WZ51;O43399-6	A0A087WYR3;O43399-2;O43399-4;O43399;O43399-3;O43399-5;O43399-7;A0A087WZ51	3;3;3;3;3;3;3;2;1	3;3;3;3;3;3;3;2;1	3;3;3;3;3;3;3;2;1	Tumor protein D54	TPD52L2	Isoform of O43399, Tumor protein D54;Isoform of O43399, Isoform 2 of Tumor protein D54;Isoform of O43399, Isoform 4 of Tumor protein D54;Tumor protein D54;Isoform of O43399, Isoform 3 of Tumor protein D54;Isoform of O43399, Isoform 5 of Tumor protein D54;I	9	3	3	3	0	3	0	0	3	0	0	3	0	21.6	21.6	21.6	23.764	222	222;186;200;206;209;220;229;152;163	3			3									0	68.213	0	21.6	0	4801900	0	4801900	0	13	369380
Q6ZRR5-4;Q6ZRR5-3	Q6ZRR5-4;Q6ZRR5-3	1;1	1;1	1;1			Isoform of Q6ZRR5, Isoform 4 of TLC domain-containing protein 5;Isoform of Q6ZRR5, Isoform 3 of TLC domain-containing protein 5	2	1	1	1	0	0	1	0	0	1	0	0	1	5.4	5.4	5.4	17.596	148	148;267	8								1				1	-2	0	0	5.4	4757900	0	0	4757900	4	1189500
D6RAP5;O95198-2	D6RAP5;O95198-2	1;1	1;1	1;1		KLHL2	Isoform of O95198, Kelch-like protein 2;Isoform of O95198, Isoform 2 of Kelch-like protein 2	2	1	1	1	0	0	1	0	0	1	0	0	1	12.7	12.7	12.7	6.5606	55	55;597	8								1				1	-2	0	0	12.7	4683000	0	0	4683000	3	1561000
Q9UKG1;C9K0C4;C9JAB0	Q9UKG1;C9K0C4;C9JAB0	2;1;1	2;1;1	2;1;1	DCC-interacting protein 13-alpha	APPL1	DCC-interacting protein 13-alpha;Isoform of Q9UKG1, DCC-interacting protein 13-alpha (Fragment);Isoform of Q9UKG1, DCC-interacting protein 13-alpha (Fragment)	3	2	2	2	0	2	0	0	2	0	0	2	0	4.5	4.5	4.5	79.663	709	709;114;133	8								2				0	14.472	0	4.5	0	4577700	0	4577700	0	36	127160
F8WAQ8;F8W8B0;Q9Y3A3-3;Q9Y3A3	F8WAQ8;F8W8B0;Q9Y3A3-3;Q9Y3A3	1;1;1;1	1;1;1;1	1;1;1;1	MOB-like protein phocein	MOB4	Isoform of Q9Y3A3, MOB-like protein phocein;Isoform of Q9Y3A3, MOB-like protein phocein;Isoform of Q9Y3A3, Isoform 3 of MOB-like protein phocein;MOB-like protein phocein	4	1	1	1	1	0	0	1	0	0	1	0	0	24.4	24.4	24.4	5.0866	45	45;51;204;225	1	1											1	-2	24.4	0	0	4499200	4499200	0	0	2	2249600
Q5SZL2-3	Q5SZL2-3	1	1	1			Isoform of Q5SZL2, Isoform 3 of Centrosomal protein of 85 kDa-like	1	1	1	1	1	1	1	1	1	1	1	1	1	2.8	2.8	2.8	44.92	394	394	5.6				2		2		1				1	-2	2.8	2.8	2.8	4451500	2157300	1193600	1100500	21	211970
E5RK01;E5RK16;E5RJQ9;E5RIK6;Q96IV6	E5RK01;E5RK16;E5RJQ9;E5RIK6;Q96IV6	1;1;1;1;1	1;1;1;1;1	1;1;1;1;1	Fatty acid hydroxylase domain-containing protein 2	FAXDC2	Isoform of Q96IV6, Fatty acid hydroxylase domain-containing protein 2 (Fragment);Isoform of Q96IV6, Fatty acid hydroxylase domain-containing protein 2;Isoform of Q96IV6, Fatty acid hydroxylase domain-containing protein 2;Isoform of Q96IV6, Fatty acid hydro	5	1	1	1	1	0	0	1	0	0	1	0	0	38.7	38.7	38.7	3.5811	31	31;50;60;102;333	9									1			1	-2	38.7	0	0	4417400	4417400	0	0	2	2208700
H0YDD4;E9PEJ4;A0A7P0TBK2;A0A7P0TAG1;A0A7P0TAX2;A0A7P0TBE2;P10515;A0A7P0TA47;A0A7P0Z4G4;A0A7P0T997;A0A7P0Z423;A0A7P0T9N8;A0A7P0Z459	H0YDD4;E9PEJ4;A0A7P0TBK2;A0A7P0TAG1;A0A7P0TAX2;A0A7P0TBE2;P10515;A0A7P0TA47;A0A7P0Z4G4;A0A7P0T997	3;3;3;3;3;3;3;2;2;2;1;1;1	3;3;3;3;3;3;3;2;2;2;1;1;1	3;3;3;3;3;3;3;2;2;2;1;1;1	Acetyltransferase component of pyruvate dehydrogenase complex;Dihydrolipoyllysine-residue acetyltransferase component of pyruvate dehydrogenase complex, mitochondrial	DLAT	Isoform of P10515, Acetyltransferase component of pyruvate dehydrogenase complex;Isoform of P10515, Acetyltransferase component of pyruvate dehydrogenase complex;Isoform of P10515, Acetyltransferase component of pyruvate dehydrogenase complex;Isoform of P1	13	3	3	3	0	3	0	0	3	0	0	3	0	11.3	11.3	11.3	55.717	520	520;542;554;611;640;645;647;446;562;636;225;243;294	7							3					0	16.03	0	11.3	0	4322900	0	4322900	0	29	56948
CON__P02666	CON__P02666	1	1	1				1	1	1	1	1	1	1	1	1	1	1	1	1	9.1	9.1	9.1	23.583	209	209	6.67			2	1				1			2	0	7.6239	9.1	9.1	9.1	4262700	1369800	465760	2427100	6	710460
E7EV99;E7ENY0;P35611-2;P35611-6;P35611;P35611-3;A0A804HL01;P35611-5;P35611-4;D6RF25;H0Y9H2;D6RJE2;D6RAH3	E7EV99;E7ENY0;P35611-2;P35611-6;P35611;P35611-3;A0A804HL01;P35611-5;P35611-4;D6RF25;H0Y9H2	4;4;4;4;4;4;3;3;3;2;2;1;1	4;4;4;4;4;4;3;3;3;2;2;1;1	4;4;4;4;4;4;3;3;3;2;2;1;1	Alpha-adducin	ADD1	Isoform of P35611, Alpha-adducin;Isoform of P35611, Alpha-adducin;Isoform of P35611, Isoform 2 of Alpha-adducin;Isoform of P35611, Isoform 6 of Alpha-adducin;Alpha-adducin;Isoform of P35611, Isoform 3 of Alpha-adducin;Isoform of P35611, Alpha-adducin;Isofo	13	4	4	4	0	4	0	0	4	0	0	4	0	7.9	7.9	7.9	70.055	632	632;663;631;662;737;768;799;511;662;142;444;69;137	9									4			0	26.344	0	7.9	0	4253100	0	4253100	0	26	163580
G3V174;A0A804HK06;A7KAX9	G3V174;A0A804HK06;A7KAX9	1;1;1	1;1;1	1;1;1	Rho GTPase-activating protein 32	ARHGAP32	Isoform of A7KAX9, Rho GTPase-activating protein 32;Isoform of A7KAX9, Rho GTPase-activating protein 32;Rho GTPase-activating protein 32	3	1	1	1	0	1	0	0	1	0	0	1	0	1.7	1.7	1.7	104.57	946	946;2101;2087	7							1					1	-2	0	1.7	0	4136000	0	4136000	0	49	84409
P15144;H0YLZ8	P15144	4;1	4;1	4;1	Aminopeptidase N	ANPEP	Aminopeptidase N	2	4	4	4	0	0	4	0	0	4	0	0	4	4.9	4.9	4.9	109.54	967	967;65	10										4		0	74.714	0	0	4.9	4045600	0	0	4045600	45	89902
H0YH95;H0YHK3;G3V200;O75334-6;O75334-5;O75334-2;O75334-4;O75334-3;O75334	H0YH95;H0YHK3;G3V200;O75334-6;O75334-5;O75334-2;O75334-4;O75334-3;O75334	1;1;1;1;1;1;1;1;1	1;1;1;1;1;1;1;1;1	1;1;1;1;1;1;1;1;1	Liprin-alpha-2	PPFIA2	Isoform of O75334, Liprin-alpha-2 (Fragment);Isoform of O75334, Liprin-alpha-2;Isoform of O75334, Liprin-alpha-2;Isoform of O75334, Isoform 6 of Liprin-alpha-2;Isoform of O75334, Isoform 5 of Liprin-alpha-2;Isoform of O75334, Isoform 2 of Liprin-alpha-2;Is	9	1	1	1	0	0	1	0	0	1	0	0	1	7.7	7.7	7.7	32.763	284	284;1104;1247;1152;1156;1232;1236;1251;1257	7							1					1	-2	0	0	7.7	4045400	0	0	4045400	15	269690
A0A0U1RRH7;Q93077;P20671;P04908;A0A0U1RR32;Q7L7L0;P0C0S8;Q16777;Q9BTM1;Q96KK5;Q99878;Q6FI13;Q8IUE6;Q71UI9-5;Q96QV6;P16104;Q9BTM1-2;H0YFX9;A0A3B3IS11	A0A0U1RRH7;Q93077;P20671;P04908;A0A0U1RR32;Q7L7L0;P0C0S8;Q16777;Q9BTM1;Q96KK5;Q99878;Q6FI13;Q8IUE6;Q71UI9-5;Q96QV6;P16104;Q9BTM1-2;H0YFX9;A0A3B3IS11	2;2;2;2;2;2;2;2;2;2;2;2;1;1;1;1;1;1;1	2;2;2;2;2;2;2;2;2;2;2;2;1;1;1;1;1;1;1	1;1;1;1;1;1;1;1;1;1;1;1;0;0;0;0;0;1;0	Histone H2A type 1-C;Histone H2A type 1-D;Histone H2A type 1-B/E;Histone H2A type 3;Histone H2A type 1;Histone H2A type 2-C;Histone H2A.J;Histone H2A type 1-H;Histone H2A type 1-J;Histone H2A type 2-A;Histone H2A type 2-B;Histone H2A.V;Histone H2A type 1-A;Histone H2AX;Histone H2A	HIST1H2AC;HIST1H2AD;HIST1H2AB;HIST3H2A;HIST1H2AG;HIST2H2AC;H2AFJ;HIST1H2AH;HIST1H2AJ;HIST2H2AA3;HIST2H2AB;H2AFV;HIST1H2AA;H2AFX	readthrough, Histone H2A;Histone H2A type 1-C;Histone H2A type 1-D;Histone H2A type 1-B/E;hCG_2039566 readthrough, Histone H2A;Histone H2A type 3;Histone H2A type 1;Histone H2A type 2-C;Histone H2A.J;Histone H2A type 1-H;Histone H2A type 1-J;Histone H2A ty	19	2	2	1	1	2	1	1	2	1	0	1	1	16.5	16.5	11.2	18.552	170	170;130;130;130;169;130;130;129;129;128;128;130;130;66;131;143;151;92;140	1	5											0	13.37	5.3	16.5	11.2	3927900	513280	1715700	1698900	8	423020
P00338-3;P00338;P00338-4;P00338-5;P00338-2;F5GYU2;F5H5G7;F5H155;A8MW50;G3XAP5;A0A5F9ZHM4;F5GXH2;A0A3B3IS95;F5GXY2;Q6ZMR3;P07195;P07864;F5H245	P00338-3;P00338;P00338-4;P00338-5;P00338-2	4;4;3;2;2;1;1;1;1;1;1;1;1;1;1;1;1;1	4;4;3;2;2;1;1;1;1;1;1;1;1;1;1;1;1;1	4;4;3;2;2;1;1;1;1;1;1;1;1;1;1;1;1;1	L-lactate dehydrogenase A chain	LDHA	Isoform of P00338, Isoform 3 of L-lactate dehydrogenase A chain;L-lactate dehydrogenase A chain;Isoform of P00338, Isoform 4 of L-lactate dehydrogenase A chain;Isoform of P00338, Isoform 5 of L-lactate dehydrogenase A chain;Isoform of P00338, Isoform 2 of	18	4	4	4	0	4	0	0	4	0	0	4	0	11.6	11.6	11.6	39.837	361	361;332;274;241;274;144;183;225;232;241;341;114;281;156;332;334;332;318	4				4								0	23.234	0	11.6	0	3748600	0	3748600	0	20	187430
CON__ENSEMBL:ENSBTAP00000024466;CON__ENSEMBL:ENSBTAP00000024462	CON__ENSEMBL:ENSBTAP00000024466;CON__ENSEMBL:ENSBTAP00000024462	2;2	2;2	2;2			;	2	2	2	2	0	2	0	0	2	0	0	2	0	7.2	7.2	7.2	43.9	401	401;419	9									2			0	37.521	0	7.2	0	3721600	0	3721600	0	17	153840
Q13085-3;Q13085-2;Q13085;Q13085-4;Q59FY4;O00763-3;O00763-2;O00763	Q13085-3;Q13085-2;Q13085;Q13085-4;Q59FY4	6;6;6;6;3;1;1;1	6;6;6;6;3;1;1;1	6;6;6;6;3;1;1;1	Acetyl-CoA carboxylase 1;Biotin carboxylase	ACACA	Isoform of Q13085, Isoform 3 of Acetyl-CoA carboxylase 1;Isoform of Q13085, Isoform 2 of Acetyl-CoA carboxylase 1;Acetyl-CoA carboxylase 1;Isoform of Q13085, Isoform 4 of Acetyl-CoA carboxylase 1;Isoform of Q13085, Acetyl-CoA carboxylase 1 (Fragment)	8	6	6	6	0	6	0	0	6	0	0	6	0	4.1	4.1	4.1	257.24	2268	2268;2288;2346;2383;998;2256;2388;2458	10										6		0	42.446	0	4.1	0	3704100	0	3704100	0	117	5752
A0A8V8TQ18;A0A8V8TQK1;A0A8V8TRF0;A0A8V8TR47;A0A087WVQ6;A0A8V8TQ14;K7EJJ5;Q00610-2;Q00610;A0A8V8TQK3;A0A8V8TRE8;J3KRF5;J3KS13;A0A087WX41;P53675-2;P53675	A0A8V8TQ18;A0A8V8TQK1;A0A8V8TRF0;A0A8V8TR47;A0A087WVQ6;A0A8V8TQ14;K7EJJ5;Q00610-2;Q00610;A0A8V8TQK3;A0A8V8TRE8;J3KRF5	5;5;5;5;5;5;5;5;5;4;4;3;1;1;1;1	5;5;5;5;5;5;5;5;5;4;4;3;1;1;1;1	5;5;5;5;5;5;5;5;5;4;4;3;1;1;1;1	Clathrin heavy chain;Clathrin heavy chain 1	CLTC	Isoform of Q00610, Clathrin heavy chain 1 (Fragment);Isoform of Q00610, Clathrin heavy chain 1;Isoform of Q00610, Clathrin heavy chain 1;Isoform of Q00610, Clathrin heavy chain 1;Isoform of Q00610, Clathrin heavy chain;Isoform of Q00610, Clathrin heavy cha	16	5	5	5	5	0	2	5	0	2	5	0	2	5.3	5.3	5.3	173.35	1516	1516;1651;1676;1679;1679;1680;1682;1639;1675;1579;1617;746;612;1260;1583;1640	10										7		0	33.491	5.3	0	2.3	3647800	2959300	0	688530	82	15726
Q96AG4	Q96AG4	2	2	2	Leucine-rich repeat-containing protein 59	LRRC59	Leucine-rich repeat-containing protein 59	1	2	2	2	0	2	1	0	2	1	0	2	1	7.2	7.2	7.2	34.93	307	307	4				3								0	11.315	0	7.2	3.9	3550800	0	2443900	1106900	14	253630
F8VZG8	F8VZG8	1	1	1		USP15	Isoform of Q9Y4E8, Ubiquitin carboxyl-terminal hydrolase 15 (Fragment)	1	1	1	1	0	0	1	0	0	1	0	0	1	12.9	12.9	12.9	16.14	139	139	5					1							1	-2	0	0	12.9	3513700	0	0	3513700	10	351370
A0A7P0TA79	A0A7P0TA79	1	1	1			Isoform of Q5VIR6, Vacuolar protein sorting-associated protein 53 homolog	1	1	1	1	0	0	1	0	0	1	0	0	1	2.7	2.7	2.7	61.995	546	546	10										1		1	-2	0	0	2.7	3505100	0	0	3505100	32	109530
Q9UEY8-2;Q9UEY8	Q9UEY8-2;Q9UEY8	4;4	4;4	4;4	Gamma-adducin	ADD3	Isoform of Q9UEY8, Isoform 1 of Gamma-adducin;Gamma-adducin	2	4	4	4	0	4	0	0	4	0	0	4	0	6.7	6.7	6.7	75.67	674	674;706	8								4				0	83.656	0	6.7	0	3399100	0	3399100	0	28	109030
A0A0A0MS51;A0A8V8TND7;A0A0A0MT01;P06396-2;P06396-4;P06396-3;P06396;CON__Q3SX14	A0A0A0MS51;A0A8V8TND7;A0A0A0MT01;P06396-2;P06396-4;P06396-3;P06396;CON__Q3SX14	2;2;2;2;2;2;2;1	2;2;2;2;2;2;2;1	2;2;2;2;2;2;2;1	Gelsolin	GSN	Isoform of P06396, Gelsolin;Isoform of P06396, Gelsolin;Isoform of P06396, Gelsolin;Isoform of P06396, Isoform 2 of Gelsolin;Isoform of P06396, Isoform 4 of Gelsolin;Isoform of P06396, Isoform 3 of Gelsolin;Gelsolin;	8	2	2	2	0	1	2	0	1	2	0	1	2	4.7	4.7	4.7	82.525	748	748;755;767;731;739;742;782;781	8								3				0	14.676	0	1.7	4.7	3211200	0	679770	2531500	33	54409
P62805	P62805	2	2	2	Histone H4	HIST1H4A	Histone H4	1	2	2	2	0	2	1	0	2	1	0	2	1	17.5	17.5	17.5	11.367	103	103	2.5	3						1					0	13.459	0	17.5	9.7	3045900	0	1161500	1884300	6	507650
Q12907;D6RIU4;A0A8Q3WK65;D6RBV2;D6RDX1	Q12907;D6RIU4;A0A8Q3WK65;D6RBV2;D6RDX1	4;3;3;3;2	4;3;3;3;2	4;3;3;3;2	Vesicular integral-membrane protein VIP36	LMAN2	Vesicular integral-membrane protein VIP36;Isoform of Q12907, Vesicular integral-membrane protein VIP36 (Fragment);Isoform of Q12907, Vesicular integral-membrane protein VIP36;Isoform of Q12907, Vesicular integral-membrane protein VIP36;Isoform of Q12907, V	5	4	4	4	0	3	1	0	3	1	0	3	1	14.9	14.9	14.9	40.228	356	356;191;317;325;288	4				4								0	25.082	0	11.5	3.4	3033800	0	2766300	267460	18	111200
P00387-3;A0A8I5QKX1;P00387;P00387-2;A0A8J8YWN6;A0A8I5KW26;A0A8I5KVD2;A0A8J8Z3C6;B1AHF3;A0A8I5QKT9;A0A8I5KR71;A0A8I5KPU0;A0A8I5KXI5;A0A8I5KTF9;A0A8I5KYU1;A0A8I5KNV1;A0A8I5QKL2;A0A8I5KUA5	P00387-3;A0A8I5QKX1;P00387;P00387-2;A0A8J8YWN6;A0A8I5KW26;A0A8I5KVD2;A0A8J8Z3C6;B1AHF3;A0A8I5QKT9;A0A8I5KR71;A0A8I5KPU0;A0A8I5KXI5;A0A8I5KTF9;A0A8I5KYU1;A0A8I5KNV1;A0A8I5QKL2;A0A8I5KUA5	2;2;2;2;2;2;2;2;2;2;2;2;1;1;1;1;1;1	2;2;2;2;2;2;2;2;2;2;2;2;1;1;1;1;1;1	2;2;2;2;2;2;2;2;2;2;2;2;1;1;1;1;1;1	NADH-cytochrome b5 reductase 3;NADH-cytochrome b5 reductase 3 membrane-bound form;NADH-cytochrome b5 reductase 3 soluble form	CYB5R3	Isoform of P00387, Isoform 3 of NADH-cytochrome b5 reductase 3;Isoform of P00387, cytochrome-b5 reductase;NADH-cytochrome b5 reductase 3;Isoform of P00387, Isoform 2 of NADH-cytochrome b5 reductase 3;Isoform of P00387, cytochrome-b5 reductase;Isoform of P0	18	2	2	2	0	2	0	0	2	0	0	2	0	7.2	7.2	7.2	38.226	334	334;273;301;278;345;315;131;307;159;233;298;239;56;58;201;140;128;169	4				2								0	18.546	0	7.2	0	3031400	0	3031400	0	17	178320
P25705-3;P25705;P25705-2;K7ERX7;K7EK77;K7ENJ4;K7ESA0;K7EQH4;K7EJP1	P25705-3;P25705;P25705-2;K7ERX7;K7EK77	5;5;4;3;3;2;1;1;1	5;5;4;3;3;2;1;1;1	5;5;4;3;3;2;1;1;1	ATP synthase subunit alpha, mitochondrial	ATP5A1	Isoform of P25705, Isoform 3 of ATP synthase subunit alpha, mitochondrial;ATP synthase subunit alpha, mitochondrial;Isoform of P25705, Isoform 2 of ATP synthase subunit alpha, mitochondrial;Isoform of P25705, ATP synthase subunit alpha, mitochondrial (Frag	9	5	5	5	2	1	2	2	1	2	2	1	2	12.4	12.4	12.4	57.546	531	531;553;503;205;207;199;77;111;144	6						5						0	33.008	5.8	2.3	4.3	2989200	1408800	359950	1220500	30	75303
A0A6Q8PFC4;A0A6Q8PH89;A0A6Q8PH27;A0A6Q8PG00;A0A6Q8PG04;A0A6Q8PGS4;A0A6Q8PF40;A0A6Q8PFY7;Q92734-4;Q92734-3;Q92734-2;Q92734;C9JTY3;C9JUE0;C9JJP5;A0A6Q8PF51	A0A6Q8PFC4;A0A6Q8PH89;A0A6Q8PH27;A0A6Q8PG00;A0A6Q8PG04;A0A6Q8PGS4;A0A6Q8PF40;A0A6Q8PFY7;Q92734-4;Q92734-3;Q92734-2;Q92734;C9JTY3;C9JUE0;C9JJP5;A0A6Q8PF51	2;2;2;2;2;2;2;2;2;2;2;2;1;1;1;1	2;2;2;2;2;2;2;2;2;2;2;2;1;1;1;1	2;2;2;2;2;2;2;2;2;2;2;2;1;1;1;1	Protein TFG	TFG	Isoform of Q92734, Protein TFG;Isoform of Q92734, Protein TFG;Isoform of Q92734, Protein TFG;Isoform of Q92734, Protein TFG;Isoform of Q92734, Protein TFG;Isoform of Q92734, Protein TFG;Isoform of Q92734, Protein TFG;Isoform of Q92734, Protein TFG;Isoform	16	2	2	2	0	2	0	0	2	0	0	2	0	13.7	13.7	13.7	27.321	249	249;264;270;274;278;285;369;412;280;284;396;400;141;157;181;194	6						2						0	58.427	0	13.7	0	2909500	0	2909500	0	12	242450
P04196	P04196	1	1	1	Histidine-rich glycoprotein	HRG	Histidine-rich glycoprotein	1	1	1	1	1	1	0	1	1	0	1	1	0	1.7	1.7	1.7	59.578	525	525	8.75								2	1	1		0	12.36	1.7	1.7	0	2879200	947990	1931200	0	21	137100
CON__Streptavidin	CON__Streptavidin	3	3	3				1	3	3	3	0	3	0	0	3	0	0	3	0	30	30	30	16.622	160	160	10										3		0	44.048	0	30	0	2852200	0	2852200	0	6	281090
E5RG48	E5RG48	1	1	1		INTS8	Isoform of Q75QN2, Integrator complex subunit 8	1	1	1	1	0	1	0	0	1	0	0	1	0	2.4	2.4	2.4	32.54	291	291	6						1						1	-2	0	2.4	0	2826000	0	2826000	0	15	188400
A0A0S2Z4G6;Q6ZN40;Q5TCU3;A7XZE4;CON__Q3SX28;H0YKP3;P09493-4;P07951;P09493-10;P07951-2;P09493;P09493-3;P09493-9;H0YKX5;A0A2R8YEU4;A0A2R2Y2Q3;A0A2R8Y5V9;A0A2R8YGX3;K7ENT6;H0YKJ4;F5H7S3;H0YK48;A0A494C0G0;A0A494BZZ2;B7Z596;D6R904;H0YL80;A0A494C0P6;J3KN67;H7BYY1;A0A2R8YH90;P06753-3;P09493-8;P09493-6;P09493-7;P06753;P67936-2;P67936;P07951-3;P06753-6;P06753-2;P09493-2;P09493-5;P06753-4;A0A2R8YE05;A0A2R8…	A0A0S2Z4G6;Q6ZN40;Q5TCU3;A7XZE4;CON__Q3SX28;H0YKP3;P09493-4;P07951;P09493-10;P07951-2;P09493;P09493-3;P09493-9;H0YKX5;A0A2R8YEU4;A0A2R2Y2Q3;A0A2R8Y5V9;A0A2R8YGX3;K7ENT6;H0YKJ4;F5H7S3;H0YK48;A0A494C0G0;A0A494BZZ2;B7Z596;D6R904;H0YL80;A0A494C0P6;J3KN67;H7BYY1;A0A2R8YH90;P06753-3;P09493-8;P09493-6;P09493-7;P06753;P67936-2;P67936;P07951-3;P06753-6;P06753-2;P09493-2;P09493-5;P06753-4;A0A2R8YE05;A0A2R8…	2;2;2;2;2;2;2;2;2;2;2;2;2;2;1;1;1;1;1;1;1;1;1;1;1;1;1;1;1;1;1;1;1;1;1;1;1;1;1;1;1;1;1;1;1;1;1;1	2;2;2;2;2;2;2;2;2;2;2;2;2;2;1;1;1;1;1;1;1;1;1;1;1;1;1;1;1;1;1;1;1;1;1;1;1;1;1;1;1;1;1;1;1;1;1;1	2;2;2;2;2;2;2;2;2;2;2;2;2;2;1;1;1;1;1;1;1;1;1;1;1;1;1;1;1;1;1;1;1;1;1;1;1;1;1;1;1;1;1;1;1;1;1;1	Tropomyosin alpha-1 chain;Tropomyosin beta chain;Tropomyosin alpha-3 chain;Tropomyosin alpha-4 chain	TPM1;TPM2;TPM2b;TPM4;TPM3	Isoform of P09493, Tropomyosin 1 (Alpha), isoform CRA_o (Fragment);Isoform of P09493, Tropomyosin 1 (Alpha), isoform CRA_f;Isoform of P07951, Tropomyosin beta chain;Isoform of P07951, Beta tropomyosin isoform;;Isoform of P09493, Tropomyosin alpha-1 chain;I	48	2	2	2	0	0	2	0	0	2	0	0	2	8.1	8.1	8.1	32.726	284	284;326;284;284;284;157;284;284;284;284;284;284;284;142;173;285;248;183;245;248;245;248;87;251;275;95;68;214;285;248;220;247;284;284;284;285;284;248;248;248;248;228;245;247;226;248;227;248	3.67			1	2								0	28.29	0	0	8.1	2760300	0	0	2760300	16	172520
Q9Y2W2;F5H5G4	Q9Y2W2;F5H5G4	2;1	2;1	2;1	WW domain-binding protein 11	WBP11	WW domain-binding protein 11;Isoform of Q9Y2W2, WW domain-binding protein 11	2	2	2	2	0	2	0	0	2	0	0	2	0	8.7	8.7	8.7	69.997	641	641;194	8								2				0	11.251	0	8.7	0	2581000	0	2581000	0	30	9764.7
E7ERJ7;H0YAR2;P11940-2;A0A087WTT1;P11940;A0A7I2V649;A0A7I2YQ88;E7EQV3;A0A7I2YQ90;A0A7I2YQE4;A0A7I2V4N4;H0YBN4;Q13310-3;A0A7I2V4L7;B1ANR0;E5RGH3;Q13310;Q13310-2;A0A7I2V5W9;A0A7I2V598;H0YER0;E5RHG7;H0Y5F5;A0A7I2V4V6;H0Y6X6;H0YB75;H0YAS6;H0YB86;H0YEU6;E5RJB9;B1ANR1;E5RH24;H0YAS7	E7ERJ7;H0YAR2;P11940-2;A0A087WTT1;P11940;A0A7I2V649;A0A7I2YQ88;E7EQV3;A0A7I2YQ90;A0A7I2YQE4;A0A7I2V4N4;H0YBN4;Q13310-3;A0A7I2V4L7;B1ANR0;E5RGH3;Q13310;Q13310-2	4;4;4;4;4;4;4;4;4;3;3;2;2;2;2;2;2;2;1;1;1;1;1;1;1;1;1;1;1;1;1;1;1	4;4;4;4;4;4;4;4;4;3;3;2;2;2;2;2;2;2;1;1;1;1;1;1;1;1;1;1;1;1;1;1;1	4;4;4;4;4;4;4;4;4;3;3;2;2;2;2;2;2;2;1;1;1;1;1;1;1;1;1;1;1;1;1;1;1	Polyadenylate-binding protein;Polyadenylate-binding protein 1;Polyadenylate-binding protein 4	PABPC1;PABPC4	Isoform of P11940, Polyadenylate-binding protein;Isoform of P11940, Polyadenylate-binding protein;Isoform of P11940, Isoform 2 of Polyadenylate-binding protein 1;Isoform of P11940, Polyadenylate-binding protein;Polyadenylate-binding protein 1;Isoform of P1	33	4	4	4	0	4	0	0	4	0	0	4	0	11.1	11.1	11.1	67.138	604	604;599;547;588;636;590;633;591;604;565;577;174;660;601;615;108;644;631;598;584;68;75;550;354;195;183;169;165;370;129;129;118;136	9.5								1		3		0	48.916	0	11.1	0	2381000	0	2381000	0	34	17502
A0A7P0TAR9;A0A7P0Z4D6;A0A7P0Z484;D6RGY2;A0A7P0T9L0;A0A7P0T8G1;A0A7P0TB65;A0A7P0T937;A0A7P0T840;A0A7P0TAE9;P27824-3;P27824;P27824-2;D6RFL1;A0A7P0Z4H2	A0A7P0TAR9;A0A7P0Z4D6;A0A7P0Z484;D6RGY2;A0A7P0T9L0;A0A7P0T8G1;A0A7P0TB65;A0A7P0T937;A0A7P0T840;A0A7P0TAE9;P27824-3;P27824;P27824-2;D6RFL1;A0A7P0Z4H2	2;2;2;2;2;2;2;2;2;2;2;2;2;1;1	2;2;2;2;2;2;2;2;2;2;2;2;2;1;1	2;2;2;2;2;2;2;2;2;2;2;2;2;1;1	Calnexin	CANX	Isoform of P27824, Calnexin;Isoform of P27824, Calnexin;Isoform of P27824, Calnexin;Isoform of P27824, Calnexin;Isoform of P27824, Calnexin;Isoform of P27824, Calnexin;Isoform of P27824, Calnexin;Isoform of P27824, Calnexin;Isoform of P27824, Calnexin;Isof	15	2	2	2	0	2	1	0	2	1	0	2	1	7.3	7.3	7.3	48.684	425	425;471;520;528;550;550;590;591;600;626;484;592;627;131;244	7.67							1	2				0	11.703	0	7.3	2.8	2169000	0	1345200	823860	23	94306
E7ER27;P51659;E7EPL9;A0A804HK65;A0A2R8YD50;A0A804HKU2;P51659-2;P51659-3;E7ET17;A0A2R8Y7L2;A0A804HIR1;A0A2R8YF45;A0A2R8YDT8;A0A2R8YEG2;A0A804HIG8;A0A804HK88;A0A2R8Y7W2;A0A804HKT2;A0A804HLJ0	E7ER27;P51659;E7EPL9;A0A804HK65;A0A2R8YD50;A0A804HKU2;P51659-2;P51659-3;E7ET17;A0A2R8Y7L2;A0A804HIR1;A0A2R8YF45;A0A2R8YDT8	4;4;4;4;4;4;3;3;2;2;2;2;2;1;1;1;1;1;1	4;4;4;4;4;4;3;3;2;2;2;2;2;1;1;1;1;1;1	4;4;4;4;4;4;3;3;2;2;2;2;2;1;1;1;1;1;1	Peroxisomal multifunctional enzyme type 2;(3R)-hydroxyacyl-CoA dehydrogenase;Enoyl-CoA hydratase 2	HSD17B4	Isoform of P51659, Peroxisomal multifunctional enzyme type 2;Peroxisomal multifunctional enzyme type 2;Isoform of P51659, Peroxisomal multifunctional enzyme type 2;Isoform of P51659, Peroxisomal multifunctional enzyme type 2;Isoform of P51659, Peroxisomal	19	4	4	4	0	4	0	0	4	0	0	4	0	11.2	11.2	11.2	53.928	500	500;736;713;712;711;621;761;718;599;589;484;172;166;59;158;144;105;100;55	8								4				0	37.15	0	11.2	0	2167800	0	2167800	0	28	77421
Q5H928;A0A804HHW5;Q99714-2;Q99714	Q5H928;A0A804HHW5;Q99714-2;Q99714	2;2;2;2	2;2;2;2	2;2;2;2	3-hydroxyacyl-CoA dehydrogenase type-2	HSD17B10	Isoform of Q99714, 3-hydroxyacyl-CoA dehydrogenase type-2;Isoform of Q99714, 3-hydroxyacyl-CoA dehydrogenase type-2;Isoform of Q99714, Isoform 2 of 3-hydroxyacyl-CoA dehydrogenase type-2;3-hydroxyacyl-CoA dehydrogenase type-2	4	2	2	2	0	2	0	0	2	0	0	2	0	17.8	17.8	17.8	17.224	169	169;217;252;261	3			2									0	12.548	0	17.8	0	2142800	0	2142800	0	9	238090
E5RIK2;A0A8I5KXV5;E5RHK8;H0YBC6;Q9UQ16-5;Q9UQ16-2;Q9UQ16-3;P50570-3;P50570-2;Q9UQ16;P50570-5;P50570-4;P50570;Q9UQ16-4	E5RIK2;A0A8I5KXV5;E5RHK8;H0YBC6;Q9UQ16-5;Q9UQ16-2;Q9UQ16-3;P50570-3;P50570-2;Q9UQ16;P50570-5;P50570-4;P50570;Q9UQ16-4	1;1;1;1;1;1;1;1;1;1;1;1;1;1	1;1;1;1;1;1;1;1;1;1;1;1;1;1	1;1;1;1;1;1;1;1;1;1;1;1;1;1	Dynamin-3;Dynamin-2	DNM3;DNM2	Isoform of Q9UQ16, dynamin GTPase (Fragment);Isoform of Q9UQ16, dynamin GTPase;Isoform of Q9UQ16, dynamin GTPase;Isoform of Q9UQ16, dynamin GTPase;Isoform of Q9UQ16, Isoform 5 of Dynamin-3;Isoform of Q9UQ16, Isoform 2 of Dynamin-3;Isoform of Q9UQ16, Isofor	14	1	1	1	0	1	0	0	1	0	0	1	0	4.3	4.3	4.3	50.732	445	445;488;639;858;555;859;863;866;866;869;869;870;870;873	9									1			0	9.4068	0	4.3	0	2113800	0	2113800	0	27	78290
E5RI99;P62888;E5RJH3;A0A0C4DH44;A0A0B4J213	E5RI99;P62888;E5RJH3;A0A0C4DH44	3;3;2;2;1	3;3;2;2;1	3;3;2;2;1	60S ribosomal protein L30	RPL30	Isoform of P62888, 60S ribosomal protein L30 (Fragment);60S ribosomal protein L30;Isoform of P62888, 60S ribosomal protein L30;Isoform of P62888, 60S ribosomal protein L30	5	3	3	3	2	1	2	2	1	2	2	1	2	31.6	31.6	31.6	12.656	114	114;115;56;96;51	1	5											0	24.281	24.6	7	24.6	1954800	735480	0	1219400	6	325810
Q9P2J3;A0A0C4DG80;Q9P2N7-2;Q9P2N7-3;Q9P2N7-4;Q9P2N7;Q9P2N7-5	Q9P2J3;A0A0C4DG80;Q9P2N7-2;Q9P2N7-3;Q9P2N7-4;Q9P2N7;Q9P2N7-5	4;3;3;3;3;3;3	4;3;3;3;3;3;3	4;3;3;3;3;3;3	Kelch-like protein 9;Kelch-like protein 13	KLHL9;KLHL13	Kelch-like protein 9;Isoform of Q9P2N7, Kelch-like protein 13;Isoform of Q9P2N7, Isoform 2 of Kelch-like protein 13;Isoform of Q9P2N7, Isoform 3 of Kelch-like protein 13;Isoform of Q9P2N7, Isoform 4 of Kelch-like protein 13;Kelch-like protein 13;Isoform of	7	4	4	4	0	4	0	0	4	0	0	4	0	7.6	7.6	7.6	69.428	617	617;604;613;639;649;655;658	10										4		0	28.208	0	7.6	0	1943900	0	1943900	0	36	41830
A0A7I2V482;B9A062;A0A7I2V2U6;P13995-2;P13995;A0A7I2YQD4	A0A7I2V482;B9A062;A0A7I2V2U6;P13995-2;P13995;A0A7I2YQD4	2;2;2;2;2;1	2;2;2;2;2;1	2;2;2;2;2;1	Bifunctional methylenetetrahydrofolate dehydrogenase/cyclohydrolase, mitochondrial;NAD-dependent methylenetetrahydrofolate dehydrogenase;Methenyltetrahydrofolate cyclohydrolase	MTHFD2	Isoform of P13995, methenyltetrahydrofolate cyclohydrolase;Isoform of P13995, Bifunctional methylenetetrahydrofolate dehydrogenase/cyclohydrolase, mitochondrial;Isoform of P13995, methenyltetrahydrofolate cyclohydrolase;Isoform of P13995, Isoform 2 of Bifu	6	2	2	2	0	2	0	0	2	0	0	2	0	10.8	10.8	10.8	23.173	212	212;222;324;248;350;203	4				2								0	18.187	0	10.8	0	1782800	0	1782800	0	13	137140
H0YK09;H0YN79;Q7L5Y6	H0YK09;H0YN79;Q7L5Y6	1;1;1	1;1;1	1;1;1	DET1 homolog	DET1	Isoform of Q7L5Y6, DET1 homolog;Isoform of Q7L5Y6, DET1 homolog;DET1 homolog	3	1	1	1	0	1	0	0	1	0	0	1	0	13.4	13.4	13.4	7.9051	67	67;94;550	3			1									1	-2	0	13.4	0	1781800	0	1781800	0	3	593930
K7EJT5;K7EP65;K7EKS7;K7ELC4;K7EMH1;K7ERI7;P35268	K7EJT5;K7EP65;K7EKS7;K7ELC4;K7EMH1;K7ERI7;P35268	1;1;1;1;1;1;1	1;1;1;1;1;1;1	1;1;1;1;1;1;1	60S ribosomal protein L22	RPL22	Isoform of P35268, 60S ribosomal protein L22 (Fragment);Isoform of P35268, 60S ribosomal protein L22 (Fragment);readthrough, RPL22;Isoform of P35268, 60S ribosomal protein L22 (Fragment);Isoform of P35268, 60S ribosomal protein L22 (Fragment);Isoform of P3	7	1	1	1	1	1	1	1	1	1	1	1	1	27.7	27.7	27.7	5.0827	47	47;48;53;79;89;95;128	1	3											0	8.9122	27.7	27.7	27.7	1727300	825570	549790	351890	3	575750
Q14764;I3L155;H3BQK6	Q14764	3;1;1	3;1;1	3;1;1	Major vault protein	MVP	Major vault protein	3	3	3	3	0	3	0	0	3	0	0	3	0	5.7	5.7	5.7	99.326	893	893;61;220	9									3			0	18.99	0	5.7	0	1693600	0	1693600	0	43	18328
E9PF06;H0Y9G6;E7ETU7;P09001	E9PF06;H0Y9G6;E7ETU7;P09001	1;1;1;1	1;1;1;1	1;1;1;1	39S ribosomal protein L3, mitochondrial	MRPL3	Isoform of P09001, 39S ribosomal protein L3, mitochondrial (Fragment);Isoform of P09001, 39S ribosomal protein L3, mitochondrial (Fragment);Isoform of P09001, 39S ribosomal protein L3, mitochondrial;39S ribosomal protein L3, mitochondrial	4	1	1	1	0	1	0	0	1	0	0	1	0	5.1	5.1	5.1	19.58	176	176;363;375;348	4	1						1					1	-2	0	5.1	0	1672800	0	1672800	0	14	119490
Q86V81;E9PB61	Q86V81;E9PB61	3;2	3;2	3;2	THO complex subunit 4	ALYREF	THO complex subunit 4;Isoform of Q86V81, THO complex subunit 4	2	3	3	3	3	0	0	3	0	0	3	0	0	9.3	9.3	9.3	26.888	257	257;264	3			3									0	17.234	9.3	0	0	1651300	1651300	0	0	13	82626
A0A8Q3WMH8;Q5VT97-2;Q5VT97	A0A8Q3WMH8;Q5VT97-2;Q5VT97	1;1;1	1;1;1	1;1;1	Rho GTPase-activating protein SYDE2	SYDE2	Isoform of Q5VT97, Rho GTPase-activating protein SYDE2;Isoform of Q5VT97, Isoform 2 of Rho GTPase-activating protein SYDE2;Rho GTPase-activating protein SYDE2	3	1	1	1	0	1	0	0	1	0	0	1	0	1.4	1.4	1.4	153.5	1391	1391;863;1194	10										1		1	-2	0	1.4	0	1641900	0	1641900	0	74	22187
U3KQK0;Q99880;Q99879;Q99877;Q93079;Q8N257;Q5QNW6;Q16778;P62807;P58876;P57053;P33778;P23527;P06899;O60814;Q5QNW6-2	U3KQK0;Q99880;Q99879;Q99877;Q93079;Q8N257;Q5QNW6;Q16778;P62807;P58876;P57053;P33778;P23527;P06899;O60814;Q5QNW6-2	1;1;1;1;1;1;1;1;1;1;1;1;1;1;1;1	1;1;1;1;1;1;1;1;1;1;1;1;1;1;1;1	1;1;1;1;1;1;1;1;1;1;1;1;1;1;1;1	Histone H2B;Histone H2B type 1-L;Histone H2B type 1-M;Histone H2B type 1-N;Histone H2B type 1-H;Histone H2B type 3-B;Histone H2B type 2-F;Histone H2B type 2-E;Histone H2B type 1-C/E/F/G/I;Histone H2B type 1-D;Histone H2B type F-S;Histone H2B type 1-B;Histone H2B type 1-O;Histone H2B type 1-J;Histone H2B type 1-K	HIST1H2BN;HIST1H2BL;HIST1H2BM;HIST1H2BH;HIST3H2BB;HIST2H2BF;HIST2H2BE;HIST1H2BC;HIST1H2BD;H2BFS;HIST1H2BB;HIST1H2BO;HIST1H2BJ;HIST1H2BK	Isoform of Q99877, Histone H2B;Histone H2B type 1-L;Histone H2B type 1-M;Histone H2B type 1-N;Histone H2B type 1-H;Histone H2B type 3-B;Histone H2B type 2-F;Histone H2B type 2-E;Histone H2B type 1-C/E/F/G/I;Histone H2B type 1-D;Histone H2B type F-S;Histone	16	1	1	1	1	0	1	1	0	1	1	0	1	9	9	9	18.804	166	166;126;126;126;126;126;126;126;126;126;126;126;126;126;126;134	1	2											0	12.125	9	0	9	1624600	236540	0	1388100	8	203080
F5GZI7;M0R013;G3V1K8;Q9Y473	F5GZI7;M0R013;G3V1K8;Q9Y473	1;1;1;1	1;1;1;1	1;1;1;1	Zinc finger protein 175	ZNF175	Isoform of Q9Y473, Zinc finger protein 175;Isoform of Q9Y473, Zinc finger protein 175;Isoform of Q9Y473, Zinc finger protein 175;Zinc finger protein 175	4	1	1	1	0	0	1	0	0	1	0	0	1	19.6	19.6	19.6	5.5771	51	51;70;112;711	10										1		1	-2	0	0	19.6	1546000	0	0	1546000	5	309200
A0A1B0GWF2;A0A1B0GVQ5;A0A2R8Y5D4;A0A0D9SG72;A0A1B0GTP9;P61764;P61764-2;A0A1B0GW76;A0A0D9SFQ7;A0A0D9SFW6;A0A1B0GTD8;A0A0D9SEP9;A0A0D9SEH5;A0A096LP52;A0A1B0GVV9	A0A1B0GWF2;A0A1B0GVQ5;A0A2R8Y5D4;A0A0D9SG72;A0A1B0GTP9;P61764;P61764-2;A0A1B0GW76;A0A0D9SFQ7;A0A0D9SFW6	4;4;4;4;4;4;4;3;2;2;1;1;1;1;1	4;4;4;4;4;4;4;3;2;2;1;1;1;1;1	4;4;4;4;4;4;4;3;2;2;1;1;1;1;1	Syntaxin-binding protein 1	STXBP1	Isoform of P61764, Syntaxin-binding protein 1;Isoform of P61764, Syntaxin-binding protein 1;Isoform of P61764, Syntaxin-binding protein 1 (Fragment);Isoform of P61764, Syntaxin-binding protein 1;Isoform of P61764, Syntaxin-binding protein 1;Syntaxin-bindin	15	4	4	4	0	4	0	0	4	0	0	4	0	9.6	9.6	9.6	65.215	574	574;577;580;580;589;594;603;360;147;149;69;100;102;119;126	10										4		0	23.913	0	9.6	0	1536200	0	1536200	0	30	34379
P27169	P27169	2	2	2	Serum paraoxonase/arylesterase 1	PON1	Serum paraoxonase/arylesterase 1	1	2	2	2	1	0	2	1	0	2	1	0	2	7.3	7.3	7.3	39.731	355	355	4				3								0	11.709	2	0	7.3	1482100	463280	0	1018800	15	98804
E9PBL8;Q8WTW3	E9PBL8;Q8WTW3	1;1	1;1	1;1	Conserved oligomeric Golgi complex subunit 1	COG1	Isoform of Q8WTW3, Conserved oligomeric Golgi complex subunit 1 (Fragment);Conserved oligomeric Golgi complex subunit 1	2	1	1	1	0	0	1	0	0	1	0	0	1	1.7	1.7	1.7	107.16	962	962;980	10										1		1	-2	0	0	1.7	1475100	0	0	1475100	49	30105
F8VPE8;F8VW21;F8VU65;Q8NHW5;P05388;G3V210;F8VWS0;P05388-2	F8VPE8;F8VW21;F8VU65;Q8NHW5;P05388;G3V210;F8VWS0;P05388-2	2;2;2;2;2;1;1;1	2;2;2;2;2;1;1;1	2;2;2;2;2;1;1;1	60S acidic ribosomal protein P0-like;60S acidic ribosomal protein P0	RPLP0;RPLP0P6	Isoform of P05388, 60S acidic ribosomal protein P0 (Fragment);Isoform of P05388, 60S acidic ribosomal protein P0 (Fragment);Isoform of P05388, 60S acidic ribosomal protein P0 (Fragment);60S acidic ribosomal protein P0-like;60S acidic ribosomal protein P0;I	8	2	2	2	0	2	0	0	2	0	0	2	0	16.3	16.3	16.3	16.68	153	153;244;247;317;317;166;281;255	4				2								0	15.571	0	16.3	0	1405800	0	1405800	0	10	140580
P22612	P22612	1	1	1	cAMP-dependent protein kinase catalytic subunit gamma	PRKACG	cAMP-dependent protein kinase catalytic subunit gamma	1	1	1	1	0	0	1	0	0	1	0	0	1	6.8	6.8	6.8	40.434	351	351	4				1								0	8.2789	0	0	6.8	1351000	0	0	1351000	16	84440
C9JUG7;F8W9N7;P47755-2;P52907;P47755	C9JUG7;F8W9N7;P47755-2;P52907;P47755	1;1;1;1;1	1;1;1;1;1	1;1;1;1;1	F-actin-capping protein subunit alpha-2;F-actin-capping protein subunit alpha-1	CAPZA2;CAPZA1	Isoform of P47755, F-actin-capping protein subunit alpha;Isoform of P47755, F-actin-capping protein subunit alpha;Isoform of P47755, Isoform 2 of F-actin-capping protein subunit alpha-2;F-actin-capping protein subunit alpha-1;F-actin-capping protein subuni	5	1	1	1	0	1	0	0	1	0	0	1	0	6.8	6.8	6.8	16.698	146	146;174;172;286;286	4				1								0	6.7648	0	6.8	0	1346000	0	1346000	0	8	168250
J3QKY5;K7ENN8;B3KP96;H0Y626;Q309B1;O95361-2;O95361	J3QKY5;K7ENN8;B3KP96;H0Y626;Q309B1;O95361-2;O95361	2;2;2;2;2;2;2	2;2;2;2;2;2;2	2;2;2;2;2;2;2	Tripartite motif-containing protein 16-like protein;Tripartite motif-containing protein 16	TRIM16;TRIM16L	Isoform of O95361, Tripartite motif-containing protein 16 (Fragment);Isoform of O95361, Tripartite motif-containing protein 16 (Fragment);Isoform of O95361, Tripartite motif-containing protein 16;readthrough, B box-type domain-containing protein;Tripartite	7	2	2	2	0	2	0	0	2	0	0	2	0	15.7	15.7	15.7	13.171	115	115;232;434;953;348;348;564	7							2					0	11.495	0	15.7	0	1300100	0	1300100	0	6	216690
K7EM20;B7Z2E6;H0YB80;B0AZS6;E7EX29;P63104-2;P31947-2;P62258-2;P31946-2;P63104;P27348;Q04917;P31946;P61981;P31947;P62258	K7EM20;B7Z2E6;H0YB80;B0AZS6;E7EX29;P63104-2;P31947-2;P62258-2;P31946-2;P63104;P27348;Q04917;P31946;P61981;P31947;P62258	1;1;1;1;1;1;1;1;1;1;1;1;1;1;1;1	1;1;1;1;1;1;1;1;1;1;1;1;1;1;1;1	1;1;1;1;1;1;1;1;1;1;1;1;1;1;1;1	14-3-3 protein zeta/delta;14-3-3 protein sigma;14-3-3 protein epsilon;14-3-3 protein beta/alpha;14-3-3 protein beta/alpha, N-terminally processed;14-3-3 protein theta;14-3-3 protein eta;14-3-3 protein gamma;14-3-3 protein gamma, N-terminally processed	YWHAE;YWHAZ;SFN;YWHAB;YWHAQ;YWHAH;YWHAG	Isoform of P62258, 14-3-3 protein epsilon (Fragment);Isoform of P63104, 14-3-3 protein zeta/delta;Isoform of P63104, 14-3-3 protein zeta/delta (Fragment);Isoform of P63104, 14-3-3 protein zeta/delta;Isoform of P63104, 14-3-3 protein zeta/delta (Fragment);I	16	1	1	1	0	1	1	0	1	1	0	1	1	8.7	8.7	8.7	12.869	115	115;125;130;168;246;170;216;233;244;245;245;246;246;247;248;255	3			2									0	7.1537	0	8.7	8.7	1254300	0	854410	399910	7	179190
F8VVM2;Q00325-2;Q00325	F8VVM2;Q00325-2;Q00325	1;1;1	1;1;1	1;1;1	Phosphate carrier protein, mitochondrial	SLC25A3	Isoform of Q00325, Phosphate carrier protein, mitochondrial;Isoform of Q00325, Isoform B of Phosphate carrier protein, mitochondrial;Phosphate carrier protein, mitochondrial	3	1	1	1	0	0	1	0	0	1	0	0	1	3.7	3.7	3.7	36.161	324	324;361;362	3			1									0	8.6381	0	0	3.7	1233000	0	0	1233000	18	68502
O95816-2;O95816	O95816-2;O95816	1;1	1;1	1;1	BAG family molecular chaperone regulator 2	BAG2	Isoform of O95816, Isoform 2 of BAG family molecular chaperone regulator 2;BAG family molecular chaperone regulator 2	2	1	1	1	0	1	0	0	1	0	0	1	0	3.9	3.9	3.9	20.189	178	178;211	3			1									0.0053763	6.1365	0	3.9	0	1215200	0	1215200	0	13	93478
E9PDF2;E9PCR7;Q02218-2;Q02218;C9J4G7;E9PFG7;Q02218-3	E9PDF2;E9PCR7;Q02218-2;Q02218;C9J4G7;E9PFG7;Q02218-3	2;2;2;2;1;1;1	2;2;2;2;1;1;1	2;2;2;2;1;1;1	2-oxoglutarate dehydrogenase, mitochondrial	OGDH	Isoform of Q02218, oxoglutarate dehydrogenase (succinyl-transferring);Isoform of Q02218, oxoglutarate dehydrogenase (succinyl-transferring);Isoform of Q02218, Isoform 2 of 2-oxoglutarate dehydrogenase complex component E1;2-oxoglutarate dehydrogenase compl	7	2	2	2	0	2	0	0	2	0	0	2	0	3.2	3.2	3.2	117.24	1034	1034;1038;1019;1023;211;873;427	9									2			0	11.045	0	3.2	0	1192500	0	1192500	0	46	10153
Q9BVC6	Q9BVC6	1	1	1	Transmembrane protein 109	TMEM109	Transmembrane protein 109	1	1	1	1	1	0	1	1	0	1	1	0	1	4.9	4.9	4.9	26.21	243	243	1	2											0	7.847	4.9	0	4.9	1186300	465260	0	721010	8	148280
A0A075B6I1	A0A075B6I1	1	1	1		IGLV4-60	Immunoglobulin lambda variable 4-60	1	1	1	1	0	1	0	0	1	0	0	1	0	8.3	8.3	8.3	12.987	120	120	2		1										0	6.6161	0	8.3	0	1128600	0	1128600	0	5	225720
C9JI87;P21796	C9JI87;P21796	1;1	1;1	1;1	Voltage-dependent anion-selective channel protein 1	VDAC1	Isoform of P21796, Voltage-dependent anion-selective channel protein 1 (Fragment);Voltage-dependent anion-selective channel protein 1	2	1	1	1	0	1	0	0	1	0	0	1	0	6	6	6	20.274	183	183;283	4				1								0	7.0825	0	6	0	1124700	0	1124700	0	11	102250
P36957;H0YJF9;G3V5M3;G3V3F0;Q86SW4;P36957-2	P36957;H0YJF9;G3V5M3;G3V3F0;Q86SW4;P36957-2	2;1;1;1;1;1	2;1;1;1;1;1	2;1;1;1;1;1	Dihydrolipoyllysine-residue succinyltransferase component of 2-oxoglutarate dehydrogenase complex, mitochondrial	DLST	Dihydrolipoyllysine-residue succinyltransferase component of 2-oxoglutarate dehydrogenase complex, mitochondrial;Isoform of P36957, Dihydrolipoyllysine-residue succinyltransferase component of 2-oxoglutarate dehydrogenase complex, mitochondrial (Fragment);	6	2	2	2	0	2	0	0	2	0	0	2	0	5.7	5.7	5.7	48.755	453	453;74;83;104;279;367	6						2						0	23.258	0	5.7	0	1123600	0	1123600	0	23	48854
G3V158;E9PPM8;Q9Y315	G3V158;E9PPM8;Q9Y315	1;1;1	1;1;1	1;1;1	Deoxyribose-phosphate aldolase	DERA	Isoform of Q9Y315, deoxyribose-phosphate aldolase;Isoform of Q9Y315, deoxyribose-phosphate aldolase;Deoxyribose-phosphate aldolase	3	1	1	1	0	1	0	0	1	0	0	1	0	5.2	5.2	5.2	25.113	230	230;275;318	4				1								0	7.1214	0	5.2	0	1119700	0	1119700	0	13	86128
K7ENK9;K7EKX0;J3QRU4;F8WCA0;L7N2F9;Q15836;P63027	K7ENK9;K7EKX0;J3QRU4;F8WCA0;L7N2F9;Q15836;P63027	1;1;1;1;1;1;1	1;1;1;1;1;1;1	1;1;1;1;1;1;1	Vesicle-associated membrane protein 3;Vesicle-associated membrane protein 2	VAMP2;VAMP3	Isoform of P63027, Vesicle-associated membrane protein 2;Isoform of Q15836, Vesicle-associated membrane protein 3;Isoform of P63027, Vesicle-associated membrane protein 2;Isoform of P63027, Vesicle-associated membrane protein 2;readthrough, Vesicle-associa	7	1	1	1	1	0	1	1	0	1	1	0	1	25	25	25	7.7752	68	68;72;113;118;121;100;116	1	2											0	22.422	25	0	25	1119100	495790	0	623320	3	373040
Q96D15	Q96D15	1	1	1	Reticulocalbin-3	RCN3	Reticulocalbin-3	1	1	1	1	0	0	1	0	0	1	0	0	1	4	4	4	37.493	328	328	4				1								0	15.722	0	0	4	1090800	0	0	1090800	14	77918
D6RA84	D6RA84	1	1	1		RAD17	Isoform of O75943, Cell cycle checkpoint protein RAD17 (Fragment)	1	1	1	1	0	1	0	0	1	0	0	1	0	100	100	100	2.3055	20	20	7							1					1	-2	0	100	0	1052300	0	1052300	0	1	1052300
Q96MG8-2;Q96MG8	Q96MG8-2;Q96MG8	2;2	2;2	2;2	Protein-L-isoaspartate O-methyltransferase domain-containing protein 1	PCMTD1	Isoform of Q96MG8, Isoform 2 of Protein-L-isoaspartate O-methyltransferase domain-containing protein 1;Protein-L-isoaspartate O-methyltransferase domain-containing protein 1	2	2	2	2	2	0	0	2	0	0	2	0	0	6	6	6	32.142	281	281;357	4				2								0	11.058	6	0	0	1051000	1051000	0	0	17	61823
Q5T4Q8;Q5T4Q7;A0A6E1WA84;P21854	Q5T4Q8;Q5T4Q7;A0A6E1WA84;P21854	1;1;1;1	1;1;1;1	1;1;1;1	B-cell differentiation antigen CD72	CD72	Isoform of P21854, B-cell differentiation antigen CD72;Isoform of P21854, B-cell differentiation antigen CD72;Isoform of P21854, B-cell differentiation antigen CD72 (Fragment);B-cell differentiation antigen CD72	4	1	1	1	0	1	0	0	1	0	0	1	0	9.2	9.2	9.2	12.547	119	119;120;165;359	10										1		1	-2	0	9.2	0	1020800	0	1020800	0	4	255200
A0A1B0GVP4	A0A1B0GVP4	1	1	1			Isoform of Q8N3X6, Ligand-dependent nuclear receptor corepressor-like protein	1	1	1	1	0	1	0	0	1	0	0	1	0	0.6	0.6	0.6	211.48	1871	1871	10										1		1	-2	0	0.6	0	1012200	0	1012200	0	93	10884
F8VNT9;F8VV56;F8W022;F8VWK8;P08962-3;P08962-2;P08962	F8VNT9;F8VV56;F8W022;F8VWK8;P08962-3;P08962-2;P08962	1;1;1;1;1;1;1	1;1;1;1;1;1;1	1;1;1;1;1;1;1	Tetraspanin;CD63 antigen	CD63	Isoform of P08962, CD63 antigen (Fragment);Isoform of P08962, CD63 antigen;Isoform of P08962, Tetraspanin (Fragment);Isoform of P08962, Tetraspanin (Fragment);Isoform of P08962, Isoform 3 of CD63 antigen;Isoform of P08962, Isoform 2 of CD63 antigen;CD63 an	7	1	1	1	0	0	1	0	0	1	0	0	1	7.5	7.5	7.5	14.265	133	133;145;215;217;156;215;238	4				1								0	6.7598	0	0	7.5	941630	0	0	941630	3	313880
Q9Y3P9	Q9Y3P9	1	1	1	Rab GTPase-activating protein 1	RABGAP1	Rab GTPase-activating protein 1	1	1	1	1	0	0	1	0	0	1	0	0	1	0.9	0.9	0.9	121.74	1069	1069	10										1		1	-2	0	0	0.9	921840	0	0	921840	52	17728
Q7Z5K2;Q7Z5K2-2;Q7Z5K2-3;F6QZY1	Q7Z5K2;Q7Z5K2-2;Q7Z5K2-3;F6QZY1	2;2;2;1	2;2;2;1	2;2;2;1	Wings apart-like protein homolog	WAPAL	Wings apart-like protein homolog;Isoform of Q7Z5K2, Isoform 2 of Wings apart-like protein homolog;Isoform of Q7Z5K2, Isoform 3 of Wings apart-like protein homolog;Isoform of Q7Z5K2, Wings apart-like protein homolog (Fragment)	4	2	2	2	0	0	2	0	0	2	0	0	2	2.5	2.5	2.5	132.94	1190	1190;1227;1275;421	10										2		0	17.461	0	0	2.5	902980	0	0	902980	69	13087
P62937-2;P62937;A0A7I2V4V1;F8WE65;C9J5S7	P62937-2;P62937;A0A7I2V4V1;F8WE65;C9J5S7	2;2;1;1;1	2;2;1;1;1	2;2;1;1;1	Peptidyl-prolyl cis-trans isomerase A;Peptidyl-prolyl cis-trans isomerase A, N-terminally processed;Peptidyl-prolyl cis-trans isomerase	PPIA	Isoform of P62937, Isoform 2 of Peptidyl-prolyl cis-trans isomerase A;Peptidyl-prolyl cis-trans isomerase A;Isoform of P62937, Peptidyl-prolyl cis-trans isomerase;Isoform of P62937, Peptidyl-prolyl cis-trans isomerase;Isoform of P62937, Peptidyl-prolyl cis	5	2	2	2	1	1	1	1	1	1	1	1	1	19	19	19	11.418	105	105;165;60;120;121	1	3											0	11.29	8.6	10.5	8.6	895530	453300	178970	263260	7	127930
Q96EW2	Q96EW2	1	1	1	HSPB1-associated protein 1	HSPBAP1	HSPB1-associated protein 1	1	1	1	1	1	0	1	1	0	1	1	0	1	2	2	2	55.166	488	488	6						2						0	12.827	2	0	2	868840	326320	0	542520	24	36202
E7EUT5;P04406-2;P04406	E7EUT5;P04406-2;P04406	1;1;1	1;1;1	1;1;1	Glyceraldehyde-3-phosphate dehydrogenase	GAPDH	Isoform of P04406, Glyceraldehyde-3-phosphate dehydrogenase;Isoform of P04406, Isoform 2 of Glyceraldehyde-3-phosphate dehydrogenase;Glyceraldehyde-3-phosphate dehydrogenase	3	1	1	1	0	0	1	0	0	1	0	0	1	9.2	9.2	9.2	27.87	260	260;293;335	4				1								1	-2	0	0	9.2	867370	0	0	867370	13	66721
P04844-2;P04844	P04844-2;P04844	2;2	2;2	2;2	Dolichyl-diphosphooligosaccharide--protein glycosyltransferase subunit 2	RPN2	Isoform of P04844, Isoform 2 of Dolichyl-diphosphooligosaccharide--protein glycosyltransferase subunit 2;Dolichyl-diphosphooligosaccharide--protein glycosyltransferase subunit 2	2	2	2	2	0	1	1	0	1	1	0	1	1	5.2	5.2	5.2	67.723	615	615;631	6.5						1	1					0	14.058	0	2.9	2.3	818330	0	279150	539180	25	32733
A0A0D9SF54;A0A0D9SGF6;Q13813-3;Q13813;Q13813-2	A0A0D9SF54;A0A0D9SGF6;Q13813-3;Q13813;Q13813-2	2;2;2;2;2	2;2;2;2;2	2;2;2;2;2	Spectrin alpha chain, non-erythrocytic 1	SPTAN1	Isoform of Q13813, Spectrin alpha chain, non-erythrocytic 1;Isoform of Q13813, Spectrin alpha chain, non-erythrocytic 1;Isoform of Q13813, Isoform 3 of Spectrin alpha chain, non-erythrocytic 1;Spectrin alpha chain, non-erythrocytic 1;Isoform of Q13813, Iso	5	2	2	2	0	0	2	0	0	2	0	0	2	1.6	1.6	1.6	282.83	2457	2457;2498;2452;2472;2477	11											2	0	11.386	0	0	1.6	738740	0	0	738740	141	5239.3
Q9H0H3	Q9H0H3	1	1	1	Kelch-like protein 25	KLHL25	Kelch-like protein 25	1	1	1	1	0	0	1	0	0	1	0	0	1	1.9	1.9	1.9	65.923	589	589	11											1	1	-2	0	0	1.9	734900	0	0	734900	38	19340
C9J3L8;C9J5W0;A0A3B3IRT8;E9PAL7;C9IZQ1;P43307-2;P43307	C9J3L8;C9J5W0;A0A3B3IRT8;E9PAL7;C9IZQ1;P43307-2;P43307	1;1;1;1;1;1;1	1;1;1;1;1;1;1	1;1;1;1;1;1;1	Translocon-associated protein subunit alpha	SSR1	Isoform of P43307, Translocon-associated protein subunit alpha;Isoform of P43307, Translocon-associated protein subunit alpha;Isoform of P43307, Translocon-associated protein subunit alpha;Isoform of P43307, Translocon-associated protein subunit alpha;Isof	7	1	1	1	0	1	1	0	1	1	0	1	1	5.7	5.7	5.7	29.573	265	265;266;288;291;298;259;286	4				2								0	21.902	0	5.7	5.7	681460	0	331730	349730	11	61951
O43805	O43805	1	1	1	Sjoegren syndrome nuclear autoantigen 1	SSNA1	Microtubule nucleation factor SSNA1	1	1	1	1	0	1	0	0	1	0	0	1	0	9.2	9.2	9.2	13.596	119	119	1	1											0	6.833	0	9.2	0	659930	0	659930	0	8	82491
E9PP50;P23528;E9PLJ3;E9PS23;E9PQB7;G3V1A4;E9PK25;Q9Y281-3;Q9Y281	E9PP50;P23528;E9PLJ3;E9PS23;E9PQB7;G3V1A4;E9PK25;Q9Y281-3;Q9Y281	2;2;1;1;1;1;1;1;1	2;2;1;1;1;1;1;1;1	2;2;1;1;1;1;1;1;1	Cofilin-1;Cofilin-2	CFL1;CFL2	Isoform of P23528, Cofilin-1 (Fragment);Cofilin-1;Isoform of P23528, Cofilin-1 (Fragment);Isoform of P23528, Cofilin-1 (Fragment);Isoform of P23528, Cofilin-1 (Fragment);Isoform of P23528, Cofilin-1;Isoform of P23528, Cofilin-1;Isoform of Q9Y281, Isoform 3	9	2	2	2	0	0	2	0	0	2	0	0	2	14.5	14.5	14.5	17.777	159	159;166;79;90;122;149;204;149;166	1	2											0	10.944	0	0	14.5	633690	0	0	633690	10	63369
A0A5H1ZRS1;Q15154-2;Q15154-5;Q15154;E5RGQ4;E9PGW9;E7EV93;H0YBA1;A0A4W8VX11;Q15154-3;Q15154-4	A0A5H1ZRS1;Q15154-2;Q15154-5;Q15154;E5RGQ4;E9PGW9;E7EV93;H0YBA1;A0A4W8VX11;Q15154-3;Q15154-4	2;2;2;2;1;1;1;1;1;1;1	2;2;2;2;1;1;1;1;1;1;1	2;2;2;2;1;1;1;1;1;1;1	Pericentriolar material 1 protein	PCM1	Isoform of Q15154, Pericentriolar material 1 protein;Isoform of Q15154, Isoform 2 of Pericentriolar material 1 protein;Isoform of Q15154, Isoform 5 of Pericentriolar material 1 protein;Pericentriolar material 1 protein;Isoform of Q15154, Pericentriolar mat	11	2	2	2	0	2	0	0	2	0	0	2	0	1.3	1.3	1.3	227.73	2016	2016;1969;2016;2024;408;530;749;764;1860;530;1860	11											2	0	13.788	0	1.3	0	626030	0	626030	0	86	7279.4
A0A0G2JNH2;A0A7I2V5U5;G5E9E7;A0A087X0K9;G3V1L9;Q07157-2;Q07157	A0A0G2JNH2;A0A7I2V5U5;G5E9E7;A0A087X0K9;G3V1L9;Q07157-2;Q07157	2;2;2;2;2;2;2	2;2;2;2;2;2;2	2;2;2;2;2;2;2	Tight junction protein ZO-1	TJP1	Isoform of Q07157, Tight junction protein ZO-1;Isoform of Q07157, Tight junction protein ZO-1;Isoform of Q07157, Tight junction protein 1 (Zona occludens 1), isoform CRA_e;Isoform of Q07157, Tight junction protein 1 (Zona occludens 1), isoform CRA_a;Isofor	7	2	2	2	0	2	0	0	2	0	0	2	0	1.6	1.6	1.6	187.85	1676	1676;1688;1692;1768;1861;1668;1748	11											2	0	10.909	0	1.6	0	624970	0	624970	0	90	2187.8
M0R076;M0QYT0;M0QXS5;A0A3B3ITJ4;P14866-2;P14866	M0R076;M0QYT0;M0QXS5;A0A3B3ITJ4;P14866-2;P14866	2;2;2;2;2;2	2;2;2;2;2;2	2;2;2;2;2;2	Heterogeneous nuclear ribonucleoprotein L	HNRNPL	readthrough, NAD(P)-dependent oxidoreductase (Fragment);readthrough, RRM domain-containing protein (Fragment);Isoform of P14866, Heterogeneous nuclear ribonucleoprotein L (Fragment);Isoform of P14866, Heterogeneous nuclear ribonucleoprotein L (Fragment);Is	6	2	2	2	0	2	0	0	2	0	0	2	0	25.4	25.4	25.4	12.953	114	114;321;530;537;456;589	10										2		0	12.577	0	25.4	0	594120	0	594120	0	5	34639
Q9NZM1-8;Q9NZM1-7;Q9NZM1-5;Q9NZM1-2;Q9NZM1-6;Q9NZM1-3;Q9NZM1	Q9NZM1-8;Q9NZM1-7;Q9NZM1-5;Q9NZM1-2;Q9NZM1-6;Q9NZM1-3;Q9NZM1	1;1;1;1;1;1;1	1;1;1;1;1;1;1	1;1;1;1;1;1;1	Myoferlin	MYOF	Isoform of Q9NZM1, Isoform 8 of Myoferlin;Isoform of Q9NZM1, Isoform 7 of Myoferlin;Isoform of Q9NZM1, Isoform 5 of Myoferlin;Isoform of Q9NZM1, Isoform 2 of Myoferlin;Isoform of Q9NZM1, Isoform 6 of Myoferlin;Isoform of Q9NZM1, Isoform 3 of Myoferlin;Myof	7	1	1	1	0	0	1	0	0	1	0	0	1	3.1	3.1	3.1	46.694	419	419;445;1577;2019;2048;2050;2061	11											1	0	11.444	0	0	3.1	593310	0	0	593310	25	23733
Q96NX9-3	Q96NX9-3	1	1	1			Isoform of Q96NX9, Isoform 3 of Dachshund homolog 2	1	1	1	1	0	1	0	0	1	0	0	1	0	2.9	2.9	2.9	41.772	380	380	6						1						1	-2	0	2.9	0	588600	0	588600	0	9	65400
P27105-2;P27105	P27105-2;P27105	1;1	1;1	1;1	Erythrocyte band 7 integral membrane protein	STOM	Isoform of P27105, Isoform 2 of Stomatin;Stomatin	2	1	1	1	0	0	1	0	0	1	0	0	1	9.8	9.8	9.8	13.475	123	123;288	3			1									0	8.1518	0	0	9.8	561790	0	0	561790	5	112360
P54886-2;P54886	P54886-2;P54886	1;1	1;1	1;1	Delta-1-pyrroline-5-carboxylate synthase;Glutamate 5-kinase;Gamma-glutamyl phosphate reductase	ALDH18A1	Isoform of P54886, Isoform Short of Delta-1-pyrroline-5-carboxylate synthase;Delta-1-pyrroline-5-carboxylate synthase	2	1	1	1	0	1	0	0	1	0	0	1	0	1.9	1.9	1.9	87.088	793	793;795	8								1				0	7.291	0	1.9	0	560340	0	560340	0	46	12181
Q8IXQ6-3;Q8IXQ6-2;Q8IXQ6	Q8IXQ6-3;Q8IXQ6-2;Q8IXQ6	1;1;1	1;1;1	1;1;1	Poly [ADP-ribose] polymerase 9	PARP9	Isoform of Q8IXQ6, Isoform 3 of Protein mono-ADP-ribosyltransferase PARP9;Isoform of Q8IXQ6, Isoform 2 of Protein mono-ADP-ribosyltransferase PARP9;Protein mono-ADP-ribosyltransferase PARP9	3	1	1	1	1	0	0	1	0	0	1	0	0	1.7	1.7	1.7	80.29	710	710;819;854	8								1				0	14.803	1.7	0	0	553820	553820	0	0	40	13846
I3L3H7;P02452	I3L3H7;P02452	1;1	1;1	1;1	Collagen alpha-1(I) chain	COL1A1	Isoform of P02452, Collagen alpha-1(I) chain (Fragment);Collagen alpha-1(I) chain	2	1	1	1	0	0	1	0	0	1	0	0	1	7.8	7.8	7.8	16.36	154	154;1464	10										1		0	6.9931	0	0	7.8	542850	0	0	542850	5	108570
A0A7I2YQS1	A0A7I2YQS1	1	1	1			Isoform of Q5T8D3, Acyl-CoA-binding domain-containing protein 5	1	1	1	1	0	0	1	0	0	1	0	0	1	5.1	5.1	5.1	36.989	333	333	1	1											1	-2	0	0	5.1	532570	0	0	532570	14	38041
A0A8I5KX24;Q5JTU8;B1AMJ5;A0A0A0MRG9;A0A8I5KRU7;A0A8I5KXG0;A0A8I5KTP5;A0A8I5QKL1;Q96SN8-4;Q96SN8-3;Q96SN8-2;Q96SN8	A0A8I5KX24;Q5JTU8;B1AMJ5;A0A0A0MRG9;A0A8I5KRU7;A0A8I5KXG0;A0A8I5KTP5;A0A8I5QKL1;Q96SN8-4;Q96SN8-3;Q96SN8-2;Q96SN8	1;1;1;1;1;1;1;1;1;1;1;1	1;1;1;1;1;1;1;1;1;1;1;1	1;1;1;1;1;1;1;1;1;1;1;1	CDK5 regulatory subunit-associated protein 2	CDK5RAP2	Isoform of Q96SN8, CDK5 regulatory subunit-associated protein 2;Isoform of Q96SN8, CDK5 regulatory subunit-associated protein 2 (Fragment);Isoform of Q96SN8, CDK5 regulatory subunit-associated protein 2 (Fragment);Isoform of Q96SN8, CDK5 regulatory subunit	12	1	1	1	0	0	1	0	0	1	0	0	1	5.4	5.4	5.4	48.351	429	429;903;1287;1663;1835;1860;1867;1892;1814;1852;1861;1893	11											1	1	-2	0	0	5.4	515520	0	0	515520	19	27133
I3L1A2	I3L1A2	1	1	1		PAQR4	Isoform of Q8N4S7, Progestin and adipoQ receptor family member 4	1	1	1	1	0	1	0	0	1	0	0	1	0	4.9	4.9	4.9	21.797	206	206	11											1	1	-2	0	4.9	0	514050	0	514050	0	8	64257
E7EU85;E9PFF5;A0A8V8TNP6;B4DXZ6;A0A8V8TMQ1;P51114-3;P51114-2;P51114	E7EU85;E9PFF5;A0A8V8TNP6;B4DXZ6;A0A8V8TMQ1;P51114-3;P51114-2;P51114	1;1;1;1;1;1;1;1	1;1;1;1;1;1;1;1	1;1;1;1;1;1;1;1	Fragile X mental retardation syndrome-related protein 1	FXR1	Isoform of P51114, RNA-binding protein FXR1;Isoform of P51114, RNA-binding protein FXR1;Isoform of P51114, Fragile X mental retardation, autosomal homolog 1, isoform CRA_c;Isoform of P51114, RNA-binding protein FXR1;Isoform of P51114, Fragile X mental reta	8	1	1	1	0	1	0	0	1	0	0	1	0	4	4	4	50.99	454	454;490;568;608;650;536;539;621	10										1		0.0054348	6.1575	0	4	0	504670	0	504670	0	19	26562
A0A0C4DGH5;Q86VP6-2;Q86VP6	A0A0C4DGH5;Q86VP6-2;Q86VP6	1;1;1	1;1;1	1;1;1	Cullin-associated NEDD8-dissociated protein 1	CAND1	Isoform of Q86VP6, Cullin-associated NEDD8-dissociated protein 1 (Fragment);Isoform of Q86VP6, Isoform 2 of Cullin-associated NEDD8-dissociated protein 1;Cullin-associated NEDD8-dissociated protein 1	3	1	1	1	0	1	0	0	1	0	0	1	0	1.6	1.6	1.6	85.408	770	770;1062;1230	9									1			0	8.5468	0	1.6	0	498930	0	498930	0	39	12793
P05386	P05386	1	1	1	60S acidic ribosomal protein P1	RPLP1	60S acidic ribosomal protein P1	1	1	1	1	0	0	1	0	0	1	0	0	1	14	14	14	11.514	114	114	1	1											0	8.403	0	0	14	489070	0	0	489070	3	163020
P54762-5	P54762-5	1	1	1			Isoform of P54762, Isoform 2 of Ephrin type-B receptor 1	1	1	1	1	0	1	0	0	1	0	0	1	0	1.7	1.7	1.7	61.401	545	545	6						1						1	-2	0	1.7	0	473940	0	473940	0	34	13939
A0A1B0GW36;A0A7P0T7G7	A0A1B0GW36;A0A7P0T7G7	1;1	1;1	1;1			Isoform of Q9H0J4, Glutamine-rich protein 2;Isoform of Q9H0J4, Glutamine-rich protein 2	2	1	1	1	0	0	1	0	0	1	0	0	1	0.5	0.5	0.5	198.71	1829	1829;1887	10										1		1	-2	0	0	0.5	424030	0	0	424030	83	5108.8
Q9Y2L9-2;Q9Y2L9;Q9Y2L9-3	Q9Y2L9-2;Q9Y2L9;Q9Y2L9-3	1;1;1	1;1;1	1;1;1	Leucine-rich repeat and calponin homology domain-containing protein 1	LRCH1	Isoform of Q9Y2L9, Isoform 2 of Leucine-rich repeat and calponin homology domain-containing protein 1;Leucine-rich repeat and calponin homology domain-containing protein 1;Isoform of Q9Y2L9, Isoform 3 of Leucine-rich repeat and calponin homology domain-con	3	1	1	1	0	1	0	0	1	0	0	1	0	2.3	2.3	2.3	77.224	696	696;728;763	8								1				0	7.9513	0	2.3	0	380480	0	380480	0	32	11890
A0A087WVZ1;A0A0D9SG12;A0A2R8Y645;A0A2R8Y4A4;A0A2U3TZJ9;A0A2R8YFS5;A0A2R8YFR4;A0A0J9YVQ7;A0A2R8YCW1;A0A2R8YF78;A0A0D9SFB3;F6S8Q4;A0A2R8Y5G6;A0A2R8Y7T2;A0A2R8YDT5;A0A0D9SF53;O00571-2;O15523-2;O15523;O00571	A0A087WVZ1;A0A0D9SG12;A0A2R8Y645;A0A2R8Y4A4;A0A2U3TZJ9;A0A2R8YFS5;A0A2R8YFR4;A0A0J9YVQ7;A0A2R8YCW1;A0A2R8YF78;A0A0D9SFB3;F6S8Q4;A0A2R8Y5G6;A0A2R8Y7T2;A0A2R8YDT5;A0A0D9SF53;O00571-2;O15523-2;O15523;O00571	1;1;1;1;1;1;1;1;1;1;1;1;1;1;1;1;1;1;1;1	1;1;1;1;1;1;1;1;1;1;1;1;1;1;1;1;1;1;1;1	1;1;1;1;1;1;1;1;1;1;1;1;1;1;1;1;1;1;1;1	ATP-dependent RNA helicase DDX3X;ATP-dependent RNA helicase DDX3Y	DDX3X;DDX3Y	Isoform of O00571, ATP-dependent RNA helicase DDX3X (Fragment);Isoform of O00571, RNA helicase;Isoform of O00571, RNA helicase;Isoform of O00571, RNA helicase;Isoform of O00571, RNA helicase;Isoform of O00571, RNA helicase;Isoform of O00571, RNA helicase;I	20	1	1	1	0	1	0	0	1	0	0	1	0	9	9	9	20.304	189	189;647;716;662;661;661;660;222;647;641;640;629;622;476;475;733;646;657;660;662	10										1		0	8.1782	0	9	0	380470	0	380470	0	12	31706
A0A8V8TN37;A0A8V8TM46;A0A8V8TLN0;G3V0E5;A0A8V8TLK7;A0A8V8TM41;A0A8V8TLM6;P02786	A0A8V8TN37;A0A8V8TM46;A0A8V8TLN0;G3V0E5;A0A8V8TLK7;A0A8V8TM41;A0A8V8TLM6;P02786	1;1;1;1;1;1;1;1	1;1;1;1;1;1;1;1	1;1;1;1;1;1;1;1	Transferrin receptor protein 1;Transferrin receptor protein 1, serum form	TFRC	Isoform of P02786, Transferrin receptor protein 1;Isoform of P02786, Transferrin receptor protein 1;Isoform of P02786, Transferrin receptor protein 1 (Fragment);Isoform of P02786, Transferrin receptor protein 1;Isoform of P02786, Transferrin receptor prote	8	1	1	1	0	0	1	0	0	1	0	0	1	3.2	3.2	3.2	45.865	411	411;478;540;679;686;708;795;760	10										1		0.0054945	6.2597	0	0	3.2	358310	0	0	358310	20	17916
A0A6Q8PF80;Q3BDU5;Q5TCI8;A0A6Q8PHQ9;A0A804HL68;A0A6Q8PFJ0;P02545-5;P02545-2;P02545-4;P02545-6;P02545-3;P02545	A0A6Q8PF80;Q3BDU5;Q5TCI8;A0A6Q8PHQ9;A0A804HL68;A0A6Q8PFJ0;P02545-5;P02545-2;P02545-4;P02545-6;P02545-3;P02545	1;1;1;1;1;1;1;1;1;1;1;1	1;1;1;1;1;1;1;1;1;1;1;1	1;1;1;1;1;1;1;1;1;1;1;1	Prelamin-A/C;Lamin-A/C	LMNA	Isoform of P02545, Prelamin-A/C;Isoform of P02545, Prelamin-A/C;Isoform of P02545, Prelamin-A/C;Isoform of P02545, Prelamin-A/C;Isoform of P02545, Prelamin-A/C;Isoform of P02545, Prelamin-A/C;Isoform of P02545, Isoform 5 of Prelamin-A/C;Isoform of P02545,	12	1	1	1	0	1	0	0	1	0	0	1	0	2.6	2.6	2.6	38.641	342	342;487;491;516;540;729;565;572;574;614;634;664	7							1					0.0054054	6.1516	0	2.6	0	339270	0	339270	0	25	13571
H0YJ11;A0A804HIN7;A0A804HKE2;A0A804HII9;F5GXS2;H7C144;A0A804HLD0;A0A7I2V4Y4;H0YJW3;A0A804HK61;A0A804HJU8;A0A8V8TL71;A0A804HL31;A0A804HLF4;H9KV75;H7C5W8;P12814-2;P12814;O43707-2;O43707;O43707-3;P12814-3;P12814-4	H0YJ11;A0A804HIN7;A0A804HKE2;A0A804HII9;F5GXS2;H7C144;A0A804HLD0;A0A7I2V4Y4;H0YJW3;A0A804HK61;A0A804HJU8;A0A8V8TL71;A0A804HL31;A0A804HLF4;H9KV75;H7C5W8;P12814-2;P12814;O43707-2;O43707;O43707-3;P12814-3;P12814-4	1;1;1;1;1;1;1;1;1;1;1;1;1;1;1;1;1;1;1;1;1;1;1	1;1;1;1;1;1;1;1;1;1;1;1;1;1;1;1;1;1;1;1;1;1;1	1;1;1;1;1;1;1;1;1;1;1;1;1;1;1;1;1;1;1;1;1;1;1	Alpha-actinin-1;Alpha-actinin-4	ACTN1;ACTN4	Isoform of P12814, Alpha-actinin-1 (Fragment);Isoform of P12814, Alpha-actinin-1;Isoform of P12814, Alpha-actinin-1;Isoform of P12814, Alpha-actinin-1;Isoform of O43707, Actinin, alpha 4, isoform CRA_a;Isoform of O43707, Alpha-actinin-4;Isoform of P12814,	23	1	1	1	0	1	0	0	1	0	0	1	0	5.8	5.8	5.8	24.263	207	207;883;922;913;911;906;903;895;251;886;874;864;827;826;822;297;887;892;692;911;521;914;930	9									1			0	7.3136	0	5.8	0	311930	0	311930	0	12	25994
O43390-2;O43390;O43390-4;A0A6Q8PHG0;A0A7I2V5Q6;A0A7I2YQN2;A0A7I2V4Z0;A0A7I2V4J0;B4DT28;A0A7I2V2F2;A0A7I2V309;B7Z645;A0A7I2V2F0;A0A6Q8PH31;A0A6Q8PH35;F6UXX1;O60506-4;O60506-3;O60506-2;O43390-3;O60506;A0A6Q8PEX7	O43390-2;O43390;O43390-4;A0A6Q8PHG0;A0A7I2V5Q6;A0A7I2YQN2;A0A7I2V4Z0;A0A7I2V4J0;B4DT28;A0A7I2V2F2;A0A7I2V309;B7Z645;A0A7I2V2F0;A0A6Q8PH31;A0A6Q8PH35;F6UXX1;O60506-4;O60506-3;O60506-2;O43390-3;O60506;A0A6Q8PEX7	2;2;2;2;1;1;1;1;1;1;1;1;1;1;1;1;1;1;1;1;1;1	2;2;2;2;1;1;1;1;1;1;1;1;1;1;1;1;1;1;1;1;1;1	2;2;2;2;1;1;1;1;1;1;1;1;1;1;1;1;1;1;1;1;1;1	Heterogeneous nuclear ribonucleoprotein R;Heterogeneous nuclear ribonucleoprotein Q	HNRNPR;SYNCRIP	Isoform of O43390, Isoform 2 of Heterogeneous nuclear ribonucleoprotein R;Heterogeneous nuclear ribonucleoprotein R;Isoform of O43390, Isoform 4 of Heterogeneous nuclear ribonucleoprotein R;Isoform of O43390, Heterogeneous nuclear ribonucleoprotein R (Frag	22	2	2	2	0	2	0	0	2	0	0	2	0	3.9	3.9	3.9	71.214	636	636;633;535;186;337;561;545;165;494;490;525;464;67;279;481;185;527;562;588;595;623;238	10										2		0	14.254	0	3.9	0	311020	0	311020	0	34	9147.7
Q86Y82	Q86Y82	1	1	1	Syntaxin-12	STX12	Syntaxin-12	1	1	1	1	0	0	1	0	0	1	0	0	1	5.1	5.1	5.1	31.642	276	276	4				1								0.0053191	6.1056	0	0	5.1	297960	0	0	297960	13	22920
H0YNG3;P67812-4;P67812;P67812-3;H0YNX5;H0YKT4;H0YNA5;P67812-2	H0YNG3;P67812-4;P67812;P67812-3;H0YNX5;H0YKT4;H0YNA5;P67812-2	2;2;2;2;1;1;1;1	2;2;2;2;1;1;1;1	2;2;2;2;1;1;1;1	Signal peptidase complex catalytic subunit SEC11;Signal peptidase complex catalytic subunit SEC11A;Signal peptidase I	SEC11A	Isoform of P67812, Signal peptidase complex catalytic subunit SEC11;Isoform of P67812, Isoform 4 of Signal peptidase complex catalytic subunit SEC11A;Signal peptidase complex catalytic subunit SEC11A;Isoform of P67812, Isoform 3 of Signal peptidase complex	8	2	2	2	0	1	1	0	1	1	0	1	1	11.7	11.7	11.7	18.651	163	163;164;179;185;106;129;135;153	1	2											0	14.694	0	4.9	6.7	293580	0	0	293580	10	29358
A0A2R8Y5N1;O60610-2;O60610-3;O60610	A0A2R8Y5N1;O60610-2;O60610-3;O60610	1;1;1;1	1;1;1;1	1;1;1;1	Protein diaphanous homolog 1	DIAPH1	Isoform of O60610, Protein diaphanous homolog 1;Isoform of O60610, Isoform 2 of Protein diaphanous homolog 1;Isoform of O60610, Isoform 3 of Protein diaphanous homolog 1;Protein diaphanous homolog 1	4	1	1	1	0	1	0	0	1	0	0	1	0	1.3	1.3	1.3	139.41	1250	1250;1248;1263;1272	11											1	0	8.197	0	1.3	0	263080	0	263080	0	59	4458.9
E9PLU6;E9PK58;E9PJ10;E9PMP7;H0Y424;E9PMS6;A0A0A0MTE2;A0A8V8TKQ1;E9PMT2;F8WD26;J3KP06;Q8WWI1-3;Q8WWI1-5;Q8WWI1-4;Q8WWI1-2;Q8WWI1	E9PLU6;E9PK58;E9PJ10;E9PMP7;H0Y424;E9PMS6;A0A0A0MTE2;A0A8V8TKQ1;E9PMT2;F8WD26;J3KP06;Q8WWI1-3;Q8WWI1-5;Q8WWI1-4;Q8WWI1-2;Q8WWI1	1;1;1;1;1;1;1;1;1;1;1;1;1;1;1;1	1;1;1;1;1;1;1;1;1;1;1;1;1;1;1;1	1;1;1;1;1;1;1;1;1;1;1;1;1;1;1;1	LIM domain only protein 7	LMO7	Isoform of Q8WWI1, LIM domain only protein 7 (Fragment);Isoform of Q8WWI1, LIM domain only protein 7 (Fragment);Isoform of Q8WWI1, LIM domain only protein 7 (Fragment);Isoform of Q8WWI1, LIM domain only protein 7 (Fragment);Isoform of Q8WWI1, LIM domain on	16	1	1	1	0	1	0	0	1	0	0	1	0	11.6	11.6	11.6	14.348	121	121;165;191;1045;1055;1275;1385;1390;1398;1631;1668;1349;1385;1614;1670;1683	9									1			0	11.329	0	11.6	0	260890	0	260890	0	6	43482
Q29RF7-3;Q29RF7	Q29RF7-3;Q29RF7	1;1	1;1	1;1	Sister chromatid cohesion protein PDS5 homolog A	PDS5A	Isoform of Q29RF7, Isoform 2 of Sister chromatid cohesion protein PDS5 homolog A;Sister chromatid cohesion protein PDS5 homolog A	2	1	1	1	0	0	1	0	0	1	0	0	1	2.3	2.3	2.3	69	600	600;1337	10										1		0	6.832	0	0	2.3	237830	0	0	237830	36	6606.5
Q6PF06-2	Q6PF06-2	1	1	1			Isoform of Q6PF06, Isoform 2 of tRNA methyltransferase 10 homolog B	1	1	1	1	0	0	1	0	0	1	0	0	1	5	5	5	25.379	221	221	10										1		1	-2	0	0	5	237070	0	0	237070	6	39511
P49257	P49257	1	1	1	Protein ERGIC-53	LMAN1	Protein ERGIC-53	1	1	1	1	1	0	0	1	0	0	1	0	0	4.1	4.1	4.1	57.548	510	510	11											1	1	-2	4.1	0	0	229280	229280	0	0	20	11464
A0A494C1B7;A0A1W2PQ90;Q92878-3;Q92878;Q92878-2	A0A494C1B7;A0A1W2PQ90;Q92878-3;Q92878;Q92878-2	1;1;1;1;1	1;1;1;1;1	1;1;1;1;1	DNA repair protein RAD50	RAD50	Isoform of Q92878, DNA repair protein RAD50 (Fragment);readthrough, Zinc-hook domain-containing protein;Isoform of Q92878, Isoform 3 of DNA repair protein RAD50;DNA repair protein RAD50;Isoform of Q92878, Isoform 2 of DNA repair protein RAD50	5	1	1	1	1	0	0	1	0	0	1	0	0	1.1	1.1	1.1	104.1	894	894;1213;1173;1312;1318	1	1											1	-2	1.1	0	0	210880	210880	0	0	50	4217.5
Q9UBG0	Q9UBG0	1	1	1	C-type mannose receptor 2	MRC2	C-type mannose receptor 2	1	1	1	1	0	0	1	0	0	1	0	0	1	0.9	0.9	0.9	166.67	1479	1479	10										1		0	6.8303	0	0	0.9	209290	0	0	209290	58	3608.4
A0A3B3IU72;P35523	A0A3B3IU72;P35523	1;1	1;1	1;1	Chloride channel protein 1	CLCN1	Isoform of P35523, Chloride channel protein 1;Chloride channel protein 1	2	1	1	1	0	1	0	0	1	0	0	1	0	0.9	0.9	0.9	108.39	988	988;988	7							1					1	-2	0	0.9	0	179980	0	179980	0	41	4389.7
Q9NSV4-7;Q9NSV4-4;Q9NSV4	Q9NSV4-7;Q9NSV4-4;Q9NSV4	1;1;1	1;1;1	1;1;1	Protein diaphanous homolog 3	DIAPH3	Isoform of Q9NSV4, Isoform 7 of Protein diaphanous homolog 3;Isoform of Q9NSV4, Isoform 4 of Protein diaphanous homolog 3;Protein diaphanous homolog 3	3	1	1	1	0	1	0	0	1	0	0	1	0	1	1	1	127.85	1112	1112;1182;1193	10										1		1	-2	0	1	0	131170	0	131170	0	58	2261.6
A0A087WV74;A0A087WXH4	A0A087WV74;A0A087WXH4	1;1	1;1	1;1		CLTCL1	Isoform of P53675, Clathrin heavy chain 2;Isoform of P53675, Clathrin heavy chain 2	2	1	1	1	0	1	0	0	1	0	0	1	0	3.8	3.8	3.8	43.1	369	369;463	9									1			1	-2	0	3.8	0	0	0	0	0	24	0
Q15058	Q15058	1	1	1	Kinesin-like protein KIF14	KIF14	Kinesin-like protein KIF14	1	1	1	1	0	1	0	0	1	0	0	1	0	0.7	0.7	0.7	186.49	1648	1648	9									1			1	-2	0	0.7	0	0	0	0	0	98	0
Q9BTD3	Q9BTD3	1	1	1	Transmembrane protein 121	TMEM121	Transmembrane protein 121	1	1	1	1	1	1	0	1	1	0	1	1	0	2.5	2.5	2.5	35.813	319	319	4	1						1					1	-2	2.5	2.5	0	0	0	0	0	17	0
A0A6Q8PFK6;A6PW80;A0A2R8YDN5;Q5JR01;A0A2R8Y660;A0A2R8Y488;A0A7I2V3H3;A0A087WV01;A0A7I2V5N4;A0A7I2V659;A0A087WVQ9;A0A2U3TZH3;Q5VTE0;P68104;Q05639	A0A6Q8PFK6;A6PW80;A0A2R8YDN5;Q5JR01;A0A2R8Y660;A0A2R8Y488;A0A7I2V3H3;A0A087WV01;A0A7I2V5N4;A0A7I2V659;A0A087WVQ9;A0A2U3TZH3;Q5VTE0;P68104;Q05639	1;1;1;1;1;1;1;1;1;1;1;1;1;1;1	1;1;1;1;1;1;1;1;1;1;1;1;1;1;1	1;1;1;1;1;1;1;1;1;1;1;1;1;1;1	Elongation factor 1-alpha;Putative elongation factor 1-alpha-like 3;Elongation factor 1-alpha 1;Elongation factor 1-alpha 2	EEF1A1;EEF1A1P5;EEF1A2	Isoform of Q05639, Elongation factor 1-alpha 2;Isoform of P68104, Elongation factor 1-alpha 1 (Fragment);Isoform of Q05639, Elongation factor 1-alpha 2 (Fragment);Isoform of P68104, Elongation factor 1-alpha 1 (Fragment);Isoform of Q05639, Elongation facto	15	1	1	1	0	1	0	0	1	0	0	1	0	16.9	16.9	16.9	6.3312	59	59;106;106;145;152;173;376;426;433;459;459;496;462;462;463	4				1								0.0055556	6.3503	0	16.9	0	0	0	0	0	3	0
C9J587;A1A4G5	C9J587;A1A4G5	1;1	1;1	1;1	Leukemia NUP98 fusion partner 1	LNP1	Isoform of A1A4G5, Leukemia NUP98 fusion partner 1;Leukemia NUP98 fusion partner 1	2	1	1	1	0	0	1	0	0	1	0	0	1	4.7	4.7	4.7	22.931	191	191;178	9									1			0.0052632	6.0956	0	0	4.7	0	0	0	0	10	0
K7ER53	K7ER53	1	1	1		NFATC1	Isoform of O95644, Nuclear factor of-activated T-cells, cytoplasmic 1	1	1	1	1	1	0	0	1	0	0	1	0	0	2.5	2.5	2.5	69.429	639	639	5					1							0.005291	6.0995	2.5	0	0	0	0	0	0	27	0
P21810	P21810	1	1	1	Biglycan	BGN	Biglycan	1	1	1	1	0	0	1	0	0	1	0	0	1	3	3	3	41.654	368	368	10										1		0	11.129	0	0	3	0	0	0	0	17	0
Q9P266	Q9P266	1	1	1	Junctional protein associated with coronary artery disease	KIAA1462	Junctional cadherin 5-associated protein	1	1	1	1	1	1	1	1	1	1	1	1	1	1.3	1.3	1.3	148.35	1359	1359	5.75		2		1			2	3				0	6.8129	1.3	1.3	1.3	0	0	0	0	70	0
[truncated: 18 more columns]
