# Supplementary material for: STAG2-truncating variants reveal a mosaic STAG2 inactivation pattern and compensatory mechanisms involving cohesin complex remodeling
Source: iScience. 2025 Nov 22;28(12):114195. doi: 10.1016/j.isci.2025.114195 (PMC12765388; doi:10.1016/j.isci.2025.114195)
Supplement: Table S4. MaxQuant evidence table for SMC3-immunoprecipitation from control (C1) and patient fibroblasts (Pt1), related to STAR Methods [file mmc4.xlsx]

## Sheet: Table S4 MQ evidence
Table S5. Maxquant evidence table, Related to STAR Methods.
Sequence	PEP	Intensity	Gene names	Experiment	Length	Modifications	Modified sequence	Oxidation (M) Probabilities	Oxidation (M) Score Diffs	Acetyl (Protein N-term)	Oxidation (M)	Missed cleavages	Proteins	Leading proteins	Leading razor protein	Gene names	Protein names	Type	Raw file	Fraction	Experiment	MS/MS m/z	Charge	m/z	Mass	Uncalibrated - Calibrated m/z [ppm]	Uncalibrated - Calibrated m/z [Da]	Mass error [ppm]	Mass error [Da]	Uncalibrated mass error [ppm]	Uncalibrated mass error [Da]	Max intensity m/z 0	Retention time	Retention length	Calibrated retention time	Calibrated retention time start	Calibrated retention time finish	Retention time calibration	Match time difference	Match m/z difference	Match q-value	Match score	Number of data points	Number of scans	Number of isotopic peaks	PIF	Fraction of total spectrum	Base peak fraction	PEP
ALSASSSSSASLPFDDR	0.014557	671470	STAG3	Patient_SMC3	17	Unmodified	_ALSASSSSSASLPFDDR_			0	0	0	D6W5U7;Q9UJ98-3;Q9UJ98;Q9UJ98-2;C9JYW5;H7C0H6;C9JTG4;C9J3T3	D6W5U7	D6W5U7	STAG3	Cohesin subunit SA-3	MULTI-MSMS	1480_Kerstinwendt_32	10	Patient_SMC3	849.402	2	849.402	1696.79	-2.2237	-0.0018888	-0.18277	-0.00015525	-2.4064	-0.002044	849.403	28.365	0.61475	28.365	28.059	28.674	0					26	8	4	0	0	0	0.014557
EYDVAVEAVR	0.0027508	578560	STAG3	Patient_SMC3	10	Unmodified	_EYDVAVEAVR_			0	0	0	D6W5U7;Q9UJ98-3;Q9UJ98;Q9UJ98-2	D6W5U7	D6W5U7	STAG3	Cohesin subunit SA-3	MULTI-MSMS	1480_Kerstinwendt_32	10	Patient_SMC3	575.789	2	575.791	1149.57	-2.867	-0.0016508	-0.28744	-0.00016551	-3.1544	-0.0018163	575.791	23.028	0.55478	23.028	22.851	23.406	0					15	7	3	0	0	0	0.0027508
FYNDYGDIIK	0.008231	643810	STAG3	Patient_SMC3	10	Unmodified	_FYNDYGDIIK_			0	0	0	D6W5U7;Q9UJ98-3;Q9UJ98	D6W5U7	D6W5U7	STAG3	Cohesin subunit SA-3	MULTI-MSMS	1480_Kerstinwendt_32	10	Patient_SMC3	624.299	2	624.301	1246.59	-2.0234	-0.0012632	0.090644	5.6589e-05	-1.9327	-0.0012066	624.301	34.071	0.42391	34.071	33.824	34.248	0					15	5	3	0	0	0	0.008231
GLASAAGEFLYWK	9.3071e-09	736990	STAG3	Patient_SMC3	13	Unmodified	_GLASAAGEFLYWK_			0	0	0	D6W5U7;Q9UJ98-3;Q9UJ98;Q9UJ98-2	D6W5U7	D6W5U7	STAG3	Cohesin subunit SA-3	MULTI-MSMS	1480_Kerstinwendt_32	10	Patient_SMC3	706.862	2	706.864	1411.71	-0.8231	-0.00058182	-0.68588	-0.00048482	-1.509	-0.0010666	706.863	54.612	0.6865	54.612	54.35	55.036	0					21	9	3	0	0	0	9.3071e-09
HLELFLQQLQEVVVK	0.038003	215390	STAG3	Patient_SMC3	15	Unmodified	_HLELFLQQLQEVVVK_			0	0	0	D6W5U7;Q9UJ98-3;Q9UJ98;Q9UJ98-2	D6W5U7	D6W5U7	STAG3	Cohesin subunit SA-3	MULTI-MSMS	1480_Kerstinwendt_32	10	Patient_SMC3	608.686	3	608.352	1822.04	-1.2821	-0.00077996	-1.0281	-0.00062545	-2.3102	-0.0014054	608.352	60.095	0.60254	60.095	59.821	60.424	0					28	12	3	0	0	0	0.038003
LTEHLIPLLPQLLAK	0.025571	1217400	STAG3	Patient_SMC3	15	Unmodified	_LTEHLIPLLPQLLAK_			0	0	0	D6W5U7;Q9UJ98-3;Q9UJ98;Q9UJ98-2	D6W5U7	D6W5U7	STAG3	Cohesin subunit SA-3	MULTI-MSMS	1480_Kerstinwendt_32	10	Patient_SMC3	567.021	3	567.022	1698.04	-1.9359	-0.0010977	-0.44021	-0.00024961	-2.3761	-0.0013473	567.022	57.79	0.83794	57.79	57.433	58.271	0					43	13	4	0	0	0	0.025571
QDTDMQASSYSSTSER	0.054617	2381200	STAG3	IgG	16	Oxidation (M)	_QDTDM(Oxidation (M))QASSYSSTSER_	QDTDM(1)QASSYSSTSER	QDTDM(70)QASSYSSTSER	0	1	0	D6W5U7;Q9UJ98-3;Q9UJ98;Q9UJ98-2;H0Y4S6	D6W5U7	D6W5U7	STAG3	Cohesin subunit SA-3	MULTI-MSMS	1480_Kerstinwendt_03_140523173817	3	IgG	603.578	3	603.579	1807.72	0.44949	0.0002713	-0.45949	-0.00027734	-0.010006	-6.0396e-06	603.914	37.985	0.48275	37.985	37.691	38.174	0					19	6	4	0	0	0	0.054617
LELFTSR	0.013909	3252500	STAG3;STAG2	Control_SMC3	7	Unmodified	_LELFTSR_			0	0	0	D6W5U7;Q9UJ98-3;Q9UJ98;Q9UJ98-2;Q8N3U4;A0A8I5KVF8;Q8N3U4-2;B1AMT4;A0A8I5KUG8	D6W5U7;Q8N3U4	Q8N3U4	STAG3;STAG2	Cohesin subunit SA-3;Cohesin subunit SA-2	MULTI-MSMS	1480_Kerstinwendt_21	10	Control_SMC3	433.241	2	433.243	864.471	-2.3047	-0.0009985	-0.71717	-0.00031071	-3.0219	-0.0013092	433.242	28.239	0.97151	28.239	27.875	28.847	0					32	13	4	0	0	0	0.013909
ANGHPQQNGEGEPVTLFEVVK	0.00067928	2296700	STAG1	Patient_SMC3	21	Unmodified	_ANGHPQQNGEGEPVTLFEVVK_			0	0	0	Q8WVM7-2;Q8WVM7;C9JJQ0;F8WF82;F8WCB3	Q8WVM7-2	Q8WVM7-2	STAG1	Cohesin subunit SA-1	MULTI-MSMS	1480_Kerstinwendt_32	10	Patient_SMC3	751.043	3	750.71	2249.11	-1.358	-0.0010195	-0.71015	-0.00053312	-2.0681	-0.0015526	751.043	37.607	0.9836	37.607	37.207	38.19	0					41	13	4	0	0	0	0.00067928
KMTEEFDEDSGDYPLTMPGPQWK	6.5779e-05	1158500	STAG1	Patient_SMC3	23	2 Oxidation (M)	_KM(Oxidation (M))TEEFDEDSGDYPLTM(Oxidation (M))PGPQWK_	KM(1)TEEFDEDSGDYPLTM(1)PGPQWK	KM(130)TEEFDEDSGDYPLTM(130)PGPQWK	0	2	1	Q8WVM7-2;Q8WVM7;C9JJQ0	Q8WVM7-2	Q8WVM7-2	STAG1	Cohesin subunit SA-1	MULTI-MSMS	1480_Kerstinwendt_32	10	Patient_SMC3	912.059	3	911.728	2732.16	-1.5491	-0.0014124	-1.4901	-0.0013586	-3.0393	-0.002771	912.061	34.931	0.76538	34.931	34.535	35.301	0					32	10	4	0	0	0	6.5779e-05
MITSELPVLQDSTNETTAHSDAGSELEETEVK	1.7398e-13	7788600	STAG1	Patient_SMC3	32	Acetyl (Protein N-term),Oxidation (M)	_(Acetyl (Protein N-term))M(Oxidation (M))ITSELPVLQDSTNETTAHSDAGSELEETEVK_	M(1)ITSELPVLQDSTNETTAHSDAGSELEETEVK	M(160)ITSELPVLQDSTNETTAHSDAGSELEETEVK	1	1	0	Q8WVM7-2;Q8WVM7;C9JJQ0;F8WF82;F8WCB3	Q8WVM7-2	Q8WVM7-2	STAG1	Cohesin subunit SA-1	MULTI-MSMS	1480_Kerstinwendt_32	10	Patient_SMC3	1174.55	3	1173.88	3518.61	-1.7255	-0.0020255	0.5319	0.00062438	-1.1936	-0.0014012	1174.21	48.813	1.6765	48.813	48.025	49.701	0					114	23	7	0	0	0	1.7398e-13
NMQNAEIIR	0.0026129	6349800	STAG1	Patient_SMC3	9	Oxidation (M)	_NM(Oxidation (M))QNAEIIR_	NM(1)QNAEIIR	NM(150)QNAEIIR	0	1	0	Q8WVM7-2;Q8WVM7;C9JJQ0	Q8WVM7-2	Q8WVM7-2	STAG1	Cohesin subunit SA-1	MULTI-MSMS	1480_Kerstinwendt_32	10	Patient_SMC3	552.776	2	552.777	1103.54	-2.9689	-0.0016411	0.38104	0.00021063	-2.5878	-0.0014305	552.777	14.208	0.65894	14.208	14.053	14.712	0					22	9	4	0	0	0	0.0026129
NMQNAEIIR	0.0010208	1358900	STAG1	Patient_SMC3	9	Unmodified	_NMQNAEIIR_			0	0	0	Q8WVM7-2;Q8WVM7;C9JJQ0	Q8WVM7-2	Q8WVM7-2	STAG1	Cohesin subunit SA-1	MULTI-MSMS	1480_Kerstinwendt_32	10	Patient_SMC3	544.778	2	544.779	1087.54	-2.9439	-0.0016038	-0.79636	-0.00043384	-3.7402	-0.0020376	544.779	17.263	0.4429	17.263	17.102	17.545	0					16	6	3	0	0	0	0.0010208
AICIEEIGVWMK	0.028755	566690	STAG1;DKFZp781D1416	Patient_SMC3	12	Unmodified	_AICIEEIGVWMK_			0	0	0	Q8WVM7-2;Q8WVM7;Q68DW7	Q8WVM7-2	Q8WVM7-2	STAG1;DKFZp781D1416	Cohesin subunit SA-1	MULTI-MSMS	1480_Kerstinwendt_32	10	Patient_SMC3	724.866	2	724.867	1447.72	-0.76935	-0.00055768	-1.9878	-0.0014409	-2.7571	-0.0019985	724.867	56.369	0.44044	56.369	56.11	56.55	0					13	5	3	0	0	0	0.028755
ALQSLYTNR	0.033095	4254500	STAG1;DKFZp781D1416	Patient_SMC3	9	Unmodified	_ALQSLYTNR_			0	0	0	Q8WVM7-2;Q8WVM7;Q68DW7	Q8WVM7-2	Q8WVM7-2	STAG1;DKFZp781D1416	Cohesin subunit SA-1	MULTI-MSMS	1480_Kerstinwendt_31	9	Patient_SMC3	533.287	2	533.288	1064.56	-1.5908	-0.00084833	-1.3665	-0.00072871	-2.9572	-0.001577	533.287	19.419	0.77993	19.419	19.197	19.977	0					32	11	4	0	0	0	0.033095
ALQSLYTNR	1.9221e-08	5343100	STAG1;DKFZp781D1416	Patient_SMC3	9	Unmodified	_ALQSLYTNR_			0	0	0	Q8WVM7-2;Q8WVM7;Q68DW7	Q8WVM7-2	Q8WVM7-2	STAG1;DKFZp781D1416	Cohesin subunit SA-1	MULTI-MSMS	1480_Kerstinwendt_32	10	Patient_SMC3	533.287	2	533.288	1064.56	-3.2899	-0.0017544	0.44868	0.00023928	-2.8412	-0.0015152	533.288	19.583	1.1593	19.583	19.192	20.352	0					50	18	4	0	0	0	1.9221e-08
EDLLVLR	0.020815	1983500	STAG1;DKFZp781D1416	Patient_SMC3	7	Unmodified	_EDLLVLR_			0	0	0	Q8WVM7-2;Q8WVM7;Q68DW7	Q8WVM7-2	Q8WVM7-2	STAG1;DKFZp781D1416	Cohesin subunit SA-1	MULTI-MSMS	1480_Kerstinwendt_32	10	Patient_SMC3	429.258	2	429.258	856.502	-1.418	-0.00060869	-0.52981	-0.00022742	-1.9478	-0.00083612	429.258	33.398	0.88874	33.398	33.077	33.965	0					27	12	3	0	0	0	0.020815
EDVWLPLISYR	0.0030467	714180	STAG1;DKFZp781D1416	Control_SMC3	11	Unmodified	_EDVWLPLISYR_			0	0	0	Q8WVM7-2;Q8WVM7;Q68DW7	Q8WVM7-2	Q8WVM7-2	STAG1;DKFZp781D1416	Cohesin subunit SA-1	MULTI-MSMS	1480_Kerstinwendt_21	10	Control_SMC3	695.87	2	695.872	1389.73	-1.4659	-0.0010201	-0.45144	-0.00031415	-1.9174	-0.0013343	695.871	59.938	0.77587	59.938	59.525	60.301	0					24	10	3	0	0	0	0.0030467
EDVWLPLISYR	0.0013226	867120	STAG1;DKFZp781D1416	Patient_SMC3	11	Unmodified	_EDVWLPLISYR_			0	0	0	Q8WVM7-2;Q8WVM7;Q68DW7	Q8WVM7-2	Q8WVM7-2	STAG1;DKFZp781D1416	Cohesin subunit SA-1	MULTI-MSMS	1480_Kerstinwendt_31	9	Patient_SMC3	696.372	2	695.872	1389.73	-2.2432	-0.001561	0.099589	6.9301e-05	-2.1436	-0.0014917	695.872	60.313	0.66591	60.313	60.007	60.673	0					24	9	3	0	0	0	0.0013226
EDVWLPLISYR	4.6886e-15	2113400	STAG1;DKFZp781D1416	Patient_SMC3	11	Unmodified	_EDVWLPLISYR_			0	0	0	Q8WVM7-2;Q8WVM7;Q68DW7	Q8WVM7-2	Q8WVM7-2	STAG1;DKFZp781D1416	Cohesin subunit SA-1	MULTI-MSMS	1480_Kerstinwendt_32	10	Patient_SMC3	695.871	2	695.872	1389.73	-0.83252	-0.00057933	-0.49029	-0.00034118	-1.3228	-0.0009205	695.871	60.27	0.95844	60.27	59.759	60.717	0					64	19	5	0	0	0	4.6886e-15
ELQENQDEIENMMNSIFK	1.0716e-114	1955600	STAG1;DKFZp781D1416	Patient_SMC3	18	2 Oxidation (M)	_ELQENQDEIENM(Oxidation (M))M(Oxidation (M))NSIFK_	ELQENQDEIENM(1)M(1)NSIFK	ELQENQDEIENM(350)M(350)NSIFK	0	2	0	Q8WVM7-2;Q8WVM7;Q68DW7	Q8WVM7-2	Q8WVM7-2	STAG1;DKFZp781D1416	Cohesin subunit SA-1	MULTI-MSMS	1480_Kerstinwendt_31	9	Patient_SMC3	1122.99	2	1122.49	2242.97	-1.7449	-0.0019587	0.0095282	1.0695e-05	-1.7354	-0.001948	1122.99	33.428	0.56291	33.428	33.168	33.731	0					29	7	5	0	0	0	1.0716e-114
ELQENQDEIENMMNSIFK	0.049414	1981000	STAG1;DKFZp781D1416	Patient_SMC3	18	2 Oxidation (M)	_ELQENQDEIENM(Oxidation (M))M(Oxidation (M))NSIFK_	ELQENQDEIENM(1)M(1)NSIFK	ELQENQDEIENM(81)M(81)NSIFK	0	2	0	Q8WVM7-2;Q8WVM7;Q68DW7	Q8WVM7-2	Q8WVM7-2	STAG1;DKFZp781D1416	Cohesin subunit SA-1	MULTI-MSMS	1480_Kerstinwendt_31	9	Patient_SMC3	748.663	3	748.665	2242.97	-0.9097	-0.00068106	-1.4603	-0.0010933	-2.37	-0.0017744	748.998	33.462	0.63226	33.462	33.168	33.8	0					28	8	5	0	0	0	0.049414
ELQENQDEIENMMNSIFK	0.00068371	1800000	STAG1;DKFZp781D1416	Patient_SMC3	18	2 Oxidation (M)	_ELQENQDEIENM(Oxidation (M))M(Oxidation (M))NSIFK_	ELQENQDEIENM(1)M(1)NSIFK	ELQENQDEIENM(140)M(140)NSIFK	0	2	0	Q8WVM7-2;Q8WVM7;Q68DW7	Q8WVM7-2	Q8WVM7-2	STAG1;DKFZp781D1416	Cohesin subunit SA-1	MULTI-MSMS	1480_Kerstinwendt_32	10	Patient_SMC3	748.997	3	748.665	2242.97	-2.1648	-0.0016207	-0.52	-0.00038931	-2.6848	-0.00201	748.999	32.875	0.55416	32.875	32.589	33.144	0					26	7	5	0	0	0	0.00068371
ELQENQDEIENMMNSIFK	7.2743e-81	1562900	STAG1;DKFZp781D1416	Patient_SMC3	18	2 Oxidation (M)	_ELQENQDEIENM(Oxidation (M))M(Oxidation (M))NSIFK_	ELQENQDEIENM(1)M(1)NSIFK	ELQENQDEIENM(320)M(320)NSIFK	0	2	0	Q8WVM7-2;Q8WVM7;Q68DW7	Q8WVM7-2	Q8WVM7-2	STAG1;DKFZp781D1416	Cohesin subunit SA-1	MULTI-MSMS	1480_Kerstinwendt_32	10	Patient_SMC3	1122.99	2	1122.49	2242.97	-1.9046	-0.0021379	0.07592	8.522e-05	-1.8287	-0.0020527	1123	32.907	0.48384	32.907	32.66	33.144	0					22	6	5	0	0	0	7.2743e-81
ELQENQDEIENMMNSIFK	0.00045668	3656400	STAG1;DKFZp781D1416	Patient_SMC3	18	2 Oxidation (M)	_ELQENQDEIENM(Oxidation (M))M(Oxidation (M))NSIFK_	ELQENQDEIENM(1)M(1)NSIFK	ELQENQDEIENM(160)M(160)NSIFK	0	2	0	Q8WVM7-2;Q8WVM7;Q68DW7	Q8WVM7-2	Q8WVM7-2	STAG1;DKFZp781D1416	Cohesin subunit SA-1	MULTI-MSMS	1480_Kerstinwendt_32	10	Patient_SMC3	748.997	3	748.665	2242.97	-1.6685	-0.0012492	-0.6026	-0.00045114	-2.2711	-0.0017003	748.999	33.472	0.88874	33.472	33.077	33.965	0					44	12	6	0	0	0	0.00045668
ELQENQDEIENMMNSIFK	1.1334e-134	2831300	STAG1;DKFZp781D1416	Patient_SMC3	18	2 Oxidation (M)	_ELQENQDEIENM(Oxidation (M))M(Oxidation (M))NSIFK_	ELQENQDEIENM(1)M(1)NSIFK	ELQENQDEIENM(370)M(370)NSIFK	0	2	0	Q8WVM7-2;Q8WVM7;Q68DW7	Q8WVM7-2	Q8WVM7-2	STAG1;DKFZp781D1416	Cohesin subunit SA-1	MULTI-MSMS	1480_Kerstinwendt_32	10	Patient_SMC3	1122.99	2	1122.49	2242.97	-1.4173	-0.0015909	-0.20802	-0.0002335	-1.6254	-0.0018245	1122.99	33.49	0.81749	33.49	33.077	33.894	0					43	11	6	0	0	0	1.1334e-134
ELQENQDEIENMMNSIFK	8.4974e-14	644090	STAG1;DKFZp781D1416	Patient_SMC3	18	Oxidation (M)	_ELQENQDEIENM(Oxidation (M))MNSIFK_	ELQENQDEIENM(0.995)M(0.005)NSIFK	ELQENQDEIENM(23)M(-23)NSIFK	0	1	0	Q8WVM7-2;Q8WVM7;Q68DW7	Q8WVM7-2	Q8WVM7-2	STAG1;DKFZp781D1416	Cohesin subunit SA-1	MULTI-MSMS	1480_Kerstinwendt_32	10	Patient_SMC3	1115	2	1114.5	2226.98	-1.756	-0.0019571	-0.43884	-0.00048909	-2.1949	-0.0024462	1115	51.397	0.65028	51.397	51.107	51.757	0					23	8	4	0	0	0	8.4974e-14
EYDVAVEAIR	1.0541e-05	1792200	STAG1;DKFZp781D1416	Control_SMC3	10	Unmodified	_EYDVAVEAIR_			0	0	0	Q8WVM7-2;Q8WVM7;Q68DW7;H7C595	Q8WVM7-2	Q8WVM7-2	STAG1;DKFZp781D1416	Cohesin subunit SA-1	MULTI-MSMS	1480_Kerstinwendt_21	10	Control_SMC3	582.797	2	582.798	1163.58	-2.354	-0.0013719	0.53751	0.00031326	-1.8165	-0.0010587	582.799	26.991	0.59418	26.991	26.666	27.26	0					18	8	3	0	0	0	1.0541e-05
EYDVAVEAIR	1.176e-05	5895800	STAG1;DKFZp781D1416	Patient_SMC3	10	Unmodified	_EYDVAVEAIR_			0	0	0	Q8WVM7-2;Q8WVM7;Q68DW7;H7C595	Q8WVM7-2	Q8WVM7-2	STAG1;DKFZp781D1416	Cohesin subunit SA-1	MULTI-MSMS	1480_Kerstinwendt_32	10	Patient_SMC3	582.797	2	582.798	1163.58	-2.1403	-0.0012474	0.044636	2.6014e-05	-2.0957	-0.0012214	582.798	27.484	1.1355	27.484	27.129	28.264	0					43	16	4	0	0	0	1.176e-05
FLTEQMMER	0.052896	285660	STAG1;DKFZp781D1416	Patient_SMC3	9	Oxidation (M)	_FLTEQM(Oxidation (M))MER_	FLTEQM(0.601)M(0.399)ER	FLTEQM(1.8)M(-1.8)ER	0	1	0	Q8WVM7-2;Q8WVM7;Q68DW7	Q8WVM7-2	Q8WVM7-2	STAG1;DKFZp781D1416	Cohesin subunit SA-1	MULTI-MSMS	1480_Kerstinwendt_32	10	Patient_SMC3	600.771	2	600.773	1199.53	-2.3531	-0.0014137	-0.33467	-0.00020106	-2.6878	-0.0016148	600.773	20.052	0.93181	20.052	19.55	20.482	0					37	14	3	0	0	0	0.052896
FLTEQMMER	0.035485	1081900	STAG1;DKFZp781D1416	Patient_SMC3	9	Oxidation (M)	_FLTEQMM(Oxidation (M))ER_	FLTEQM(0.004)M(0.996)ER	FLTEQM(-24)M(24)ER	0	1	0	Q8WVM7-2;Q8WVM7;Q68DW7	Q8WVM7-2	Q8WVM7-2	STAG1;DKFZp781D1416	Cohesin subunit SA-1	MULTI-MSMS	1480_Kerstinwendt_32	10	Patient_SMC3	600.771	2	600.773	1199.53	-2.3743	-0.0014264	0.21212	0.00012744	-2.1622	-0.001299	600.773	21.081	0.64895	21.081	20.859	21.508	0					26	9	4	0	0	0	0.035485
GLMEEDAEPIFEDVMMSSR	3.371e-40	3095500	STAG1;DKFZp781D1416	Patient_SMC3	19	3 Oxidation (M)	_GLM(Oxidation (M))EEDAEPIFEDVM(Oxidation (M))M(Oxidation (M))SSR_	GLM(1)EEDAEPIFEDVM(1)M(1)SSR	GLM(260)EEDAEPIFEDVM(260)M(260)SSR	0	3	0	Q8WVM7-2;Q8WVM7;Q68DW7	Q8WVM7-2	Q8WVM7-2	STAG1;DKFZp781D1416	Cohesin subunit SA-1	MULTI-MSMS	1480_Kerstinwendt_32	10	Patient_SMC3	1117.97	2	1117.47	2232.92	-1.1519	-0.0012872	-0.61046	-0.00068217	-1.7624	-0.0019694	1117.97	42.443	1.4042	42.443	41.726	43.131	0					91	19	6	0	0	0	3.371e-40
HDPQAEEALAK	4.4998e-05		STAG1;DKFZp781D1416	Patient_SMC3	11	Unmodified	_HDPQAEEALAK_			0	0	0	Q8WVM7-2;Q8WVM7;Q68DW7;H7C595	Q8WVM7-2	Q8WVM7-2	STAG1;DKFZp781D1416	Cohesin subunit SA-1	MSMS	1480_Kerstinwendt_31	9	Patient_SMC3	604.797	2	604.799	1207.58	NaN	NaN	NaN	NaN	NaN	NaN	NaN	13.047	1	13.047	12.547	13.547	0								0	0	0	4.4998e-05
HDPQAEEALAK	0.012043		STAG1;DKFZp781D1416	Patient_SMC3	11	Unmodified	_HDPQAEEALAK_			0	0	0	Q8WVM7-2;Q8WVM7;Q68DW7;H7C595	Q8WVM7-2	Q8WVM7-2	STAG1;DKFZp781D1416	Cohesin subunit SA-1	MSMS	1480_Kerstinwendt_31	9	Patient_SMC3	604.797	2	604.799	1207.58	NaN	NaN	NaN	NaN	NaN	NaN	NaN	13.236	1	13.236	12.736	13.736	0								0	0	0	0.012043
HDPQAEEALAK	0.011154	19744000	STAG1;DKFZp781D1416	Patient_SMC3	11	Unmodified	_HDPQAEEALAK_			0	0	0	Q8WVM7-2;Q8WVM7;Q68DW7;H7C595	Q8WVM7-2	Q8WVM7-2	STAG1;DKFZp781D1416	Cohesin subunit SA-1	MULTI-MSMS	1480_Kerstinwendt_32	10	Patient_SMC3	604.798	2	604.799	1207.58	-1.8064	-0.0010925	-0.60576	-0.00036636	-2.4122	-0.0014589	604.799	13.057	1.2937	13.057	12.698	13.992	0					53	20	5	0	0	0	0.011154
HLDALLK	0.028464	2832800	STAG1;DKFZp781D1416	Patient_SMC3	7	Unmodified	_HLDALLK_			0	0	0	Q8WVM7-2;Q8WVM7;Q68DW7	Q8WVM7-2	Q8WVM7-2	STAG1;DKFZp781D1416	Cohesin subunit SA-1	MULTI-MSMS	1480_Kerstinwendt_32	10	Patient_SMC3	405.246	2	405.248	808.481	-1.4069	-0.00057015	-0.59002	-0.0002391	-1.9969	-0.00080925	405.247	16.874	0.76119	16.874	16.654	17.415	0					25	11	3	0	0	0	0.028464
HVESDVLEACSK	6.3271e-08	2401600	STAG1;DKFZp781D1416	Patient_SMC3	12	Unmodified	_HVESDVLEACSK_			0	0	0	Q8WVM7-2;Q8WVM7;Q68DW7	Q8WVM7-2	Q8WVM7-2	STAG1;DKFZp781D1416	Cohesin subunit SA-1	MULTI-MSMS	1480_Kerstinwendt_32	10	Patient_SMC3	687.321	2	687.322	1372.63	-1.0897	-0.00074896	-0.9398	-0.00064595	-2.0295	-0.0013949	687.321	14.615	0.5575	14.615	14.453	15.01	0					17	8	3	0	0	0	6.3271e-08
ITDGSPSKEDLLVLR	0.00044627	2256800	STAG1;DKFZp781D1416	Control_SMC3	15	Unmodified	_ITDGSPSKEDLLVLR_			0	0	1	Q8WVM7-2;Q8WVM7;Q68DW7	Q8WVM7-2	Q8WVM7-2	STAG1;DKFZp781D1416	Cohesin subunit SA-1	MULTI-MSMS	1480_Kerstinwendt_21	10	Control_SMC3	548.304	3	548.305	1641.89	-3.5927	-0.0019699	0.28457	0.00015603	-3.3081	-0.0018139	548.305	29.512	0.9119	29.512	29.268	30.18	0					33	12	4	0	0	0	0.00044627
ITDGSPSKEDLLVLR	0.041656	4394300	STAG1;DKFZp781D1416	Patient_SMC3	15	Unmodified	_ITDGSPSKEDLLVLR_			0	0	1	Q8WVM7-2;Q8WVM7;Q68DW7	Q8WVM7-2	Q8WVM7-2	STAG1;DKFZp781D1416	Cohesin subunit SA-1	MULTI-MSMS	1480_Kerstinwendt_31	9	Patient_SMC3	548.304	3	548.305	1641.89	-1.4518	-0.00079604	-1.53	-0.00083893	-2.9819	-0.001635	548.304	29.926	1.1015	29.926	29.589	30.69	0					39	15	4	0	0	0	0.041656
ITDGSPSKEDLLVLR	3.0704e-19	7949900	STAG1;DKFZp781D1416	Patient_SMC3	15	Unmodified	_ITDGSPSKEDLLVLR_			0	0	1	Q8WVM7-2;Q8WVM7;Q68DW7	Q8WVM7-2	Q8WVM7-2	STAG1;DKFZp781D1416	Cohesin subunit SA-1	MULTI-MSMS	1480_Kerstinwendt_32	10	Patient_SMC3	548.303	3	548.305	1641.89	-3.5424	-0.0019423	0.40375	0.00022138	-3.1386	-0.0017209	548.305	29.969	1.3156	29.969	29.649	30.965	0					66	18	6	0	0	0	3.0704e-19
ITDGSPSKEDLLVLR	0.017942	692580	STAG1;DKFZp781D1416	Patient_SMC3	15	Unmodified	_ITDGSPSKEDLLVLR_			0	0	1	Q8WVM7-2;Q8WVM7;Q68DW7	Q8WVM7-2	Q8WVM7-2	STAG1;DKFZp781D1416	Cohesin subunit SA-1	MULTI-MSMS	1480_Kerstinwendt_32	10	Patient_SMC3	822.454	2	821.954	1641.89	-3.3889	-0.0027856	0.83151	0.00068346	-2.5574	-0.0021021	821.955	30.01	0.64475	30.01	29.719	30.364	0					19	8	3	0	0	0	0.017942
IVSMTLDKEYDVAVEAIR	0.0017867	5984800	STAG1;DKFZp781D1416	Patient_SMC3	18	Oxidation (M)	_IVSM(Oxidation (M))TLDKEYDVAVEAIR_	IVSM(1)TLDKEYDVAVEAIR	IVSM(140)TLDKEYDVAVEAIR	0	1	1	Q8WVM7-2;Q8WVM7;Q68DW7;H7C595	Q8WVM7-2	Q8WVM7-2	STAG1;DKFZp781D1416	Cohesin subunit SA-1	MULTI-MSMS	1480_Kerstinwendt_32	10	Patient_SMC3	690.359	3	690.026	2067.06	-0.75161	-0.00051863	-1.2127	-0.00083679	-1.9643	-0.0013554	690.025	42.739	1.1332	42.739	42.353	43.486	0					57	15	6	0	0	0	0.0017867
LELFTNR	0.026369	1273100	STAG1;DKFZp781D1416	Control_SMC3	7	Unmodified	_LELFTNR_			0	0	0	Q8WVM7-2;Q8WVM7;Q68DW7;H7C595	Q8WVM7-2	Q8WVM7-2	STAG1;DKFZp781D1416	Cohesin subunit SA-1	MULTI-MSMS	1480_Kerstinwendt_21	10	Control_SMC3	446.747	2	446.748	891.481	-2.3205	-0.0010367	-0.61857	-0.00027635	-2.9391	-0.001313	446.748	27.489	0.68191	27.489	27.193	27.875	0					25	9	3	0	0	0	0.026369
LELFTNR	0.02079	2894700	STAG1;DKFZp781D1416	Patient_SMC3	7	Unmodified	_LELFTNR_			0	0	0	Q8WVM7-2;Q8WVM7;Q68DW7;H7C595	Q8WVM7-2	Q8WVM7-2	STAG1;DKFZp781D1416	Cohesin subunit SA-1	MULTI-MSMS	1480_Kerstinwendt_31	9	Patient_SMC3	446.747	2	446.748	891.481	-2.2546	-0.0010072	0.5464	0.0002441	-1.7082	-0.00076313	446.748	27.845	0.95299	27.845	27.59	28.543	0					31	13	3	0	0	0	0.02079
LELFTNR	0.0089065	5551000	STAG1;DKFZp781D1416	Patient_SMC3	7	Unmodified	_LELFTNR_			0	0	0	Q8WVM7-2;Q8WVM7;Q68DW7;H7C595	Q8WVM7-2	Q8WVM7-2	STAG1;DKFZp781D1416	Cohesin subunit SA-1	MULTI-MSMS	1480_Kerstinwendt_32	10	Patient_SMC3	446.746	2	446.748	891.481	-1.5899	-0.00071027	-1.3046	-0.00058282	-2.8944	-0.0012931	446.747	28.026	0.87958	28.026	27.724	28.604	0					38	12	4	0	0	0	0.0089065
LIIYDIVDMHAAADIFK	0.0050418	3088100	STAG1;DKFZp781D1416	Control_SMC3	17	Oxidation (M)	_LIIYDIVDM(Oxidation (M))HAAADIFK_	LIIYDIVDM(1)HAAADIFK	LIIYDIVDM(130)HAAADIFK	0	1	0	Q8WVM7-2;Q8WVM7;Q68DW7	Q8WVM7-2	Q8WVM7-2	STAG1;DKFZp781D1416	Cohesin subunit SA-1	MULTI-MSMS	1480_Kerstinwendt_21	10	Control_SMC3	655.677	3	655.345	1963.01	-2.4638	-0.0016146	0.49905	0.00032705	-1.9647	-0.0012876	655.679	57.572	0.99759	57.572	57.127	58.125	0					51	13	5	0	0	0	0.0050418
LIIYDIVDMHAAADIFK	0.0028319	3382800	STAG1;DKFZp781D1416	Patient_SMC3	17	Oxidation (M)	_LIIYDIVDM(Oxidation (M))HAAADIFK_	LIIYDIVDM(1)HAAADIFK	LIIYDIVDM(140)HAAADIFK	0	1	0	Q8WVM7-2;Q8WVM7;Q68DW7	Q8WVM7-2	Q8WVM7-2	STAG1;DKFZp781D1416	Cohesin subunit SA-1	MULTI-MSMS	1480_Kerstinwendt_31	9	Patient_SMC3	655.677	3	655.345	1963.01	-2.5855	-0.0016944	0.93428	0.00061227	-1.6512	-0.0010821	655.68	57.989	1.1564	57.989	57.513	58.67	0					56	15	5	0	0	0	0.0028319
LIIYDIVDMHAAADIFK	0.00076873	7874700	STAG1;DKFZp781D1416	Patient_SMC3	17	Oxidation (M)	_LIIYDIVDM(Oxidation (M))HAAADIFK_	LIIYDIVDM(1)HAAADIFK	LIIYDIVDM(160)HAAADIFK	0	1	0	Q8WVM7-2;Q8WVM7;Q68DW7	Q8WVM7-2	Q8WVM7-2	STAG1;DKFZp781D1416	Cohesin subunit SA-1	MULTI-MSMS	1480_Kerstinwendt_32	10	Patient_SMC3	655.677	3	655.345	1963.01	-1.8474	-0.0012107	-0.24451	-0.00016024	-2.0919	-0.0013709	655.679	57.908	1.3277	57.908	57.433	58.761	0					100	21	7	0	0	0	0.00076873
LIIYDIVDMHAAADIFK	4.4664e-13	1127600	STAG1;DKFZp781D1416	Patient_SMC3	17	Oxidation (M)	_LIIYDIVDM(Oxidation (M))HAAADIFK_	LIIYDIVDM(1)HAAADIFK	LIIYDIVDM(220)HAAADIFK	0	1	0	Q8WVM7-2;Q8WVM7;Q68DW7	Q8WVM7-2	Q8WVM7-2	STAG1;DKFZp781D1416	Cohesin subunit SA-1	MULTI-MSMS	1480_Kerstinwendt_32	10	Patient_SMC3	983.015	2	982.514	1963.01	-1.0383	-0.0010201	-2.1972	-0.0021588	-3.2355	-0.0031789	983.013	57.755	1.0747	57.755	57.196	58.271	0					57	17	5	0	0	0	4.4664e-13
LIIYDIVDMHAAADIFK	0.016195	585620	STAG1;DKFZp781D1416	Patient_SMC3	17	Oxidation (M)	_LIIYDIVDM(Oxidation (M))HAAADIFK_	LIIYDIVDM(1)HAAADIFK	LIIYDIVDM(100)HAAADIFK	0	1	0	Q8WVM7-2;Q8WVM7;Q68DW7	Q8WVM7-2	Q8WVM7-2	STAG1;DKFZp781D1416	Cohesin subunit SA-1	MULTI-MSMS	1480_Kerstinwendt_33	11	Patient_SMC3	655.68	3	655.345	1963.01	-2.165	-0.0014188	-0.35105	-0.00023006	-2.516	-0.0016489	655.679	57.854	0.722	57.854	57.541	58.263	0					46	14	4	0	0	0	0.016195
LTEHFIITLPMLLSK	0.00042875	1572600	STAG1;DKFZp781D1416	Control_SMC3	15	Oxidation (M)	_LTEHFIITLPM(Oxidation (M))LLSK_	LTEHFIITLPM(1)LLSK	LTEHFIITLPM(160)LLSK	0	1	0	Q8WVM7-2;Q8WVM7;Q68DW7	Q8WVM7-2	Q8WVM7-2	STAG1;DKFZp781D1416	Cohesin subunit SA-1	MULTI-MSMS	1480_Kerstinwendt_21	10	Control_SMC3	591.337	3	591.339	1771	-1.6577	-0.00098027	-0.70513	-0.00041697	-2.3628	-0.0013972	591.339	57.008	1.298	57.008	56.188	57.486	0					55	17	4	0	0	0	0.00042875
LTEHFIITLPMLLSK	0.00048089	1726000	STAG1;DKFZp781D1416	Patient_SMC3	15	Oxidation (M)	_LTEHFIITLPM(Oxidation (M))LLSK_	LTEHFIITLPM(1)LLSK	LTEHFIITLPM(160)LLSK	0	1	0	Q8WVM7-2;Q8WVM7;Q68DW7	Q8WVM7-2	Q8WVM7-2	STAG1;DKFZp781D1416	Cohesin subunit SA-1	MULTI-MSMS	1480_Kerstinwendt_31	9	Patient_SMC3	591.673	3	591.339	1771	-1.3996	-0.00082766	-0.98612	-0.00058313	-2.3857	-0.0014108	591.673	57.519	1.3076	57.519	56.865	58.172	0					54	17	5	0	0	0	0.00048089
LTEHFIITLPMLLSK	1.3082e-05	4160000	STAG1;DKFZp781D1416	Patient_SMC3	15	Oxidation (M)	_LTEHFIITLPM(Oxidation (M))LLSK_	LTEHFIITLPM(1)LLSK	LTEHFIITLPM(180)LLSK	0	1	0	Q8WVM7-2;Q8WVM7;Q68DW7	Q8WVM7-2	Q8WVM7-2	STAG1;DKFZp781D1416	Cohesin subunit SA-1	MULTI-MSMS	1480_Kerstinwendt_32	10	Patient_SMC3	591.672	3	591.339	1771	-0.95899	-0.00056709	-1.6031	-0.00094798	-2.5621	-0.0015151	591.673	57.432	1.8446	57.432	56.476	58.321	0					97	28	5	0	0	0	1.3082e-05
LTEHFIITLPMLLSK	0.054724	224040	STAG1;DKFZp781D1416	Patient_SMC3	15	Oxidation (M)	_LTEHFIITLPM(Oxidation (M))LLSK_	LTEHFIITLPM(1)LLSK	LTEHFIITLPM(72)LLSK	0	1	0	Q8WVM7-2;Q8WVM7;Q68DW7	Q8WVM7-2	Q8WVM7-2	STAG1;DKFZp781D1416	Cohesin subunit SA-1	MULTI-MSMS	1480_Kerstinwendt_33	11	Patient_SMC3	591.34	3	591.339	1771	-2.6388	-0.0015604	0.20814	0.00012308	-2.4307	-0.0014374	591.339	57.358	0.84742	57.358	57.019	57.867	0					45	17	3	0	0	0	0.054724
LTEHFIITLPMLLSK	0.030898	339790	STAG1;DKFZp781D1416	Patient_SMC3	15	Unmodified	_LTEHFIITLPMLLSK_			0	0	0	Q8WVM7-2;Q8WVM7;Q68DW7	Q8WVM7-2	Q8WVM7-2	STAG1;DKFZp781D1416	Cohesin subunit SA-1	MULTI-MSMS	1480_Kerstinwendt_32	10	Patient_SMC3	586.341	3	586.007	1755	-1.5136	-0.000887	-0.52547	-0.00030793	-2.0391	-0.0011949	586.007	62.141	0.7389	62.141	61.77	62.509	0					49	17	4	0	0	0	0.030898
NSLVTGGEDDR	0.0013277	2214200	STAG1;DKFZp781D1416	Control_SMC3	11	Unmodified	_NSLVTGGEDDR_			0	0	0	Q8WVM7-2;Q8WVM7;Q68DW7	Q8WVM7-2	Q8WVM7-2	STAG1;DKFZp781D1416	Cohesin subunit SA-1	MULTI-MSMS	1480_Kerstinwendt_21	10	Control_SMC3	581.769	2	581.77	1161.53	-2.3616	-0.0013739	-0.74005	-0.00043054	-3.1017	-0.0018045	581.77	13.8	0.38889	13.8	13.644	14.033	0					12	5	3	0	0	0	0.0013277
NSLVTGGEDDR	1.0547e-42	6657900	STAG1;DKFZp781D1416	Patient_SMC3	11	Unmodified	_NSLVTGGEDDR_			0	0	0	Q8WVM7-2;Q8WVM7;Q68DW7	Q8WVM7-2	Q8WVM7-2	STAG1;DKFZp781D1416	Cohesin subunit SA-1	MULTI-MSMS	1480_Kerstinwendt_31	9	Patient_SMC3	581.769	2	581.77	1161.53	-0.86848	-0.00050526	-1.2445	-0.00072404	-2.113	-0.0012293	581.77	13.828	0.72478	13.828	13.671	14.396	0					20	10	4	0	0	0	1.0547e-42
NSLVTGGEDDR	3.0419e-55	19980000	STAG1;DKFZp781D1416	Patient_SMC3	11	Unmodified	_NSLVTGGEDDR_			0	0	0	Q8WVM7-2;Q8WVM7;Q68DW7	Q8WVM7-2	Q8WVM7-2	STAG1;DKFZp781D1416	Cohesin subunit SA-1	MULTI-MSMS	1480_Kerstinwendt_32	10	Patient_SMC3	581.769	2	581.77	1161.53	-2.062	-0.0011996	-0.25461	-0.00014813	-2.3166	-0.0013477	581.77	13.901	0.62813	13.901	13.756	14.384	0					27	9	4	0	0	0	3.0419e-55
PVAVAAGEFLHK	2.9855e-05	375200	STAG1;DKFZp781D1416	Patient_SMC3	12	Unmodified	_PVAVAAGEFLHK_			0	0	0	Q8WVM7-2;Q8WVM7;Q68DW7	Q8WVM7-2	Q8WVM7-2	STAG1;DKFZp781D1416	Cohesin subunit SA-1	MULTI-MSMS	1480_Kerstinwendt_32	10	Patient_SMC3	413.901	3	413.568	1237.68	-2.5783	-0.0010663	-0.25936	-0.00010726	-2.8376	-0.0011736	413.568	26.055	0.54902	26.055	25.841	26.39	0					16	7	3	0	0	0	2.9855e-05
REDVWLPLISYR	0.013446	1441000	STAG1;DKFZp781D1416	Control_SMC3	12	Unmodified	_REDVWLPLISYR_			0	0	1	Q8WVM7-2;Q8WVM7;Q68DW7	Q8WVM7-2	Q8WVM7-2	STAG1;DKFZp781D1416	Cohesin subunit SA-1	MULTI-MSMS	1480_Kerstinwendt_21	10	Control_SMC3	516.283	3	516.284	1545.83	-2.8191	-0.0014554	0.55222	0.0002851	-2.2668	-0.0011703	516.284	50.719	0.8208	50.719	50.257	51.078	0					30	11	4	0	0	0	0.013446
REDVWLPLISYR	0.025313	2325400	STAG1;DKFZp781D1416	Patient_SMC3	12	Unmodified	_REDVWLPLISYR_			0	0	1	Q8WVM7-2;Q8WVM7;Q68DW7	Q8WVM7-2	Q8WVM7-2	STAG1;DKFZp781D1416	Cohesin subunit SA-1	MULTI-MSMS	1480_Kerstinwendt_31	9	Patient_SMC3	516.618	3	516.284	1545.83	-1.9958	-0.0010304	-0.47111	-0.00024323	-2.4669	-0.0012736	516.284	51.279	0.84351	51.279	50.898	51.742	0					32	11	4	0	0	0	0.025313
REDVWLPLISYR	0.0042894	6101500	STAG1;DKFZp781D1416	Patient_SMC3	12	Unmodified	_REDVWLPLISYR_			0	0	1	Q8WVM7-2;Q8WVM7;Q68DW7	Q8WVM7-2	Q8WVM7-2	STAG1;DKFZp781D1416	Cohesin subunit SA-1	MULTI-MSMS	1480_Kerstinwendt_32	10	Patient_SMC3	516.282	3	516.284	1545.83	-2.0645	-0.0010659	-1.2083	-0.00062381	-3.2728	-0.0016897	516.283	51.207	1.0773	51.207	50.754	51.831	0					57	14	5	0	0	0	0.0042894
REDVWLPLISYR	7.8296e-05	1201200	STAG1;DKFZp781D1416	Patient_SMC3	12	Unmodified	_REDVWLPLISYR_			0	0	1	Q8WVM7-2;Q8WVM7;Q68DW7	Q8WVM7-2	Q8WVM7-2	STAG1;DKFZp781D1416	Cohesin subunit SA-1	MULTI-MSMS	1480_Kerstinwendt_32	10	Patient_SMC3	773.92	2	773.922	1545.83	-2.396	-0.0018543	-0.25135	-0.00019452	-2.6474	-0.0020489	773.922	51.216	0.92825	51.216	50.682	51.61	0					37	12	4	0	0	0	7.8296e-05
RNLLAAFSK	0.04374	333310	STAG1;DKFZp781D1416	Patient_SMC3	9	Unmodified	_RNLLAAFSK_			0	0	1	Q8WVM7-2;Q8WVM7;Q68DW7	Q8WVM7-2	Q8WVM7-2	STAG1;DKFZp781D1416	Cohesin subunit SA-1	MULTI-MSMS	1480_Kerstinwendt_32	10	Patient_SMC3	510.302	2	510.303	1018.59	-1.6574	-0.00084575	-1.4753	-0.00075284	-3.1326	-0.0015986	510.303	28.322	0.54568	28.322	28.128	28.674	0					12	7	2	0	0	0	0.04374
RVEDESLDNTWLNR	0.0018719	5830900	STAG1;DKFZp781D1416	Patient_SMC3	14	Unmodified	_RVEDESLDNTWLNR_			0	0	1	Q8WVM7-2;Q8WVM7;Q68DW7	Q8WVM7-2	Q8WVM7-2	STAG1;DKFZp781D1416	Cohesin subunit SA-1	MULTI-MSMS	1480_Kerstinwendt_32	10	Patient_SMC3	582.95	3	582.952	1745.83	-2.5182	-0.001468	-0.34683	-0.00020219	-2.865	-0.0016702	582.951	29.972	0.9256	29.972	29.58	30.506	0					40	12	4	0	0	0	0.0018719
SQLIDEFVDR	0.00053002	10821000	STAG1;DKFZp781D1416	Patient_SMC3	10	Unmodified	_SQLIDEFVDR_			0	0	0	Q8WVM7-2;Q8WVM7;Q68DW7	Q8WVM7-2	Q8WVM7-2	STAG1;DKFZp781D1416	Cohesin subunit SA-1	MULTI-MSMS	1480_Kerstinwendt_32	10	Patient_SMC3	611.307	2	611.309	1220.6	-1.0806	-0.00066058	-0.83073	-0.00050783	-1.9113	-0.0011684	611.309	39.976	1.1676	39.976	39.749	40.916	0					46	16	4	0	0	0	0.00053002
TDTMIQTPGPLPAPQLTSTVLR	0.053543	5262500	STAG1;DKFZp781D1416	Control_SMC3	22	Oxidation (M)	_TDTM(Oxidation (M))IQTPGPLPAPQLTSTVLR_	TDTM(1)IQTPGPLPAPQLTSTVLR	TDTM(54)IQTPGPLPAPQLTSTVLR	0	1	0	Q8WVM7-2;Q8WVM7;Q68DW7	Q8WVM7-2	Q8WVM7-2	STAG1;DKFZp781D1416	Cohesin subunit SA-1	MULTI-MSMS	1480_Kerstinwendt_21	10	Control_SMC3	785.419	3	785.086	2352.24	-2.5204	-0.0019788	0.22391	0.00017579	-2.2965	-0.001803	785.421	45.057	0.89225	45.057	44.621	45.513	0					50	12	6	0	0	0	0.053543
TDTMIQTPGPLPAPQLTSTVLR	4.8909e-33	3868700	STAG1;DKFZp781D1416	Patient_SMC3	22	Oxidation (M)	_TDTM(Oxidation (M))IQTPGPLPAPQLTSTVLR_	TDTM(1)IQTPGPLPAPQLTSTVLR	TDTM(240)IQTPGPLPAPQLTSTVLR	0	1	0	Q8WVM7-2;Q8WVM7;Q68DW7	Q8WVM7-2	Q8WVM7-2	STAG1;DKFZp781D1416	Cohesin subunit SA-1	MULTI-MSMS	1480_Kerstinwendt_32	10	Patient_SMC3	1177.62	2	1177.13	2352.24	-1.4483	-0.0017048	0.41636	0.00049011	-1.0319	-0.0012147	1177.63	45.348	0.91415	45.348	44.893	45.807	0					50	12	5	0	0	0	4.8909e-33
TDTMIQTPGPLPAPQLTSTVLR	0.028938	18217000	STAG1;DKFZp781D1416	Patient_SMC3	22	Oxidation (M)	_TDTM(Oxidation (M))IQTPGPLPAPQLTSTVLR_	TDTM(1)IQTPGPLPAPQLTSTVLR	TDTM(70)IQTPGPLPAPQLTSTVLR	0	1	0	Q8WVM7-2;Q8WVM7;Q68DW7	Q8WVM7-2	Q8WVM7-2	STAG1;DKFZp781D1416	Cohesin subunit SA-1	MULTI-MSMS	1480_Kerstinwendt_32	10	Patient_SMC3	785.419	3	785.086	2352.24	-2.2662	-0.0017792	0.33126	0.00026006	-1.935	-0.0015191	785.421	45.359	1.325	45.359	44.822	46.147	0					84	18	7	0	0	0	0.028938
TDTMIQTPGPLPAPQLTSTVLR	0.051042	2945700	STAG1;DKFZp781D1416	Patient_SMC3	22	Unmodified	_TDTMIQTPGPLPAPQLTSTVLR_			0	0	0	Q8WVM7-2;Q8WVM7;Q68DW7	Q8WVM7-2	Q8WVM7-2	STAG1;DKFZp781D1416	Cohesin subunit SA-1	MULTI-MSMS	1480_Kerstinwendt_32	10	Patient_SMC3	780.087	3	779.754	2336.24	-2.4757	-0.0019304	0.78782	0.00061431	-1.6879	-0.0013161	780.089	49.389	0.77969	49.389	48.987	49.766	0					32	10	4	0	0	0	0.051042
TYSILCSEEYTIQNR	7.8839e-27	3871100	STAG1;DKFZp781D1416	Patient_SMC3	15	Unmodified	_TYSILCSEEYTIQNR_			0	0	0	Q8WVM7-2;Q8WVM7;Q68DW7	Q8WVM7-2	Q8WVM7-2	STAG1;DKFZp781D1416	Cohesin subunit SA-1	MULTI-MSMS	1480_Kerstinwendt_32	10	Patient_SMC3	939.441	2	938.941	1875.87	-1.2132	-0.0011392	-0.88166	-0.00082783	-2.0949	-0.001967	939.442	38.912	0.77414	38.912	38.699	39.473	0					32	11	4	0	0	0	7.8839e-27
VEDESLDNTWLNR	8.5041e-37	980930	STAG1;DKFZp781D1416	Control_SMC3	13	Unmodified	_VEDESLDNTWLNR_			0	0	0	Q8WVM7-2;Q8WVM7;Q68DW7	Q8WVM7-2	Q8WVM7-2	STAG1;DKFZp781D1416	Cohesin subunit SA-1	MULTI-MSMS	1480_Kerstinwendt_21	10	Control_SMC3	795.871	2	795.873	1589.73	-1.995	-0.0015878	-0.89647	-0.00071348	-2.8915	-0.0023013	795.873	34.556	0.57064	34.556	34.283	34.853	0					18	7	3	0	0	0	8.5041e-37
VEDESLDNTWLNR	6.6183e-74	1793300	STAG1;DKFZp781D1416	Patient_SMC3	13	Unmodified	_VEDESLDNTWLNR_			0	0	0	Q8WVM7-2;Q8WVM7;Q68DW7	Q8WVM7-2	Q8WVM7-2	STAG1;DKFZp781D1416	Cohesin subunit SA-1	MULTI-MSMS	1480_Kerstinwendt_31	9	Patient_SMC3	795.872	2	795.873	1589.73	-0.44669	-0.00035551	-1.5807	-0.0012581	-2.0274	-0.0016136	795.872	34.824	0.55929	34.824	34.573	35.132	0					20	7	4	0	0	0	6.6183e-74
VEDESLDNTWLNR	1.7595e-124	4256600	STAG1;DKFZp781D1416	Patient_SMC3	13	Unmodified	_VEDESLDNTWLNR_			0	0	0	Q8WVM7-2;Q8WVM7;Q68DW7	Q8WVM7-2	Q8WVM7-2	STAG1;DKFZp781D1416	Cohesin subunit SA-1	MULTI-MSMS	1480_Kerstinwendt_32	10	Patient_SMC3	795.872	2	795.873	1589.73	-2.1566	-0.0017164	-0.45677	-0.00036353	-2.6133	-0.0020799	795.873	34.919	0.76598	34.919	34.605	35.371	0					30	10	4	0	0	0	1.7595e-124
YVGWTLHDR	0.036162	1777000	STAG1;DKFZp781D1416	Patient_SMC3	9	Unmodified	_YVGWTLHDR_			0	0	0	Q8WVM7-2;Q8WVM7;Q68DW7	Q8WVM7-2	Q8WVM7-2	STAG1;DKFZp781D1416	Cohesin subunit SA-1	MULTI-MSMS	1480_Kerstinwendt_31	9	Patient_SMC3	573.788	2	573.788	1145.56	-2.8216	-0.001619	0.86876	0.00049849	-1.9528	-0.0011205	573.789	22.863	0.67067	22.863	22.559	23.229	0					22	9	3	0	0	0	0.036162
YVGWTLHDR	0.0063439	2737100	STAG1;DKFZp781D1416	Patient_SMC3	9	Unmodified	_YVGWTLHDR_			0	0	0	Q8WVM7-2;Q8WVM7;Q68DW7	Q8WVM7-2	Q8WVM7-2	STAG1;DKFZp781D1416	Cohesin subunit SA-1	MULTI-MSMS	1480_Kerstinwendt_32	10	Patient_SMC3	573.787	2	573.788	1145.56	-2.9619	-0.0016995	0.26016	0.00014928	-2.7018	-0.0015502	573.788	23.302	0.75343	23.302	22.992	23.746	0					28	10	4	0	0	0	0.0063439
EDVWLPLMSYR	0.00087122	1186400	STAG2	Control_SMC3	11	Unmodified	_EDVWLPLMSYR_			0	0	0	Q8N3U4;A0A8I5KVF8;Q8N3U4-2	Q8N3U4	Q8N3U4	STAG2	Cohesin subunit SA-2	MULTI-MSMS	1480_Kerstinwendt_21	10	Control_SMC3	704.848	2	704.85	1407.69	-1.5752	-0.0011103	-0.40538	-0.00028573	-1.9805	-0.001396	704.85	58.882	0.77341	58.882	58.531	59.304	0					32	10	4	0	0	0	0.00087122
ELQENQDEIENMMNAIFK	0.0023015	1873700	STAG2	Control_SMC3	18	2 Oxidation (M)	_ELQENQDEIENM(Oxidation (M))M(Oxidation (M))NAIFK_	ELQENQDEIENM(1)M(1)NAIFK	ELQENQDEIENM(130)M(130)NAIFK	0	2	0	Q8N3U4;A0A8I5KVF8;Q8N3U4-2;B1AMT4;A0A8I5KUG8	Q8N3U4	Q8N3U4	STAG2	Cohesin subunit SA-2	MULTI-MSMS	1480_Kerstinwendt_21	10	Control_SMC3	743.666	3	743.333	2226.98	-2.0494	-0.0015234	-0.77263	-0.00057432	-2.822	-0.0020977	743.667	33.647	0.6355	33.647	33.362	33.998	0					32	8	5	0	0	0	0.0023015
ELQENQDEIENMMNAIFK	4.3086e-115	2354500	STAG2	Control_SMC3	18	2 Oxidation (M)	_ELQENQDEIENM(Oxidation (M))M(Oxidation (M))NAIFK_	ELQENQDEIENM(1)M(1)NAIFK	ELQENQDEIENM(350)M(350)NAIFK	0	2	0	Q8N3U4;A0A8I5KVF8;Q8N3U4-2;B1AMT4;A0A8I5KUG8	Q8N3U4	Q8N3U4	STAG2	Cohesin subunit SA-2	MULTI-MSMS	1480_Kerstinwendt_21	10	Control_SMC3	1115	2	1114.5	2226.98	-1.2977	-0.0014463	-0.63192	-0.00070428	-1.9296	-0.0021506	1115	34.391	0.7135	34.391	34.069	34.782	0					35	9	5	0	0	0	4.3086e-115
EQTLHTPVMMQTPQLTSTIMR	6.2207e-12	10481000	STAG2	Control_SMC3	21	3 Oxidation (M)	_EQTLHTPVM(Oxidation (M))M(Oxidation (M))QTPQLTSTIM(Oxidation (M))R_	EQTLHTPVM(1)M(1)QTPQLTSTIM(1)R	EQTLHTPVM(200)M(200)QTPQLTSTIM(200)R	0	3	0	Q8N3U4;A0A8I5KVF8;Q8N3U4-2	Q8N3U4	Q8N3U4	STAG2	Cohesin subunit SA-2	MULTI-MSMS	1480_Kerstinwendt_21	10	Control_SMC3	831.402	3	831.071	2490.19	-2.5019	-0.0020793	-0.84374	-0.00070121	-3.3456	-0.0027805	831.405	24.963	1.8511	24.963	24.255	26.106	0					103	26	7	0	0	0	6.2207e-12
EQTLHTPVMMQTPQLTSTIMR	0.0096168	496120	STAG2	Control_SMC3	21	3 Oxidation (M)	_EQTLHTPVM(Oxidation (M))M(Oxidation (M))QTPQLTSTIM(Oxidation (M))R_	EQTLHTPVM(1)M(1)QTPQLTSTIM(1)R	EQTLHTPVM(85)M(85)QTPQLTSTIM(85)R	0	3	0	Q8N3U4;A0A8I5KVF8;Q8N3U4-2	Q8N3U4	Q8N3U4	STAG2	Cohesin subunit SA-2	MULTI-MSMS	1480_Kerstinwendt_22	11	Control_SMC3	831.405	3	831.071	2490.19	-3.1666	-0.0026316	0.47921	0.00039826	-2.6873	-0.0022334	831.406	25.028	0.74171	25.028	24.627	25.369	0					43	10	6	0	0	0	0.0096168
ERTELKPDFFDPASIMDESVLGVSMF	0.00052803	1270800	STAG2	Control_SMC3	26	2 Oxidation (M)	_ERTELKPDFFDPASIM(Oxidation (M))DESVLGVSM(Oxidation (M))F_	ERTELKPDFFDPASIM(1)DESVLGVSM(1)F	ERTELKPDFFDPASIM(110)DESVLGVSM(110)F	0	2	2	Q8N3U4;Q8N3U4-2	Q8N3U4	Q8N3U4	STAG2	Cohesin subunit SA-2	MULTI-MSMS	1480_Kerstinwendt_21	10	Control_SMC3	998.469	3	998.137	2991.39	-1.4481	-0.0014454	-1.3497	-0.0013472	-2.7978	-0.0027926	998.804	60.864	1.0295	60.864	60.375	61.405	0					58	14	6	0	0	0	0.00052803
EYDVAVQAIK	1.6785e-09	3665800	STAG2	Control_SMC3	10	Unmodified	_EYDVAVQAIK_			0	0	0	Q8N3U4;A0A8I5KVF8;Q8N3U4-2;B1AMT4	Q8N3U4	Q8N3U4	STAG2	Cohesin subunit SA-2	MULTI-MSMS	1480_Kerstinwendt_21	10	Control_SMC3	568.302	2	568.303	1134.59	-3.1465	-0.0017882	0.032506	1.8473e-05	-3.114	-0.0017697	568.303	23.268	0.82494	23.268	23.021	23.846	0					31	11	4	0	0	0	1.6785e-09
FALTFGLDQLK	3.0248e-10	2239400	STAG2	Control_SMC3	11	Unmodified	_FALTFGLDQLK_			0	0	0	Q8N3U4;A0A8I5KVF8;Q8N3U4-2	Q8N3U4	Q8N3U4	STAG2	Cohesin subunit SA-2	MULTI-MSMS	1480_Kerstinwendt_21	10	Control_SMC3	626.848	2	626.85	1251.69	-2.2637	-0.001419	0.060548	3.7955e-05	-2.2032	-0.0013811	626.85	52.976	0.70673	52.976	52.655	53.361	0					27	9	4	0	0	0	3.0248e-10
FALTFGLDQLK	2.0655e-16	8240800	STAG2	Control_SMC3	11	Unmodified	_FALTFGLDQLK_			0	0	0	Q8N3U4;A0A8I5KVF8;Q8N3U4-2	Q8N3U4	Q8N3U4	STAG2	Cohesin subunit SA-2	MULTI-MSMS	1480_Kerstinwendt_21	10	Control_SMC3	626.848	2	626.85	1251.69	-2.1587	-0.0013532	0.049806	3.1221e-05	-2.1088	-0.0013219	626.85	54.56	0.82841	54.56	54.212	55.041	0					31	11	4	0	0	0	2.0655e-16
FALTFGLDQLK	7.005e-06	805590	STAG2	Control_SMC3	11	Unmodified	_FALTFGLDQLK_			0	0	0	Q8N3U4;A0A8I5KVF8;Q8N3U4-2	Q8N3U4	Q8N3U4	STAG2	Cohesin subunit SA-2	MULTI-MSMS	1480_Kerstinwendt_22	11	Control_SMC3	626.849	2	626.85	1251.69	-1.739	-0.0010901	-0.62924	-0.00039444	-2.3683	-0.0014846	626.85	54.685	0.64369	54.685	54.37	55.014	0					19	8	3	0	0	0	7.005e-06
FALTFGLDQLK	4.8643e-23	2840100	STAG2	Patient_SMC3	11	Unmodified	_FALTFGLDQLK_			0	0	0	Q8N3U4;A0A8I5KVF8;Q8N3U4-2	Q8N3U4	Q8N3U4	STAG2	Cohesin subunit SA-2	MULTI-MSMS	1480_Kerstinwendt_31	9	Patient_SMC3	626.848	2	626.85	1251.69	-1.9988	-0.0012529	0.30799	0.00019306	-1.6908	-0.0010599	626.85	53.497	0.85589	53.497	53.173	54.029	0					30	11	4	0	0	0	4.8643e-23
FALTFGLDQLK	2.9435e-31	8053800	STAG2	Patient_SMC3	11	Unmodified	_FALTFGLDQLK_			0	0	0	Q8N3U4;A0A8I5KVF8;Q8N3U4-2	Q8N3U4	Q8N3U4	STAG2	Cohesin subunit SA-2	MULTI-MSMS	1480_Kerstinwendt_32	10	Patient_SMC3	626.848	2	626.85	1251.69	-1.9576	-0.0012271	-0.49816	-0.00031227	-2.4558	-0.0015394	626.85	53.46	0.99197	53.46	53.07	54.062	0					55	14	5	0	0	0	2.9435e-31
FALTFGLDQLK	0.00066172	371140	STAG2	Patient_SMC3	11	Unmodified	_FALTFGLDQLK_			0	0	0	Q8N3U4;A0A8I5KVF8;Q8N3U4-2	Q8N3U4	Q8N3U4	STAG2	Cohesin subunit SA-2	MULTI-MSMS	1480_Kerstinwendt_33	11	Patient_SMC3	626.85	2	626.85	1251.69	-2.1214	-0.0013298	-0.61239	-0.00038388	-2.7338	-0.0017137	626.85	53.456	0.45919	53.456	53.25	53.709	0					19	7	3	0	0	0	0.00066172
FMTFQMSLR	0.0094468	1655300	STAG2	Control_SMC3	9	2 Oxidation (M)	_FM(Oxidation (M))TFQM(Oxidation (M))SLR_	FM(1)TFQM(1)SLR	FM(120)TFQM(120)SLR	0	2	0	Q8N3U4;A0A8I5KVF8;Q8N3U4-2	Q8N3U4	Q8N3U4	STAG2	Cohesin subunit SA-2	MULTI-MSMS	1480_Kerstinwendt_21	10	Control_SMC3	596.776	2	596.778	1191.54	-2.2732	-0.0013566	-0.93121	-0.00055573	-3.2045	-0.0019123	596.778	24.696	1.0856	24.696	24.324	25.409	0					25	15	3	0	0	0	0.0094468
FMTFQMSLR	0.0030118	1782700	STAG2	Control_SMC3	9	2 Oxidation (M)	_FM(Oxidation (M))TFQM(Oxidation (M))SLR_	FM(1)TFQM(1)SLR	FM(130)TFQM(130)SLR	0	2	0	Q8N3U4;A0A8I5KVF8;Q8N3U4-2	Q8N3U4	Q8N3U4	STAG2	Cohesin subunit SA-2	MULTI-MSMS	1480_Kerstinwendt_21	10	Control_SMC3	596.777	2	596.778	1191.54	-2.2228	-0.0013265	-0.45927	-0.00027408	-2.6821	-0.0016006	596.778	25.171	0.68968	25.171	24.862	25.552	0					17	9	2	0	0	0	0.0030118
GVVTAEMFR	0.0016305	1152900	STAG2	Control_SMC3	9	Oxidation (M)	_GVVTAEM(Oxidation (M))FR_	GVVTAEM(1)FR	GVVTAEM(150)FR	0	1	0	Q8N3U4;A0A8I5KVF8;Q8N3U4-2;B1AMT4;A0A8I5KUG8;B1AMT1;B1AMT2;B1AMT3	Q8N3U4	Q8N3U4	STAG2	Cohesin subunit SA-2	MULTI-MSMS	1480_Kerstinwendt_21	10	Control_SMC3	513.256	2	513.258	1024.5	-3.4104	-0.0017504	0.011189	5.7427e-06	-3.3992	-0.0017447	513.258	18.538	0.78932	18.538	18.096	18.885	0					23	12	3	0	0	0	0.0016305
GVVTAEMFR	0.00061143	1871600	STAG2	Control_SMC3	9	Oxidation (M)	_GVVTAEM(Oxidation (M))FR_	GVVTAEM(1)FR	GVVTAEM(160)FR	0	1	0	Q8N3U4;A0A8I5KVF8;Q8N3U4-2;B1AMT4;A0A8I5KUG8;B1AMT1;B1AMT2;B1AMT3	Q8N3U4	Q8N3U4	STAG2	Cohesin subunit SA-2	MULTI-MSMS	1480_Kerstinwendt_21	10	Control_SMC3	513.256	2	513.258	1024.5	-3.7021	-0.0019001	0.14042	7.2074e-05	-3.5617	-0.0018281	513.258	19.3	0.91634	19.3	18.885	19.801	0					34	13	4	0	0	0	0.00061143
GVVTAEMFR	0.023755	1002000	STAG2	Control_SMC3	9	Unmodified	_GVVTAEMFR_			0	0	0	Q8N3U4;A0A8I5KVF8;Q8N3U4-2;B1AMT4;A0A8I5KUG8;B1AMT1;B1AMT2;B1AMT3	Q8N3U4	Q8N3U4	STAG2	Cohesin subunit SA-2	MULTI-MSMS	1480_Kerstinwendt_21	10	Control_SMC3	505.258	2	505.26	1008.51	-3.4431	-0.0017397	-0.609	-0.0003077	-4.0521	-0.0020474	505.26	28.973	0.63158	28.973	28.636	29.268	0					16	8	3	0	0	0	0.023755
HLDALLR	3.4123e-08		STAG2	Control_SMC3	7	Unmodified	_HLDALLR_			0	0	0	Q8N3U4;A0A8I5KVF8;Q8N3U4-2	Q8N3U4	Q8N3U4	STAG2	Cohesin subunit SA-2	MSMS	1480_Kerstinwendt_21	10	Control_SMC3	419.25	2	419.251	836.487	NaN	NaN	NaN	NaN	NaN	NaN	NaN	17.511	1	17.511	17.011	18.011	0								0	0	0	3.4123e-08
HMQNSEIIR	0.0010091	2264900	STAG2	Control_SMC3	9	Unmodified	_HMQNSEIIR_			0	0	0	Q8N3U4;A0A8I5KVF8;Q8N3U4-2;B1AMT4;A0A8I5KUG8;B1AMT1;B1AMT2;B1AMT3	Q8N3U4	Q8N3U4	STAG2	Cohesin subunit SA-2	MULTI-MSMS	1480_Kerstinwendt_21	10	Control_SMC3	564.283	2	564.285	1126.56	-3.1002	-0.0017494	0.08701	4.9098e-05	-3.0132	-0.0017003	564.285	13.242	0.43511	13.242	13.083	13.518	0					13	6	3	0	0	0	0.0010091
HTDTDVLEACSK	1.8997e-07	1602600	STAG2	Control_SMC3	12	Unmodified	_HTDTDVLEACSK_			0	0	0	Q8N3U4;A0A8I5KVF8;Q8N3U4-2	Q8N3U4	Q8N3U4	STAG2	Cohesin subunit SA-2	MULTI-MSMS	1480_Kerstinwendt_21	10	Control_SMC3	688.31	2	688.312	1374.61	-1.8325	-0.0012613	-1.0064	-0.00069274	-2.8389	-0.001954	688.311	14.203	0.39909	14.203	14.033	14.432	0					11	5	3	0	0	0	1.8997e-07
ITAFHNAHDLSK	0.054616	2467000	STAG2	Control_SMC3	12	Unmodified	_ITAFHNAHDLSK_			0	0	0	Q8N3U4;A0A8I5KVF8;Q8N3U4-2	Q8N3U4	Q8N3U4	STAG2	Cohesin subunit SA-2	MULTI-MSMS	1480_Kerstinwendt_21	10	Control_SMC3	451.9	3	451.902	1352.68	-2.311	-0.0010444	-0.32848	-0.00014844	-2.6395	-0.0011928	451.902	13.483	0.50274	13.483	13.33	13.833	0					20	7	4	0	0	0	0.054616
IVSMTLDKEYDVAVQAIK	0.0014904	5502400	STAG2	Control_SMC3	18	Oxidation (M)	_IVSM(Oxidation (M))TLDKEYDVAVQAIK_	IVSM(1)TLDKEYDVAVQAIK	IVSM(150)TLDKEYDVAVQAIK	0	1	1	Q8N3U4;A0A8I5KVF8;Q8N3U4-2;B1AMT4	Q8N3U4	Q8N3U4	STAG2	Cohesin subunit SA-2	MULTI-MSMS	1480_Kerstinwendt_21	10	Control_SMC3	680.695	3	680.362	2038.07	-1.4916	-0.0010148	-0.65724	-0.00044716	-2.1488	-0.001462	680.696	40.22	0.77154	40.22	39.834	40.606	0					39	10	5	0	0	0	0.0014904
LIVYTVVEMNTAADIFK	4.4502e-13	1030000	STAG2	Control_SMC3	17	Oxidation (M)	_LIVYTVVEM(Oxidation (M))NTAADIFK_	LIVYTVVEM(1)NTAADIFK	LIVYTVVEM(220)NTAADIFK	0	1	0	Q8N3U4;A0A8I5KVF8;Q8N3U4-2	Q8N3U4	Q8N3U4	STAG2	Cohesin subunit SA-2	MULTI-MSMS	1480_Kerstinwendt_21	10	Control_SMC3	972.513	2	972.013	1942.01	-1.4697	-0.0014285	-0.92221	-0.0008964	-2.3919	-0.0023249	972.514	55.832	1.0892	55.832	55.316	56.405	0					51	14	5	0	0	0	4.4502e-13
LLEDFLQEGEEPDEDDAYQVLSTLKR	9.2269e-08	2646800	STAG2	Control_SMC3	26	Unmodified	_LLEDFLQEGEEPDEDDAYQVLSTLKR_			0	0	1	Q8N3U4;A0A8I5KVF8;Q8N3U4-2	Q8N3U4	Q8N3U4	STAG2	Cohesin subunit SA-2	MULTI-MSMS	1480_Kerstinwendt_21	10	Control_SMC3	1018.49	3	1018.16	3051.46	-1.4293	-0.0014552	-1.5819	-0.0016106	-3.0112	-0.0030658	1018.49	61.178	0.96255	61.178	60.807	61.77	0					48	13	6	0	0	0	9.2269e-08
LRPEDSFMSVYPMQTEHHQTPLDYNR	0.019871	15439000	STAG2	Control_SMC3	26	2 Oxidation (M)	_LRPEDSFM(Oxidation (M))SVYPM(Oxidation (M))QTEHHQTPLDYNR_	LRPEDSFM(1)SVYPM(1)QTEHHQTPLDYNR	LRPEDSFM(69)SVYPM(69)QTEHHQTPLDYNR	0	2	1	Q8N3U4;A0A8I5KVF8	Q8N3U4	Q8N3U4	STAG2	Cohesin subunit SA-2	MULTI-MSMS	1480_Kerstinwendt_21	10	Control_SMC3	806.867	4	806.62	3222.45	-2.755	-0.0022222	-0.91713	-0.00073978	-3.6721	-0.002962	806.87	27.881	1.3157	27.881	27.461	28.777	0					94	18	8	0	0	0	0.019871
LRPEDSFMSVYPMQTEHHQTPLDYNR	0.01204	12585000	STAG2	Control_SMC3	26	2 Oxidation (M)	_LRPEDSFM(Oxidation (M))SVYPM(Oxidation (M))QTEHHQTPLDYNR_	LRPEDSFM(1)SVYPM(1)QTEHHQTPLDYNR	LRPEDSFM(72)SVYPM(72)QTEHHQTPLDYNR	0	2	1	Q8N3U4;A0A8I5KVF8	Q8N3U4	Q8N3U4	STAG2	Cohesin subunit SA-2	MULTI-MSMS	1480_Kerstinwendt_21	10	Control_SMC3	645.895	5	645.497	3222.45	-3.4555	-0.0022305	-0.40864	-0.00026378	-3.8641	-0.0024943	645.698	27.859	1.0355	27.859	27.461	28.496	0					78	14	8	0	0	0	0.01204
MNGHHQQNGVENMMLFEVVK	0.05125	38399000	STAG2	Control_SMC3	20	3 Oxidation (M)	_M(Oxidation (M))NGHHQQNGVENM(Oxidation (M))M(Oxidation (M))LFEVVK_	M(1)NGHHQQNGVENM(1)M(1)LFEVVK	M(50)NGHHQQNGVENM(50)M(50)LFEVVK	0	3	0	Q8N3U4;A0A8I5KVF8;Q8N3U4-2;B1AMT4;A0A8I5KUG8;B1AMT1;B1AMT2;B1AMT3;B1AMT0	Q8N3U4	Q8N3U4	STAG2	Cohesin subunit SA-2	MULTI-SECPEP	1480_Kerstinwendt_21	10	Control_SMC3	797.694	3	797.361	2389.06	-3.1746	-0.0025313	-1.4965	-0.0011932	-4.6711	-0.0037246	797.694	21.116	2.076	21.116	20.809	22.885	0					125	30	6	0	0	0	0.05125
NSLLAGGDDDTMSVISGISSR	2.1466e-102	8257400	STAG2	Control_SMC3	21	Oxidation (M)	_NSLLAGGDDDTM(Oxidation (M))SVISGISSR_	NSLLAGGDDDTM(1)SVISGISSR	NSLLAGGDDDTM(340)SVISGISSR	0	1	0	Q8N3U4;A0A8I5KVF8;Q8N3U4-2	Q8N3U4	Q8N3U4	STAG2	Cohesin subunit SA-2	MULTI-MSMS	1480_Kerstinwendt_21	10	Control_SMC3	1056.5	2	1056	2109.98	-1.4155	-0.0014948	-0.5562	-0.00058734	-1.9717	-0.0020821	1056.5	39.927	1.1127	39.927	39.493	40.606	0					57	15	6	0	0	0	2.1466e-102
NSLLAGGDDDTMSVISGISSR	0.0054707	2900100	STAG2	Control_SMC3	21	Oxidation (M)	_NSLLAGGDDDTM(Oxidation (M))SVISGISSR_	NSLLAGGDDDTM(1)SVISGISSR	NSLLAGGDDDTM(92)SVISGISSR	0	1	0	Q8N3U4;A0A8I5KVF8;Q8N3U4-2	Q8N3U4	Q8N3U4	STAG2	Cohesin subunit SA-2	MULTI-MSMS	1480_Kerstinwendt_21	10	Control_SMC3	704.669	3	704.336	2109.98	-1.5889	-0.0011191	-0.60121	-0.00042345	-2.1901	-0.0015426	704.335	39.871	0.76027	39.871	39.561	40.321	0					34	10	4	0	0	0	0.0054707
RFALTFGLDQLK	0.00012539	1571800	STAG2	Patient_SMC3	12	Unmodified	_RFALTFGLDQLK_			0	0	1	Q8N3U4;A0A8I5KVF8;Q8N3U4-2	Q8N3U4	Q8N3U4	STAG2	Cohesin subunit SA-2	MULTI-MSMS	1480_Kerstinwendt_32	10	Patient_SMC3	704.901	2	704.901	1407.79	-1.525	-0.0010749	0.30515	0.0002151	-1.2198	-0.00085984	704.901	46.045	0.61899	46.045	45.807	46.426	0					20	8	3	0	0	0	0.00012539
RFALTFGLDQLK	0.056617	1589800	STAG2	Patient_SMC3	12	Unmodified	_RFALTFGLDQLK_			0	0	1	Q8N3U4;A0A8I5KVF8;Q8N3U4-2	Q8N3U4	Q8N3U4	STAG2	Cohesin subunit SA-2	MULTI-MSMS	1480_Kerstinwendt_32	10	Patient_SMC3	470.603	3	470.27	1407.79	-2.2435	-0.001055	-0.17729	-8.3374e-05	-2.4208	-0.0011384	470.604	46.073	0.54892	46.073	45.807	46.356	0					20	7	3	0	0	0	0.056617
SQLIDELADK	1.7068e-06	6535500	STAG2	Control_SMC3	10	Unmodified	_SQLIDELADK_			0	0	0	Q8N3U4;A0A8I5KVF8;Q8N3U4-2	Q8N3U4	Q8N3U4	STAG2	Cohesin subunit SA-2	MULTI-MSMS	1480_Kerstinwendt_21	10	Control_SMC3	566.296	2	566.298	1130.58	-3.0878	-0.0017486	0.53785	0.00030458	-2.55	-0.001444	566.298	30.354	1.0524	30.354	30.038	31.09	0					40	14	4	0	0	0	1.7068e-06
SQLIDELADKFNR	0.011623	5100200	STAG2	Control_SMC3	13	Unmodified	_SQLIDELADKFNR_			0	0	1	Q8N3U4;A0A8I5KVF8;Q8N3U4-2	Q8N3U4	Q8N3U4	STAG2	Cohesin subunit SA-2	MULTI-MSMS	1480_Kerstinwendt_21	10	Control_SMC3	516.937	3	516.939	1547.79	-2.9141	-0.0015064	0.025322	1.309e-05	-2.8888	-0.0014933	516.939	43.43	0.4925	43.43	43.178	43.67	0					22	6	5	0	0	0	0.011623
TVYVYLEK	0.015909	4608300	STAG2	Control_SMC3	8	Unmodified	_TVYVYLEK_			0	0	0	Q8N3U4;A0A8I5KVF8;Q8N3U4-2	Q8N3U4	Q8N3U4	STAG2	Cohesin subunit SA-2	MULTI-MSMS	1480_Kerstinwendt_21	10	Control_SMC3	507.777	2	507.779	1013.54	-3.1149	-0.0015817	-0.68018	-0.00034538	-3.7951	-0.0019271	507.779	25.513	1.107	25.513	25.206	26.313	0					43	15	4	0	0	0	0.015909
TYHALCNEEFTIFNR	2.409e-05	4365000	STAG2	Control_SMC3	15	Unmodified	_TYHALCNEEFTIFNR_			0	0	0	Q8N3U4;A0A8I5KVF8;Q8N3U4-2	Q8N3U4	Q8N3U4	STAG2	Cohesin subunit SA-2	MULTI-MSMS	1480_Kerstinwendt_21	10	Control_SMC3	638.963	3	638.965	1913.87	-2.4278	-0.0015513	0.027747	1.7729e-05	-2.4	-0.0015335	639.299	39.374	0.89392	39.374	39.013	39.907	0					39	12	5	0	0	0	2.409e-05
SAMQSVVDDWIESYK	8.6031e-08	911250	STAG2;STAG1	Control_SMC3	15	Unmodified	_SAMQSVVDDWIESYK_			0	0	0	Q8N3U4;A0A8I5KVF8;Q8N3U4-2;B1AMT4;A0A8I5KUG8;B1AMT1;B1AMT2;B1AMT3;B1AMT0;Q8WVM7-2;Q8WVM7;C9JJQ0	Q8N3U4;Q8WVM7-2	Q8WVM7-2	STAG2;STAG1	Cohesin subunit SA-2;Cohesin subunit SA-1	MULTI-MSMS	1480_Kerstinwendt_20	9	Control_SMC3	879.905	2	879.406	1756.8	-1.5396	-0.001354	0.17228	0.0001515	-1.3673	-0.0012025	879.908	62.535	0.42872	62.535	62.334	62.763	0					12	5	3	0	0	0	8.6031e-08
SAMQSVVDDWIESYK	7.2624e-27	2359000	STAG2;STAG1	Control_SMC3	15	Unmodified	_SAMQSVVDDWIESYK_			0	0	0	Q8N3U4;A0A8I5KVF8;Q8N3U4-2;B1AMT4;A0A8I5KUG8;B1AMT1;B1AMT2;B1AMT3;B1AMT0;Q8WVM7-2;Q8WVM7;C9JJQ0	Q8N3U4;Q8WVM7-2	Q8WVM7-2	STAG2;STAG1	Cohesin subunit SA-2;Cohesin subunit SA-1	MULTI-MSMS	1480_Kerstinwendt_21	10	Control_SMC3	879.405	2	879.406	1756.8	-1.6004	-0.0014074	0.41418	0.00036423	-1.1862	-0.0010432	879.406	62.551	0.84678	62.551	62.254	63.101	0					47	11	5	0	0	0	7.2624e-27
SAMQSVVDDWIESYK	5.7395e-05	816660	STAG2;STAG1	Patient_SMC3	15	Unmodified	_SAMQSVVDDWIESYK_			0	0	0	Q8N3U4;A0A8I5KVF8;Q8N3U4-2;B1AMT4;A0A8I5KUG8;B1AMT1;B1AMT2;B1AMT3;B1AMT0;Q8WVM7-2;Q8WVM7;C9JJQ0	Q8N3U4;Q8WVM7-2	Q8WVM7-2	STAG2;STAG1	Cohesin subunit SA-2;Cohesin subunit SA-1	MULTI-MSMS	1480_Kerstinwendt_31	9	Patient_SMC3	879.405	2	879.406	1756.8	-1.554	-0.0013666	-0.65559	-0.00057653	-2.2096	-0.0019431	879.907	62.9	0.6951	62.9	62.607	63.302	0					31	10	4	0	0	0	5.7395e-05
SAMQSVVDDWIESYK	3.3527e-37	2045700	STAG2;STAG1	Patient_SMC3	15	Unmodified	_SAMQSVVDDWIESYK_			0	0	0	Q8N3U4;A0A8I5KVF8;Q8N3U4-2;B1AMT4;A0A8I5KUG8;B1AMT1;B1AMT2;B1AMT3;B1AMT0;Q8WVM7-2;Q8WVM7;C9JJQ0	Q8N3U4;Q8WVM7-2	Q8WVM7-2	STAG2;STAG1	Cohesin subunit SA-2;Cohesin subunit SA-1	MULTI-MSMS	1480_Kerstinwendt_32	10	Patient_SMC3	879.404	2	879.406	1756.8	-1.8312	-0.0016103	0.44813	0.00039409	-1.383	-0.0012162	879.407	62.8	0.81555	62.8	62.54	63.356	0					68	19	5	0	0	0	3.3527e-37
SAMQSVVDDWIESYK	3.6184e-27	7512700	STAG2;STAG1	Control_SMC3	15	Oxidation (M)	_SAM(Oxidation (M))QSVVDDWIESYK_	SAM(1)QSVVDDWIESYK	SAM(240)QSVVDDWIESYK	0	1	0	Q8N3U4;A0A8I5KVF8;Q8N3U4-2;B1AMT4;A0A8I5KUG8;B1AMT1;B1AMT2;B1AMT3;B1AMT0;Q8WVM7-2;Q8WVM7;C9JJQ0	Q8N3U4;Q8WVM7-2	Q8WVM7-2	STAG2;STAG1	Cohesin subunit SA-2;Cohesin subunit SA-1	MULTI-MSMS	1480_Kerstinwendt_21	10	Control_SMC3	887.403	2	887.404	1772.79	-1.8934	-0.0016802	-0.25254	-0.0002241	-2.1459	-0.0019043	887.403	50.112	0.85136	50.112	49.726	50.577	0					41	12	4	0	0	0	3.6184e-27
SAMQSVVDDWIESYK	0.019839	1720100	STAG2;STAG1	Control_SMC3	15	Oxidation (M)	_SAM(Oxidation (M))QSVVDDWIESYK_	SAM(1)QSVVDDWIESYK	SAM(120)QSVVDDWIESYK	0	1	0	Q8N3U4;A0A8I5KVF8;Q8N3U4-2;B1AMT4;A0A8I5KUG8;B1AMT1;B1AMT2;B1AMT3;B1AMT0;Q8WVM7-2;Q8WVM7;C9JJQ0	Q8N3U4;Q8WVM7-2	Q8WVM7-2	STAG2;STAG1	Cohesin subunit SA-2;Cohesin subunit SA-1	MULTI-MSMS	1480_Kerstinwendt_21	10	Control_SMC3	591.938	3	591.938	1772.79	-1.9978	-0.0011825	-0.49191	-0.00029118	-2.4897	-0.0014737	591.938	50.11	0.58424	50.11	49.799	50.383	0					21	8	3	0	0	0	0.019839
SAMQSVVDDWIESYK	1.1592e-108	7639900	STAG2;STAG1	Patient_SMC3	15	Oxidation (M)	_SAM(Oxidation (M))QSVVDDWIESYK_	SAM(1)QSVVDDWIESYK	SAM(350)QSVVDDWIESYK	0	1	0	Q8N3U4;A0A8I5KVF8;Q8N3U4-2;B1AMT4;A0A8I5KUG8;B1AMT1;B1AMT2;B1AMT3;B1AMT0;Q8WVM7-2;Q8WVM7;C9JJQ0	Q8N3U4;Q8WVM7-2	Q8WVM7-2	STAG2;STAG1	Cohesin subunit SA-2;Cohesin subunit SA-1	MULTI-MSMS	1480_Kerstinwendt_32	10	Patient_SMC3	887.904	2	887.404	1772.79	-2.095	-0.0018591	0.40886	0.00036282	-1.6862	-0.0014963	887.404	50.365	0.96574	50.365	50.003	50.969	0					47	13	5	0	0	0	1.1592e-108
SAMQSVVDDWIESYK	3.3442e-14	1300900	STAG2;STAG1	Patient_SMC3	15	Oxidation (M)	_SAM(Oxidation (M))QSVVDDWIESYK_	SAM(1)QSVVDDWIESYK	SAM(220)QSVVDDWIESYK	0	1	0	Q8N3U4;A0A8I5KVF8;Q8N3U4-2;B1AMT4;A0A8I5KUG8;B1AMT1;B1AMT2;B1AMT3;B1AMT0;Q8WVM7-2;Q8WVM7;C9JJQ0	Q8N3U4;Q8WVM7-2	Q8WVM7-2	STAG2;STAG1	Cohesin subunit SA-2;Cohesin subunit SA-1	MULTI-MSMS	1480_Kerstinwendt_32	10	Patient_SMC3	592.271	3	591.938	1772.79	-1.9372	-0.0011467	-0.4864	-0.00028792	-2.4236	-0.0014346	592.272	50.38	0.77353	50.38	50.051	50.825	0					28	10	4	0	0	0	3.3442e-14
YYNDYGDIIK	0.0016551	3821400	STAG2;STAG1	Control_SMC3	10	Unmodified	_YYNDYGDIIK_			0	0	0	Q8N3U4;A0A8I5KVF8;Q8N3U4-2;Q8WVM7-2;Q8WVM7	Q8N3U4;Q8WVM7-2	Q8WVM7-2	STAG2;STAG1	Cohesin subunit SA-2;Cohesin subunit SA-1	MULTI-MSMS	1480_Kerstinwendt_20	9	Control_SMC3	632.296	2	632.298	1262.58	-3.7268	-0.0023564	1.5529	0.00098191	-2.1738	-0.0013745	632.299	29.507	0.65073	29.507	29.279	29.93	0					20	9	3	0	0	0	0.0016551
YYNDYGDIIK	2.2824e-30	8863800	STAG2;STAG1	Control_SMC3	10	Unmodified	_YYNDYGDIIK_			0	0	0	Q8N3U4;A0A8I5KVF8;Q8N3U4-2;Q8WVM7-2;Q8WVM7	Q8N3U4;Q8WVM7-2	Q8WVM7-2	STAG2;STAG1	Cohesin subunit SA-2;Cohesin subunit SA-1	MULTI-MSMS	1480_Kerstinwendt_21	10	Control_SMC3	632.296	2	632.298	1262.58	-3.0756	-0.0019447	0.70027	0.00044278	-2.3753	-0.0015019	632.299	29.651	0.98175	29.651	29.268	30.25	0					39	13	4	0	0	0	2.2824e-30
YYNDYGDIIK	0.008414	442980	STAG2;STAG1	Control_SMC3	10	Unmodified	_YYNDYGDIIK_			0	0	0	Q8N3U4;A0A8I5KVF8;Q8N3U4-2;Q8WVM7-2;Q8WVM7	Q8N3U4;Q8WVM7-2	Q8WVM7-2	STAG2;STAG1	Cohesin subunit SA-2;Cohesin subunit SA-1	MULTI-MSMS	1480_Kerstinwendt_22	11	Control_SMC3	632.297	2	632.298	1262.58	-2.7081	-0.0017123	0.3708	0.00023446	-2.3373	-0.0014779	632.298	29.633	0.50423	29.633	29.452	29.956	0					15	6	3	0	0	0	0.008414
YYNDYGDIIK	7.2801e-09	4557300	STAG2;STAG1	Patient_SMC3	10	Unmodified	_YYNDYGDIIK_			0	0	0	Q8N3U4;A0A8I5KVF8;Q8N3U4-2;Q8WVM7-2;Q8WVM7	Q8N3U4;Q8WVM7-2	Q8WVM7-2	STAG2;STAG1	Cohesin subunit SA-2;Cohesin subunit SA-1	MULTI-MSMS	1480_Kerstinwendt_31	9	Patient_SMC3	632.296	2	632.298	1262.58	-1.9235	-0.0012162	0.104	6.5757e-05	-1.8195	-0.0011504	632.298	29.91	0.62097	29.91	29.657	30.278	0					23	8	4	0	0	0	7.2801e-09
YYNDYGDIIK	2.9367e-21	6137600	STAG2;STAG1	Patient_SMC3	10	Unmodified	_YYNDYGDIIK_			0	0	0	Q8N3U4;A0A8I5KVF8;Q8N3U4-2;Q8WVM7-2;Q8WVM7	Q8N3U4;Q8WVM7-2	Q8WVM7-2	STAG2;STAG1	Cohesin subunit SA-2;Cohesin subunit SA-1	MULTI-MSMS	1480_Kerstinwendt_32	10	Patient_SMC3	632.297	2	632.298	1262.58	-3.2039	-0.0020258	0.88939	0.00056236	-2.3145	-0.0014635	632.299	30.027	0.83988	30.027	29.719	30.559	0					37	11	4	0	0	0	2.9367e-21
DGIEFAFK	0.0042231	3715600	STAG2;STAG1;DKFZp781D1416	Patient_SMC3	8	Unmodified	_DGIEFAFK_			0	0	0	Q8N3U4;A0A8I5KVF8;Q8N3U4-2;Q8WVM7-2;Q8WVM7;Q68DW7	Q8N3U4;Q8WVM7-2	Q8WVM7-2	STAG2;STAG1;DKFZp781D1416	Cohesin subunit SA-2;Cohesin subunit SA-1	MULTI-MSMS	1480_Kerstinwendt_32	10	Patient_SMC3	463.734	2	463.735	925.455	-1.4602	-0.00067714	-0.83344	-0.0003865	-2.2936	-0.0010636	463.734	39.177	0.73643	39.177	38.944	39.681	0					25	10	3	0	0	0	0.0042231
LELLLQK	0.000951	6015200	STAG2;STAG1;DKFZp781D1416	Control_SMC3	7	Unmodified	_LELLLQK_			0	0	0	Q8N3U4;A0A8I5KVF8;Q8N3U4-2;B1AMT4;A0A8I5KUG8;Q8WVM7-2;Q8WVM7;Q68DW7	Q8N3U4;Q8WVM7-2	Q8WVM7-2	STAG2;STAG1;DKFZp781D1416	Cohesin subunit SA-2;Cohesin subunit SA-1	MULTI-MSMS	1480_Kerstinwendt_21	10	Control_SMC3	428.777	2	428.779	855.543	-2.0177	-0.00086515	-0.537	-0.00023025	-2.5547	-0.0010954	428.778	30.987	0.90932	30.987	30.671	31.58	0					34	12	4	0	0	0	0.000951
LELLLQK	0.014758	3347300	STAG2;STAG1;DKFZp781D1416	Patient_SMC3	7	Unmodified	_LELLLQK_			0	0	0	Q8N3U4;A0A8I5KVF8;Q8N3U4-2;B1AMT4;A0A8I5KUG8;Q8WVM7-2;Q8WVM7;Q68DW7	Q8N3U4;Q8WVM7-2	Q8WVM7-2	STAG2;STAG1;DKFZp781D1416	Cohesin subunit SA-2;Cohesin subunit SA-1	MULTI-MSMS	1480_Kerstinwendt_31	9	Patient_SMC3	428.778	2	428.779	855.543	-1.5346	-0.00065799	-0.29728	-0.00012747	-1.8318	-0.00078546	428.779	31.47	0.98106	31.47	31.17	32.151	0					32	13	4	0	0	0	0.014758
LELLLQK	1.9556e-05	5580000	STAG2;STAG1;DKFZp781D1416	Patient_SMC3	7	Unmodified	_LELLLQK_			0	0	0	Q8N3U4;A0A8I5KVF8;Q8N3U4-2;B1AMT4;A0A8I5KUG8;Q8WVM7-2;Q8WVM7;Q68DW7	Q8N3U4;Q8WVM7-2	Q8WVM7-2	STAG2;STAG1;DKFZp781D1416	Cohesin subunit SA-2;Cohesin subunit SA-1	MULTI-MSMS	1480_Kerstinwendt_32	10	Patient_SMC3	428.777	2	428.779	855.543	-2.9503	-0.001265	0.19529	8.3737e-05	-2.755	-0.0011813	428.779	31.572	1.1257	31.572	31.25	32.376	0					39	15	4	0	0	0	1.9556e-05
MYSDAFLNDSYLK	7.5846e-125	8358300	STAG2;STAG1;DKFZp781D1416	Control_SMC3	13	Oxidation (M)	_M(Oxidation (M))YSDAFLNDSYLK_	M(1)YSDAFLNDSYLK	M(360)YSDAFLNDSYLK	0	1	0	Q8N3U4;A0A8I5KVF8;Q8N3U4-2;B1AMT4;A0A8I5KUG8;Q8WVM7-2;Q8WVM7;Q68DW7	Q8N3U4;Q8WVM7-2	Q8WVM7-2	STAG2;STAG1;DKFZp781D1416	Cohesin subunit SA-2;Cohesin subunit SA-1	MULTI-MSMS	1480_Kerstinwendt_21	10	Control_SMC3	791.856	2	791.858	1581.7	-2.314	-0.0018323	0.30067	0.00023809	-2.0133	-0.0015942	791.859	41.177	1.0175	41.177	40.816	41.833	0					45	14	4	0	0	0	7.5846e-125
MYSDAFLNDSYLK	3.5253e-89	3059100	STAG2;STAG1;DKFZp781D1416	Patient_SMC3	13	Oxidation (M)	_M(Oxidation (M))YSDAFLNDSYLK_	M(1)YSDAFLNDSYLK	M(330)YSDAFLNDSYLK	0	1	0	Q8N3U4;A0A8I5KVF8;Q8N3U4-2;B1AMT4;A0A8I5KUG8;Q8WVM7-2;Q8WVM7;Q68DW7	Q8N3U4;Q8WVM7-2	Q8WVM7-2	STAG2;STAG1;DKFZp781D1416	Cohesin subunit SA-2;Cohesin subunit SA-1	MULTI-MSMS	1480_Kerstinwendt_31	9	Patient_SMC3	791.858	2	791.858	1581.7	-1.2324	-0.00097592	-0.17529	-0.00013881	-1.4077	-0.0011147	791.858	41.436	0.63657	41.436	41.112	41.749	0					16	9	2	0	0	0	3.5253e-89
MYSDAFLNDSYLK	4.2454e-47	7159200	STAG2;STAG1;DKFZp781D1416	Patient_SMC3	13	Oxidation (M)	_M(Oxidation (M))YSDAFLNDSYLK_	M(1)YSDAFLNDSYLK	M(280)YSDAFLNDSYLK	0	1	0	Q8N3U4;A0A8I5KVF8;Q8N3U4-2;B1AMT4;A0A8I5KUG8;Q8WVM7-2;Q8WVM7;Q68DW7	Q8N3U4;Q8WVM7-2	Q8WVM7-2	STAG2;STAG1;DKFZp781D1416	Cohesin subunit SA-2;Cohesin subunit SA-1	MULTI-MSMS	1480_Kerstinwendt_32	10	Patient_SMC3	792.356	2	791.858	1581.7	-1.8443	-0.0014605	0.38633	0.00030592	-1.458	-0.0011545	791.858	41.424	0.9545	41.424	41.056	42.01	0					45	13	4	0	0	0	4.2454e-47
MYSDAFLNDSYLK	2.7331e-74	3948600	STAG2;STAG1;DKFZp781D1416	Control_SMC3	13	Unmodified	_MYSDAFLNDSYLK_			0	0	0	Q8N3U4;A0A8I5KVF8;Q8N3U4-2;B1AMT4;A0A8I5KUG8;Q8WVM7-2;Q8WVM7;Q68DW7	Q8N3U4;Q8WVM7-2	Q8WVM7-2	STAG2;STAG1;DKFZp781D1416	Cohesin subunit SA-2;Cohesin subunit SA-1	MULTI-MSMS	1480_Kerstinwendt_21	10	Control_SMC3	783.858	2	783.861	1565.71	-2.5239	-0.0019784	0.053027	4.1566e-05	-2.4709	-0.0019368	783.861	44.447	0.75461	44.447	44.139	44.893	0					35	10	5	0	0	0	2.7331e-74
MYSDAFLNDSYLK	1.2662e-124	3255600	STAG2;STAG1;DKFZp781D1416	Patient_SMC3	13	Unmodified	_MYSDAFLNDSYLK_			0	0	0	Q8N3U4;A0A8I5KVF8;Q8N3U4-2;B1AMT4;A0A8I5KUG8;Q8WVM7-2;Q8WVM7;Q68DW7	Q8N3U4;Q8WVM7-2	Q8WVM7-2	STAG2;STAG1;DKFZp781D1416	Cohesin subunit SA-2;Cohesin subunit SA-1	MULTI-MSMS	1480_Kerstinwendt_32	10	Patient_SMC3	783.859	2	783.861	1565.71	-2.1842	-0.0017121	0.05543	4.3449e-05	-2.1287	-0.0016686	783.861	44.845	0.8455	44.845	44.538	45.384	0					28	11	3	0	0	0	1.2662e-124
LPPNVVEESAR	0.0038679	2373100	A2M	IgG	11	Unmodified	_LPPNVVEESAR_			0	0	0	CON__ENSEMBL:ENSBTAP00000024146;P01023	CON__ENSEMBL:ENSBTAP00000024146	CON__ENSEMBL:ENSBTAP00000024146	A2M	Alpha-2-macroglobulin	MULTI-MSMS	1480_Kerstinwendt_03_140523173817	3	IgG	605.825	2	605.825	1209.64	-0.85533	-0.00051818	0.7807	0.00047297	-0.07463	-4.5213e-05	605.825	19.326	0.92912	19.326	19.028	19.957	0					34	15	3	0	0	0	0.0038679
LPPNVVEESAR	0.036278	3394400	A2M	IgG	11	Unmodified	_LPPNVVEESAR_			0	0	0	CON__ENSEMBL:ENSBTAP00000024146;P01023	CON__ENSEMBL:ENSBTAP00000024146	CON__ENSEMBL:ENSBTAP00000024146	A2M	Alpha-2-macroglobulin	MULTI-MSMS	1480_Kerstinwendt_04_140523185930	4	IgG	605.825	2	605.825	1209.64	0.092673	5.6144e-05	0.19727	0.00011951	0.28994	0.00017565	605.825	19.53	0.75751	19.53	19.24	19.998	0					31	13	3	0	0	0	0.036278
QTVSWAVTPK	0.0057726	1699200	A2M	IgG	10	Unmodified	_QTVSWAVTPK_			0	0	0	CON__ENSEMBL:ENSBTAP00000024146;P01023	CON__ENSEMBL:ENSBTAP00000024146	CON__ENSEMBL:ENSBTAP00000024146	A2M	Alpha-2-macroglobulin	MULTI-MSMS	1480_Kerstinwendt_11	11	IgG	558.804	2	558.806	1115.6	-2.4985	-0.0013962	0.077615	4.3372e-05	-2.4209	-0.0013528	558.806	25.013	1.0521	25.013	24.672	25.724	0					40	15	4	0	0	0	0.0057726
ATVLNYLPK	0.018228	419990	A2M;PZP	IgG	9	Unmodified	_ATVLNYLPK_			0	0	0	CON__ENSEMBL:ENSBTAP00000024146;P01023;P20742;P20742-2	CON__ENSEMBL:ENSBTAP00000024146	CON__ENSEMBL:ENSBTAP00000024146	A2M;PZP	Alpha-2-macroglobulin;Pregnancy zone protein	MULTI-MSMS	1480_Kerstinwendt_01_140523161702	1	IgG	509.8	2	509.8	1017.59	-2.4706	-0.0012595	1.8212	0.00092843	-0.64945	-0.00033109	509.801	39.172	1.1611	39.172	38.409	39.57	0					26	16	2	0	0	0	0.018228
ATVLNYLPK	0.0010289	826420	A2M;PZP	IgG	9	Unmodified	_ATVLNYLPK_			0	0	0	CON__ENSEMBL:ENSBTAP00000024146;P01023;P20742;P20742-2	CON__ENSEMBL:ENSBTAP00000024146	CON__ENSEMBL:ENSBTAP00000024146	A2M;PZP	Alpha-2-macroglobulin;Pregnancy zone protein	MULTI-MSMS	1480_Kerstinwendt_08	8	IgG	509.799	2	509.8	1017.59	-3.132	-0.0015967	0.97986	0.00049953	-2.1522	-0.0010972	509.801	36.281	1.2222	36.281	35.496	36.719	0					36	17	3	0	0	0	0.0010289
ATVLNYLPK	0.0010114	853300	A2M;PZP	IgG	9	Unmodified	_ATVLNYLPK_			0	0	0	CON__ENSEMBL:ENSBTAP00000024146;P01023;P20742;P20742-2	CON__ENSEMBL:ENSBTAP00000024146	CON__ENSEMBL:ENSBTAP00000024146	A2M;PZP	Alpha-2-macroglobulin;Pregnancy zone protein	MULTI-MSMS	1480_Kerstinwendt_09	9	IgG	509.799	2	509.8	1017.59	-2.7799	-0.0014172	0.059198	3.0179e-05	-2.7207	-0.001387	509.8	36.188	1.2734	36.188	35.317	36.591	0					39	17	3	0	0	0	0.0010114
ATVLNYLPK	0.0010241	876870	A2M;PZP	IgG	9	Unmodified	_ATVLNYLPK_			0	0	0	CON__ENSEMBL:ENSBTAP00000024146;P01023;P20742;P20742-2	CON__ENSEMBL:ENSBTAP00000024146	CON__ENSEMBL:ENSBTAP00000024146	A2M;PZP	Alpha-2-macroglobulin;Pregnancy zone protein	MULTI-MSMS	1480_Kerstinwendt_11	11	IgG	509.798	2	509.8	1017.59	-2.4712	-0.0012598	-0.3356	-0.00017109	-2.8068	-0.0014309	509.8	38.518	1.7318	38.518	37.22	38.952	0					62	25	3	0	0	0	0.0010241
AIMTFTCHNEINAFVVLSR	0.054714	18222000	AASDH	Control_SMC3	19	Oxidation (M)	_AIM(Oxidation (M))TFTCHNEINAFVVLSR_	AIM(1)TFTCHNEINAFVVLSR	AIM(54)TFTCHNEINAFVVLSR	0	1	0	R4GNB1;Q4L235-3;Q4L235-4;Q4L235-2;Q4L235	R4GNB1	R4GNB1	AASDH	Acyl-CoA synthetase family member 4	MULTI-MSMS	1480_Kerstinwendt_15	4	Control_SMC3	747.37	3	747.038	2238.09	-1.8514	-0.001383	-0.75895	-0.00056696	-2.6103	-0.00195	747.372	48.983	1.2095	48.983	48.406	49.615	0					56	16	5	0	0	0	0.054714
IHNANPELTDGQIQAMLR	0.031313	305970	ACACA	IgG	18	Oxidation (M)	_IHNANPELTDGQIQAM(Oxidation (M))LR_	IHNANPELTDGQIQAM(1)LR	IHNANPELTDGQIQAM(81)LR	0	1	0	Q13085-3;Q13085-2;Q13085;Q13085-4;Q59FY4	Q13085-3	Q13085-3	ACACA	Acetyl-CoA carboxylase 1;Biotin carboxylase	MULTI-MSMS	1480_Kerstinwendt_10_140523145549	10	IgG	679.678	3	679.678	2036.01	0.31469	0.00021389	-0.30044	-0.0002042	0.014247	9.6837e-06	680.012	26.78	0.33976	26.78	26.59	26.93	0					17	5	4	0	0	0	0.031313
ILNVPQELYEK	0.016108	458210	ACACA	IgG	11	Unmodified	_ILNVPQELYEK_			0	0	0	Q13085-3;Q13085-2;Q13085;Q13085-4	Q13085-3	Q13085-3	ACACA	Acetyl-CoA carboxylase 1;Biotin carboxylase	MULTI-MSMS	1480_Kerstinwendt_10_140523145549	10	IgG	673.372	2	673.372	1344.73	0.43768	0.00029472	0.35623	0.00023988	0.79391	0.0005346	673.372	37.371	0.71574	37.371	36.992	37.707	0					19	9	3	0	0	0	0.016108
LLETESFQMNR	0.00044564	214760	ACACA	IgG	11	Oxidation (M)	_LLETESFQM(Oxidation (M))NR_	LLETESFQM(1)NR	LLETESFQM(170)NR	0	1	0	Q13085-3;Q13085-2;Q13085;Q13085-4	Q13085-3	Q13085-3	ACACA	Acetyl-CoA carboxylase 1;Biotin carboxylase	MULTI-MSMS	1480_Kerstinwendt_10_140523145549	10	IgG	692.331	2	692.332	1382.65	-0.4719	-0.00032671	0.008522	5.9001e-06	-0.46338	-0.00032081	692.333	22.71	0.42412	22.71	22.5	22.924	0					11	5	3	0	0	0	0.00044564
RVDPVYIHLAER	0.0060501	394370	ACACA	IgG	12	Unmodified	_RVDPVYIHLAER_			0	0	1	Q13085-3;Q13085-2;Q13085;Q13085-4;Q59FY4	Q13085-3	Q13085-3	ACACA	Acetyl-CoA carboxylase 1;Biotin carboxylase	MULTI-MSMS	1480_Kerstinwendt_10_140523145549	10	IgG	489.94	3	489.94	1466.8	-0.82608	-0.00040473	0.29387	0.00014398	-0.53221	-0.00026075	489.94	24.577	0.41833	24.577	24.371	24.79	0					15	5	4	0	0	0	0.0060501
TIQVENSHLILTGAGALNK	0.0001678	799140	ACACA	IgG	19	Unmodified	_TIQVENSHLILTGAGALNK_			0	0	0	Q13085-3;Q13085-2;Q13085;Q13085-4;Q59FY4	Q13085-3	Q13085-3	ACACA	Acetyl-CoA carboxylase 1;Biotin carboxylase	MULTI-MSMS	1480_Kerstinwendt_10_140523145549	10	IgG	660.703	3	660.369	1978.08	-0.061029	-4.0301e-05	0.44802	0.00029586	0.38699	0.00025556	660.369	35.949	0.38788	35.949	35.719	36.107	0					15	5	3	0	0	0	0.0001678
ITSENPDEGFKPSSGTVQELNFR	1.5706e-06	1531700	ACACA;ACACB	IgG	23	Unmodified	_ITSENPDEGFKPSSGTVQELNFR_			0	0	1	Q13085-3;Q13085-2;Q13085;Q13085-4;O00763-3;O00763-2;O00763	Q13085-3	Q13085-3	ACACA;ACACB	Acetyl-CoA carboxylase 1;Biotin carboxylase;Acetyl-CoA carboxylase 2;Biotin carboxylase	MULTI-MSMS	1480_Kerstinwendt_10_140523145549	10	IgG	851.748	3	851.414	2551.22	0.0021611	1.84e-06	0.33428	0.00028461	0.33645	0.00028645	851.748	35.096	0.7045	35.096	34.823	35.528	0					28	9	5	0	0	0	1.5706e-06
GYSFVTTAER	0.00056335	898760	ACTA1;ACTC1;ACTG2;ACTA2	Patient_SMC3	10	Unmodified	_GYSFVTTAER_			0	0	0	A6NL76;P68133;P68032;P63267;P62736;A0A804HKV3;P63267-2	A6NL76	A6NL76	ACTA1;ACTC1;ACTG2;ACTA2	Actin, alpha skeletal muscle;Actin, alpha cardiac muscle 1;Actin, gamma-enteric smooth muscle;Actin, aortic smooth muscle	MULTI-MSMS	1480_Kerstinwendt_26	4	Patient_SMC3	565.776	2	565.777	1129.54	-2.6738	-0.0015128	-0.81764	-0.0004626	-3.4914	-0.0019754	565.777	22.679	0.70125	22.679	22.436	23.137	0					23	9	3	0	0	0	0.00056335
VAPEEHPTLLTEAPLNPK	0.041877	1146800	ACTA1;ACTC1;ACTG2;ACTA2	Control_SMC3	18	Unmodified	_VAPEEHPTLLTEAPLNPK_			0	0	0	A6NL76;P68133;P68032;P63267;P62736;A0A804HKV3;P63267-2;C9JFL5;F6UVQ4;F6QUT6	A6NL76	A6NL76	ACTA1;ACTC1;ACTG2;ACTA2	Actin, alpha skeletal muscle;Actin, alpha cardiac muscle 1;Actin, gamma-enteric smooth muscle;Actin, aortic smooth muscle	MULTI-MSMS	1480_Kerstinwendt_15	4	Control_SMC3	653.019	3	652.686	1955.04	-2.9272	-0.0019105	-0.71259	-0.0004651	-3.6398	-0.0023756	653.02	28.751	0.77648	28.751	28.322	29.099	0					19	10	2	0	0	0	0.041877
VAPEEHPTLLTEAPLNPK	0.011948	2053000	ACTA1;ACTC1;ACTG2;ACTA2	Patient_SMC3	18	Unmodified	_VAPEEHPTLLTEAPLNPK_			0	0	0	A6NL76;P68133;P68032;P63267;P62736;A0A804HKV3;P63267-2;C9JFL5;F6UVQ4;F6QUT6	A6NL76	A6NL76	ACTA1;ACTC1;ACTG2;ACTA2	Actin, alpha skeletal muscle;Actin, alpha cardiac muscle 1;Actin, gamma-enteric smooth muscle;Actin, aortic smooth muscle	MULTI-MSMS	1480_Kerstinwendt_26	4	Patient_SMC3	653.018	3	652.686	1955.04	-1.5772	-0.0010294	-1.8493	-0.001207	-3.4266	-0.0022365	653.019	28.762	0.92363	28.762	28.304	29.228	0					41	12	4	0	0	0	0.011948
YPIEHGIITNWDDMEK	0.018848	20502000	ACTA1;ACTC1;ACTG2;ACTA2	IgG	16	Oxidation (M)	_YPIEHGIITNWDDM(Oxidation (M))EK_	YPIEHGIITNWDDM(1)EK	YPIEHGIITNWDDM(120)EK	0	1	0	A6NL76;P68133;P68032;P63267;P62736;A0A804HKV3;C9JFL5;F6UVQ4;F6QUT6;F8WB63;B8ZZJ2	A6NL76	A6NL76	ACTA1;ACTC1;ACTG2;ACTA2	Actin, alpha skeletal muscle;Actin, alpha cardiac muscle 1;Actin, gamma-enteric smooth muscle;Actin, aortic smooth muscle	MULTI-MSMS	1480_Kerstinwendt_05_140523202045	5	IgG	659.974	3	659.64	1975.9	-2.2251	-0.0014677	1.9176	0.0012649	-0.30744	-0.0002028	659.976	32.125	0.77518	32.125	31.709	32.484	0					35	11	5	0	0	0	0.018848
YPIEHGIITNWDDMEK	0.011228	6567200	ACTA1;ACTC1;ACTG2;ACTA2	Control_SMC3	16	Oxidation (M)	_YPIEHGIITNWDDM(Oxidation (M))EK_	YPIEHGIITNWDDM(1)EK	YPIEHGIITNWDDM(130)EK	0	1	0	A6NL76;P68133;P68032;P63267;P62736;A0A804HKV3;C9JFL5;F6UVQ4;F6QUT6;F8WB63;B8ZZJ2	A6NL76	A6NL76	ACTA1;ACTC1;ACTG2;ACTA2	Actin, alpha skeletal muscle;Actin, alpha cardiac muscle 1;Actin, gamma-enteric smooth muscle;Actin, aortic smooth muscle	MULTI-MSMS	1480_Kerstinwendt_15	4	Control_SMC3	659.972	3	659.64	1975.9	-2.4214	-0.0015973	-1.4901	-0.0009829	-3.9115	-0.0025802	659.974	30.897	0.99328	30.897	30.495	31.488	0					54	13	6	0	0	0	0.011228
YPIEHGIITNWDDMEK	0.0025568	14244000	ACTA1;ACTC1;ACTG2;ACTA2	Patient_SMC3	16	Oxidation (M)	_YPIEHGIITNWDDM(Oxidation (M))EK_	YPIEHGIITNWDDM(1)EK	YPIEHGIITNWDDM(150)EK	0	1	0	A6NL76;P68133;P68032;P63267;P62736;A0A804HKV3;C9JFL5;F6UVQ4;F6QUT6;F8WB63;B8ZZJ2	A6NL76	A6NL76	ACTA1;ACTC1;ACTG2;ACTA2	Actin, alpha skeletal muscle;Actin, alpha cardiac muscle 1;Actin, gamma-enteric smooth muscle;Actin, aortic smooth muscle	MULTI-MSMS	1480_Kerstinwendt_26	4	Patient_SMC3	659.972	3	659.64	1975.9	-1.0596	-0.00069895	-1.8299	-0.0012071	-2.8895	-0.001906	659.973	30.892	1.1424	30.892	30.427	31.57	0					76	15	7	0	0	0	0.0025568
YPIEHGIITNWDDMEK	0.030257	1552200	ACTA1;ACTC1;ACTG2;ACTA2	Patient_SMC3	16	Oxidation (M)	_YPIEHGIITNWDDM(Oxidation (M))EK_	YPIEHGIITNWDDM(1)EK	YPIEHGIITNWDDM(97)EK	0	1	0	A6NL76;P68133;P68032;P63267;P62736;A0A804HKV3;C9JFL5;F6UVQ4;F6QUT6;F8WB63;B8ZZJ2	A6NL76	A6NL76	ACTA1;ACTC1;ACTG2;ACTA2	Actin, alpha skeletal muscle;Actin, alpha cardiac muscle 1;Actin, gamma-enteric smooth muscle;Actin, aortic smooth muscle	MULTI-MSMS	1480_Kerstinwendt_28	6	Patient_SMC3	659.972	3	659.64	1975.9	-3.2757	-0.0021608	0.87497	0.00057716	-2.4007	-0.0015836	659.975	30.888	0.70482	30.888	30.505	31.21	0					30	9	5	0	0	0	0.030257
YPIEHGIITNWDDMEK	0.045929	1065800	ACTA1;ACTC1;ACTG2;ACTA2	Patient_SMC3	16	Oxidation (M)	_YPIEHGIITNWDDM(Oxidation (M))EK_	YPIEHGIITNWDDM(1)EK	YPIEHGIITNWDDM(79)EK	0	1	0	A6NL76;P68133;P68032;P63267;P62736;A0A804HKV3;C9JFL5;F6UVQ4;F6QUT6;F8WB63;B8ZZJ2	A6NL76	A6NL76	ACTA1;ACTC1;ACTG2;ACTA2	Actin, alpha skeletal muscle;Actin, alpha cardiac muscle 1;Actin, gamma-enteric smooth muscle;Actin, aortic smooth muscle	MULTI-MSMS	1480_Kerstinwendt_30_140507181316	8	Patient_SMC3	659.971	3	659.64	1975.9	-3.3501	-0.0022099	-0.49167	-0.00032432	-3.8418	-0.0025342	659.64	31.68	0.6401	31.68	31.335	31.975	0					24	8	4	0	0	0	0.045929
YPIEHGIITNWDDMEK	0.0076429	2636100	ACTA1;ACTC1;ACTG2;ACTA2	Control_SMC3	16	Unmodified	_YPIEHGIITNWDDMEK_			0	0	0	A6NL76;P68133;P68032;P63267;P62736;A0A804HKV3;C9JFL5;F6UVQ4;F6QUT6;F8WB63;B8ZZJ2	A6NL76	A6NL76	ACTA1;ACTC1;ACTG2;ACTA2	Actin, alpha skeletal muscle;Actin, alpha cardiac muscle 1;Actin, gamma-enteric smooth muscle;Actin, aortic smooth muscle	MULTI-MSMS	1480_Kerstinwendt_15	4	Control_SMC3	654.641	3	654.308	1959.9	-1.5089	-0.00098727	-1.0192	-0.00066688	-2.5281	-0.0016542	654.642	37.11	0.7815	37.11	36.678	37.459	0					38	10	5	0	0	0	0.0076429
YPIEHGIITNWDDMEK	0.0019913	6974200	ACTA1;ACTC1;ACTG2;ACTA2	Patient_SMC3	16	Unmodified	_YPIEHGIITNWDDMEK_			0	0	0	A6NL76;P68133;P68032;P63267;P62736;A0A804HKV3;C9JFL5;F6UVQ4;F6QUT6;F8WB63;B8ZZJ2	A6NL76	A6NL76	ACTA1;ACTC1;ACTG2;ACTA2	Actin, alpha skeletal muscle;Actin, alpha cardiac muscle 1;Actin, gamma-enteric smooth muscle;Actin, aortic smooth muscle	MULTI-MSMS	1480_Kerstinwendt_26	4	Patient_SMC3	654.64	3	654.308	1959.9	-2.6503	-0.0017341	-0.38216	-0.00025005	-3.0325	-0.0019842	654.643	37.061	0.86264	37.061	36.644	37.507	0					51	11	6	0	0	0	0.0019913
DSYVGDEAQSK	4.0111e-55	76148000	ACTA1;ACTC1;ACTG2;ACTA2;ACTG1;ACTB	IgG	11	Unmodified	_DSYVGDEAQSK_			0	0	0	A6NL76;P68133;P68032;P63267;P62736;A0A804HKV3;C9JFL5;F6UVQ4;F6QUT6;F8WB63;B8ZZJ2;I3L4N8;P63261;A0A6Q8PFE4;I3L3I0;I3L1U9;K7EM38;I3L3R2;J3KT65;P60709;E7EVS6;A0A2R8Y793;G5E9R0;A0A6Q8PH58;A0A2R8YGF8;C9JUM1;C9JZR7;C9JTX5	A6NL76;I3L4N8;P60709	I3L4N8	ACTA1;ACTC1;ACTG2;ACTA2;ACTG1;ACTB	Actin, alpha skeletal muscle;Actin, alpha cardiac muscle 1;Actin, gamma-enteric smooth muscle;Actin, aortic smooth muscle;Actin, cytoplasmic 2;Actin, cytoplasmic 2, N-terminally processed;Actin, cytoplasmic 1;Actin, cytoplasmic 1, N-terminally processed	MULTI-MSMS	1480_Kerstinwendt_05_140523202045	5	IgG	599.765	2	599.765	1197.51	-0.47591	-0.00028543	0.47593	0.00028544	1.7332e-05	1.0395e-08	599.765	13.914	0.40238	13.914	13.819	14.221	0					17	6	5	0	0	0	4.0111e-55
DSYVGDEAQSK	6.0156e-32	14378000	ACTA1;ACTC1;ACTG2;ACTA2;ACTG1;ACTB	Control_SMC3	11	Unmodified	_DSYVGDEAQSK_			0	0	0	A6NL76;P68133;P68032;P63267;P62736;A0A804HKV3;C9JFL5;F6UVQ4;F6QUT6;F8WB63;B8ZZJ2;I3L4N8;P63261;A0A6Q8PFE4;I3L3I0;I3L1U9;K7EM38;I3L3R2;J3KT65;P60709;E7EVS6;A0A2R8Y793;G5E9R0;A0A6Q8PH58;A0A2R8YGF8;C9JUM1;C9JZR7;C9JTX5	A6NL76;I3L4N8;P60709	I3L4N8	ACTA1;ACTC1;ACTG2;ACTA2;ACTG1;ACTB	Actin, alpha skeletal muscle;Actin, alpha cardiac muscle 1;Actin, gamma-enteric smooth muscle;Actin, aortic smooth muscle;Actin, cytoplasmic 2;Actin, cytoplasmic 2, N-terminally processed;Actin, cytoplasmic 1;Actin, cytoplasmic 1, N-terminally processed	MULTI-MSMS	1480_Kerstinwendt_15	4	Control_SMC3	599.764	2	599.765	1197.51	-2.4115	-0.0014464	-1.8369	-0.0011017	-4.2484	-0.002548	599.764	13.28	0.67787	13.28	13.136	13.814	0					25	10	3	0	0	0	6.0156e-32
DSYVGDEAQSK	1.3387e-31	19759000	ACTA1;ACTC1;ACTG2;ACTA2;ACTG1;ACTB	Patient_SMC3	11	Unmodified	_DSYVGDEAQSK_			0	0	0	A6NL76;P68133;P68032;P63267;P62736;A0A804HKV3;C9JFL5;F6UVQ4;F6QUT6;F8WB63;B8ZZJ2;I3L4N8;P63261;A0A6Q8PFE4;I3L3I0;I3L1U9;K7EM38;I3L3R2;J3KT65;P60709;E7EVS6;A0A2R8Y793;G5E9R0;A0A6Q8PH58;A0A2R8YGF8;C9JUM1;C9JZR7;C9JTX5	A6NL76;I3L4N8;P60709	I3L4N8	ACTA1;ACTC1;ACTG2;ACTA2;ACTG1;ACTB	Actin, alpha skeletal muscle;Actin, alpha cardiac muscle 1;Actin, gamma-enteric smooth muscle;Actin, aortic smooth muscle;Actin, cytoplasmic 2;Actin, cytoplasmic 2, N-terminally processed;Actin, cytoplasmic 1;Actin, cytoplasmic 1, N-terminally processed	MULTI-MSMS	1480_Kerstinwendt_26	4	Patient_SMC3	599.763	2	599.765	1197.51	-1.4488	-0.00086896	-1.4556	-0.000873	-2.9044	-0.001742	599.764	13.242	0.76937	13.242	13.085	13.855	0					38	11	5	0	0	0	1.3387e-31
DSYVGDEAQSK	4.0111e-55	26409000	ACTA1;ACTC1;ACTG2;ACTA2;ACTG1;ACTB	Patient_SMC3	11	Unmodified	_DSYVGDEAQSK_			0	0	0	A6NL76;P68133;P68032;P63267;P62736;A0A804HKV3;C9JFL5;F6UVQ4;F6QUT6;F8WB63;B8ZZJ2;I3L4N8;P63261;A0A6Q8PFE4;I3L3I0;I3L1U9;K7EM38;I3L3R2;J3KT65;P60709;E7EVS6;A0A2R8Y793;G5E9R0;A0A6Q8PH58;A0A2R8YGF8;C9JUM1;C9JZR7;C9JTX5	A6NL76;I3L4N8;P60709	I3L4N8	ACTA1;ACTC1;ACTG2;ACTA2;ACTG1;ACTB	Actin, alpha skeletal muscle;Actin, alpha cardiac muscle 1;Actin, gamma-enteric smooth muscle;Actin, aortic smooth muscle;Actin, cytoplasmic 2;Actin, cytoplasmic 2, N-terminally processed;Actin, cytoplasmic 1;Actin, cytoplasmic 1, N-terminally processed	MULTI-MSMS	1480_Kerstinwendt_27	5	Patient_SMC3	599.763	2	599.765	1197.51	-1.4368	-0.00086177	-1.4425	-0.00086518	-2.8794	-0.0017269	599.764	13.25	0.48189	13.25	13.101	13.583	0					24	7	5	0	0	0	4.0111e-55
DSYVGDEAQSK	0.00067291	1497700	ACTA1;ACTC1;ACTG2;ACTA2;ACTG1;ACTB	Patient_SMC3	11	Unmodified	_DSYVGDEAQSK_			0	0	0	A6NL76;P68133;P68032;P63267;P62736;A0A804HKV3;C9JFL5;F6UVQ4;F6QUT6;F8WB63;B8ZZJ2;I3L4N8;P63261;A0A6Q8PFE4;I3L3I0;I3L1U9;K7EM38;I3L3R2;J3KT65;P60709;E7EVS6;A0A2R8Y793;G5E9R0;A0A6Q8PH58;A0A2R8YGF8;C9JUM1;C9JZR7;C9JTX5	A6NL76;I3L4N8;P60709	I3L4N8	ACTA1;ACTC1;ACTG2;ACTA2;ACTG1;ACTB	Actin, alpha skeletal muscle;Actin, alpha cardiac muscle 1;Actin, gamma-enteric smooth muscle;Actin, aortic smooth muscle;Actin, cytoplasmic 2;Actin, cytoplasmic 2, N-terminally processed;Actin, cytoplasmic 1;Actin, cytoplasmic 1, N-terminally processed	MULTI-MSMS	1480_Kerstinwendt_28	6	Patient_SMC3	599.764	2	599.765	1197.51	-1.7108	-0.0010261	-1.2654	-0.00075896	-2.9762	-0.001785	599.764	13.294	0.44868	13.294	13.116	13.564	0					11	6	3	0	0	0	0.00067291
DSYVGDEAQSK	1.5576e-06	1858200	ACTA1;ACTC1;ACTG2;ACTA2;ACTG1;ACTB	Patient_SMC3	11	Unmodified	_DSYVGDEAQSK_			0	0	0	A6NL76;P68133;P68032;P63267;P62736;A0A804HKV3;C9JFL5;F6UVQ4;F6QUT6;F8WB63;B8ZZJ2;I3L4N8;P63261;A0A6Q8PFE4;I3L3I0;I3L1U9;K7EM38;I3L3R2;J3KT65;P60709;E7EVS6;A0A2R8Y793;G5E9R0;A0A6Q8PH58;A0A2R8YGF8;C9JUM1;C9JZR7;C9JTX5	A6NL76;I3L4N8;P60709	I3L4N8	ACTA1;ACTC1;ACTG2;ACTA2;ACTG1;ACTB	Actin, alpha skeletal muscle;Actin, alpha cardiac muscle 1;Actin, gamma-enteric smooth muscle;Actin, aortic smooth muscle;Actin, cytoplasmic 2;Actin, cytoplasmic 2, N-terminally processed;Actin, cytoplasmic 1;Actin, cytoplasmic 1, N-terminally processed	MULTI-MSMS	1480_Kerstinwendt_30_140507181316	8	Patient_SMC3	599.763	2	599.765	1197.51	-1.4406	-0.00086402	-1.2736	-0.00076387	-2.7142	-0.0016279	599.764	13.333	0.36686	13.333	13.184	13.551	0					14	5	3	0	0	0	1.5576e-06
DSYVGDEAQSK	0.004306	1145700	ACTA1;ACTC1;ACTG2;ACTA2;ACTG1;ACTB	Patient_SMC3	11	Unmodified	_DSYVGDEAQSK_			0	0	0	A6NL76;P68133;P68032;P63267;P62736;A0A804HKV3;C9JFL5;F6UVQ4;F6QUT6;F8WB63;B8ZZJ2;I3L4N8;P63261;A0A6Q8PFE4;I3L3I0;I3L1U9;K7EM38;I3L3R2;J3KT65;P60709;E7EVS6;A0A2R8Y793;G5E9R0;A0A6Q8PH58;A0A2R8YGF8;C9JUM1;C9JZR7;C9JTX5	A6NL76;I3L4N8;P60709	I3L4N8	ACTA1;ACTC1;ACTG2;ACTA2;ACTG1;ACTB	Actin, alpha skeletal muscle;Actin, alpha cardiac muscle 1;Actin, gamma-enteric smooth muscle;Actin, aortic smooth muscle;Actin, cytoplasmic 2;Actin, cytoplasmic 2, N-terminally processed;Actin, cytoplasmic 1;Actin, cytoplasmic 1, N-terminally processed	MULTI-MSMS	1480_Kerstinwendt_32	10	Patient_SMC3	599.764	2	599.765	1197.51	-1.8107	-0.001086	-0.86776	-0.00052045	-2.6785	-0.0016065	599.764	13.309	0.30267	13.309	13.21	13.512	0					8	4	3	0	0	0	0.004306
EITALAPSTMK	3.9419e-06	54827000	ACTA1;ACTC1;ACTG2;ACTA2;ACTG1;ACTB	IgG	11	Oxidation (M)	_EITALAPSTM(Oxidation (M))K_	EITALAPSTM(1)K	EITALAPSTM(200)K	0	1	0	A6NL76;P68133;P68032;P63267;P62736;A0A804HKV3;P63267-2;I3L4N8;P63261;A0A804GS07;A0A6Q8PFE4;A0A2R8YFE2;P60709;E7EVS6	A6NL76;I3L4N8;P60709	I3L4N8	ACTA1;ACTC1;ACTG2;ACTA2;ACTG1;ACTB	Actin, alpha skeletal muscle;Actin, alpha cardiac muscle 1;Actin, gamma-enteric smooth muscle;Actin, aortic smooth muscle;Actin, cytoplasmic 2;Actin, cytoplasmic 2, N-terminally processed;Actin, cytoplasmic 1;Actin, cytoplasmic 1, N-terminally processed	MULTI-MSMS	1480_Kerstinwendt_05_140523202045	5	IgG	589.31	2	589.31	1176.61	-0.97505	-0.00057461	0.9414	0.00055478	-0.033648	-1.9829e-05	589.311	18.121	0.71269	18.121	17.794	18.507	0					35	11	5	0	0	0	3.9419e-06
EITALAPSTMK	0.00045219	4612900	ACTA1;ACTC1;ACTG2;ACTA2;ACTG1;ACTB	Control_SMC3	11	Oxidation (M)	_EITALAPSTM(Oxidation (M))K_	EITALAPSTM(1)K	EITALAPSTM(170)K	0	1	0	A6NL76;P68133;P68032;P63267;P62736;A0A804HKV3;P63267-2;I3L4N8;P63261;A0A804GS07;A0A6Q8PFE4;A0A2R8YFE2;P60709;E7EVS6	A6NL76;I3L4N8;P60709	I3L4N8	ACTA1;ACTC1;ACTG2;ACTA2;ACTG1;ACTB	Actin, alpha skeletal muscle;Actin, alpha cardiac muscle 1;Actin, gamma-enteric smooth muscle;Actin, aortic smooth muscle;Actin, cytoplasmic 2;Actin, cytoplasmic 2, N-terminally processed;Actin, cytoplasmic 1;Actin, cytoplasmic 1, N-terminally processed	MULTI-MSMS	1480_Kerstinwendt_15	4	Control_SMC3	589.308	2	589.31	1176.61	-0.78194	-0.0004608	-3.3834	-0.0019939	-4.1653	-0.0024547	589.308	16.748	0.85884	16.748	16.447	17.306	0					42	12	5	0	0	0	0.00045219
EITALAPSTMK	1.2243e-06	21986000	ACTA1;ACTC1;ACTG2;ACTA2;ACTG1;ACTB	Patient_SMC3	11	Oxidation (M)	_EITALAPSTM(Oxidation (M))K_	EITALAPSTM(1)K	EITALAPSTM(200)K	0	1	0	A6NL76;P68133;P68032;P63267;P62736;A0A804HKV3;P63267-2;I3L4N8;P63261;A0A804GS07;A0A6Q8PFE4;A0A2R8YFE2;P60709;E7EVS6	A6NL76;I3L4N8;P60709	I3L4N8	ACTA1;ACTC1;ACTG2;ACTA2;ACTG1;ACTB	Actin, alpha skeletal muscle;Actin, alpha cardiac muscle 1;Actin, gamma-enteric smooth muscle;Actin, aortic smooth muscle;Actin, cytoplasmic 2;Actin, cytoplasmic 2, N-terminally processed;Actin, cytoplasmic 1;Actin, cytoplasmic 1, N-terminally processed	MULTI-MSMS	1480_Kerstinwendt_26	4	Patient_SMC3	589.309	2	589.31	1176.61	-0.94864	-0.00055904	-2.033	-0.0011981	-2.9816	-0.0017571	589.309	16.764	1.0947	16.764	16.416	17.511	0					53	16	5	0	0	0	1.2243e-06
EITALAPSTMK	9.8989e-10	28022000	ACTA1;ACTC1;ACTG2;ACTA2;ACTG1;ACTB	Patient_SMC3	11	Oxidation (M)	_EITALAPSTM(Oxidation (M))K_	EITALAPSTM(1)K	EITALAPSTM(210)K	0	1	0	A6NL76;P68133;P68032;P63267;P62736;A0A804HKV3;P63267-2;I3L4N8;P63261;A0A804GS07;A0A6Q8PFE4;A0A2R8YFE2;P60709;E7EVS6	A6NL76;I3L4N8;P60709	I3L4N8	ACTA1;ACTC1;ACTG2;ACTA2;ACTG1;ACTB	Actin, alpha skeletal muscle;Actin, alpha cardiac muscle 1;Actin, gamma-enteric smooth muscle;Actin, aortic smooth muscle;Actin, cytoplasmic 2;Actin, cytoplasmic 2, N-terminally processed;Actin, cytoplasmic 1;Actin, cytoplasmic 1, N-terminally processed	MULTI-MSMS	1480_Kerstinwendt_27	5	Patient_SMC3	589.308	2	589.31	1176.61	-1.3497	-0.00079541	-1.6223	-0.00095601	-2.972	-0.0017514	589.309	16.61	0.87632	16.61	16.274	17.151	0					47	13	5	0	0	0	9.8989e-10
EITALAPSTMK	0.0063402	1284600	ACTA1;ACTC1;ACTG2;ACTA2;ACTG1;ACTB	Patient_SMC3	11	Oxidation (M)	_EITALAPSTM(Oxidation (M))K_	EITALAPSTM(1)K	EITALAPSTM(130)K	0	1	0	A6NL76;P68133;P68032;P63267;P62736;A0A804HKV3;P63267-2;I3L4N8;P63261;A0A804GS07;A0A6Q8PFE4;A0A2R8YFE2;P60709;E7EVS6	A6NL76;I3L4N8;P60709	I3L4N8	ACTA1;ACTC1;ACTG2;ACTA2;ACTG1;ACTB	Actin, alpha skeletal muscle;Actin, alpha cardiac muscle 1;Actin, gamma-enteric smooth muscle;Actin, aortic smooth muscle;Actin, cytoplasmic 2;Actin, cytoplasmic 2, N-terminally processed;Actin, cytoplasmic 1;Actin, cytoplasmic 1, N-terminally processed	MULTI-MSMS	1480_Kerstinwendt_30_140507181316	8	Patient_SMC3	589.309	2	589.31	1176.61	0.16993	0.00010014	-3.0995	-0.0018266	-2.9296	-0.0017264	589.309	17.146	0.63735	17.146	16.863	17.5	0					22	9	3	0	0	0	0.0063402
EITALAPSTMK	0.043483	1752300	ACTA1;ACTC1;ACTG2;ACTA2;ACTG1;ACTB	Control_SMC3	11	Unmodified	_EITALAPSTMK_			0	0	0	A6NL76;P68133;P68032;P63267;P62736;A0A804HKV3;P63267-2;I3L4N8;P63261;A0A804GS07;A0A6Q8PFE4;A0A2R8YFE2;P60709;E7EVS6	A6NL76;I3L4N8;P60709	I3L4N8	ACTA1;ACTC1;ACTG2;ACTA2;ACTG1;ACTB	Actin, alpha skeletal muscle;Actin, alpha cardiac muscle 1;Actin, gamma-enteric smooth muscle;Actin, aortic smooth muscle;Actin, cytoplasmic 2;Actin, cytoplasmic 2, N-terminally processed;Actin, cytoplasmic 1;Actin, cytoplasmic 1, N-terminally processed	MULTI-MSMS	1480_Kerstinwendt_15	4	Control_SMC3	581.31	2	581.313	1160.61	-2.6626	-0.0015478	-1.2741	-0.00074068	-3.9367	-0.0022885	581.312	22.355	0.90382	22.355	21.979	22.882	0					32	12	4	0	0	0	0.043483
EITALAPSTMK	0.00066929	4272200	ACTA1;ACTC1;ACTG2;ACTA2;ACTG1;ACTB	Patient_SMC3	11	Unmodified	_EITALAPSTMK_			0	0	0	A6NL76;P68133;P68032;P63267;P62736;A0A804HKV3;P63267-2;I3L4N8;P63261;A0A804GS07;A0A6Q8PFE4;A0A2R8YFE2;P60709;E7EVS6	A6NL76;I3L4N8;P60709	I3L4N8	ACTA1;ACTC1;ACTG2;ACTA2;ACTG1;ACTB	Actin, alpha skeletal muscle;Actin, alpha cardiac muscle 1;Actin, gamma-enteric smooth muscle;Actin, aortic smooth muscle;Actin, cytoplasmic 2;Actin, cytoplasmic 2, N-terminally processed;Actin, cytoplasmic 1;Actin, cytoplasmic 1, N-terminally processed	MULTI-MSMS	1480_Kerstinwendt_26	4	Patient_SMC3	581.311	2	581.313	1160.61	-2.2111	-0.0012854	-1.0928	-0.00063524	-3.3039	-0.0019206	581.312	22.33	1.1192	22.33	21.947	23.067	0					49	15	5	0	0	0	0.00066929
DLTDYLMK	0.00069973	4068500	ACTA1;ACTC1;ACTG2;ACTA2;ACTG1;ACTB;ACTBL2	Control_SMC3	8	Oxidation (M)	_DLTDYLM(Oxidation (M))K_	DLTDYLM(1)K	DLTDYLM(170)K	0	1	0	A6NL76;P68133;P68032;P63267;P62736;A0A804HKV3;P63267-2;I3L4N8;P63261;A0A804GS07;A0A6Q8PFE4;I3L3I0;I3L1U9;A0A2R8YEA7;P60709;E7EVS6;A0A2R8Y793;Q562R1	A6NL76;I3L4N8;P60709;Q562R1	I3L4N8	ACTA1;ACTC1;ACTG2;ACTA2;ACTG1;ACTB;ACTBL2	Actin, alpha skeletal muscle;Actin, alpha cardiac muscle 1;Actin, gamma-enteric smooth muscle;Actin, aortic smooth muscle;Actin, cytoplasmic 2;Actin, cytoplasmic 2, N-terminally processed;Actin, cytoplasmic 1;Actin, cytoplasmic 1, N-terminally processed;Beta-actin-like protein 2	MULTI-MSMS	1480_Kerstinwendt_15	4	Control_SMC3	507.742	2	507.744	1013.47	-1.348	-0.00068443	-2.2842	-0.0011598	-3.6322	-0.0018442	507.743	31.897	0.97185	31.897	31.559	32.531	0					36	13	4	0	0	0	0.00069973
DLTDYLMK	0.00010664	8126200	ACTA1;ACTC1;ACTG2;ACTA2;ACTG1;ACTB;ACTBL2	Patient_SMC3	8	Oxidation (M)	_DLTDYLM(Oxidation (M))K_	DLTDYLM(1)K	DLTDYLM(180)K	0	1	0	A6NL76;P68133;P68032;P63267;P62736;A0A804HKV3;P63267-2;I3L4N8;P63261;A0A804GS07;A0A6Q8PFE4;I3L3I0;I3L1U9;A0A2R8YEA7;P60709;E7EVS6;A0A2R8Y793;Q562R1	A6NL76;I3L4N8;P60709;Q562R1	I3L4N8	ACTA1;ACTC1;ACTG2;ACTA2;ACTG1;ACTB;ACTBL2	Actin, alpha skeletal muscle;Actin, alpha cardiac muscle 1;Actin, gamma-enteric smooth muscle;Actin, aortic smooth muscle;Actin, cytoplasmic 2;Actin, cytoplasmic 2, N-terminally processed;Actin, cytoplasmic 1;Actin, cytoplasmic 1, N-terminally processed;Beta-actin-like protein 2	MULTI-MSMS	1480_Kerstinwendt_26	4	Patient_SMC3	507.742	2	507.744	1013.47	-2.2296	-0.0011321	-1.7823	-0.00090496	-4.0119	-0.002037	507.743	31.875	1.4055	31.875	31.429	32.835	0					54	19	5	0	0	0	0.00010664
SYELPDGQVITIGNER	0.0028023	7868300	ACTA1;ACTC1;ACTG2;ACTA2;ACTG1;POTEE;POTEF;POTEKP;ACTB;ACTBL2	Control_SMC3	16	Unmodified	_SYELPDGQVITIGNER_			0	0	0	A6NL76;P68133;P68032;P63267;P62736;A0A804HKV3;P63267-2;I3L4N8;P63261;A0A804GS07;A0A6Q8PFE4;Q6S8J3;A0A2R8YEA7;A5A3E0;Q9BYX7;P60709;E7EVS6;A0A2R8Y793;Q562R1	A6NL76;I3L4N8;P60709;Q562R1	I3L4N8	ACTA1;ACTC1;ACTG2;ACTA2;ACTG1;POTEE;POTEF;POTEKP;ACTB;ACTBL2	Actin, alpha skeletal muscle;Actin, alpha cardiac muscle 1;Actin, gamma-enteric smooth muscle;Actin, aortic smooth muscle;Actin, cytoplasmic 2;Actin, cytoplasmic 2, N-terminally processed;POTE ankyrin domain family member E;POTE ankyrin domain family member F;Putative beta-actin-like protein 3;Putative beta-actin-like protein 3, N-terminally processed;Actin, cytoplasmic 1;Actin, cytoplasmic 1, N-…	MULTI-MSMS	1480_Kerstinwendt_15	4	Control_SMC3	895.949	2	895.95	1789.88	-5.1252	-0.0045919	2.9578	0.0026501	-2.1674	-0.0019418	895.952	43.678	1.5344	43.678	42.673	44.207	0					73	22	5	0	0	0	0.0028023
SYELPDGQVITIGNER	7.6427e-49	22882000	ACTA1;ACTC1;ACTG2;ACTA2;ACTG1;POTEE;POTEF;POTEKP;ACTB;ACTBL2	Patient_SMC3	16	Unmodified	_SYELPDGQVITIGNER_			0	0	0	A6NL76;P68133;P68032;P63267;P62736;A0A804HKV3;P63267-2;I3L4N8;P63261;A0A804GS07;A0A6Q8PFE4;Q6S8J3;A0A2R8YEA7;A5A3E0;Q9BYX7;P60709;E7EVS6;A0A2R8Y793;Q562R1	A6NL76;I3L4N8;P60709;Q562R1	I3L4N8	ACTA1;ACTC1;ACTG2;ACTA2;ACTG1;POTEE;POTEF;POTEKP;ACTB;ACTBL2	Actin, alpha skeletal muscle;Actin, alpha cardiac muscle 1;Actin, gamma-enteric smooth muscle;Actin, aortic smooth muscle;Actin, cytoplasmic 2;Actin, cytoplasmic 2, N-terminally processed;POTE ankyrin domain family member E;POTE ankyrin domain family member F;Putative beta-actin-like protein 3;Putative beta-actin-like protein 3, N-terminally processed;Actin, cytoplasmic 1;Actin, cytoplasmic 1, N-…	MULTI-MSMS	1480_Kerstinwendt_26	4	Patient_SMC3	895.948	2	895.95	1789.88	-1.5258	-0.0013671	-0.20101	-0.0001801	-1.7268	-0.0015472	895.949	43.667	2.0773	43.667	42.542	44.619	0					111	29	6	0	0	0	7.6427e-49
SYELPDGQVITIGNER	4.9794e-37	21664000	ACTA1;ACTC1;ACTG2;ACTA2;ACTG1;POTEE;POTEF;POTEKP;ACTB;ACTBL2	Patient_SMC3	16	Unmodified	_SYELPDGQVITIGNER_			0	0	0	A6NL76;P68133;P68032;P63267;P62736;A0A804HKV3;P63267-2;I3L4N8;P63261;A0A804GS07;A0A6Q8PFE4;Q6S8J3;A0A2R8YEA7;A5A3E0;Q9BYX7;P60709;E7EVS6;A0A2R8Y793;Q562R1	A6NL76;I3L4N8;P60709;Q562R1	I3L4N8	ACTA1;ACTC1;ACTG2;ACTA2;ACTG1;POTEE;POTEF;POTEKP;ACTB;ACTBL2	Actin, alpha skeletal muscle;Actin, alpha cardiac muscle 1;Actin, gamma-enteric smooth muscle;Actin, aortic smooth muscle;Actin, cytoplasmic 2;Actin, cytoplasmic 2, N-terminally processed;POTE ankyrin domain family member E;POTE ankyrin domain family member F;Putative beta-actin-like protein 3;Putative beta-actin-like protein 3, N-terminally processed;Actin, cytoplasmic 1;Actin, cytoplasmic 1, N-…	MULTI-MSMS	1480_Kerstinwendt_27	5	Patient_SMC3	895.947	2	895.95	1789.88	-5.1059	-0.0045746	2.5323	0.0022688	-2.5736	-0.0023058	895.952	42.636	1.4693	42.636	41.456	42.925	0					71	24	4	0	0	0	4.9794e-37
DDDIAALVVDNGSGMCK	6.2234e-20	1941400	ACTB	Control_SMC3	17	Acetyl (Protein N-term),Oxidation (M)	_(Acetyl (Protein N-term))DDDIAALVVDNGSGM(Oxidation (M))CK_	DDDIAALVVDNGSGM(1)CK	DDDIAALVVDNGSGM(230)CK	1	1	0	P60709;E7EVS6;A0A2R8Y793;G5E9R0;A0A6Q8PH58;A0A2R8YGF8;C9JUM1;C9JZR7;C9JTX5;A0A6Q8PGD7	P60709	P60709	ACTB	Actin, cytoplasmic 1;Actin, cytoplasmic 1, N-terminally processed	MULTI-MSMS	1480_Kerstinwendt_15	4	Control_SMC3	919.9	2	919.401	1836.79	-4.5302	-0.004165	1.5712	0.0014446	-2.9589	-0.0027204	919.403	47.31	0.81598	47.31	46.97	47.786	0					29	11	4	0	0	0	6.2234e-20
DDDIAALVVDNGSGMCK	1.0875e-09	4420600	ACTB	Patient_SMC3	17	Acetyl (Protein N-term),Oxidation (M)	_(Acetyl (Protein N-term))DDDIAALVVDNGSGM(Oxidation (M))CK_	DDDIAALVVDNGSGM(1)CK	DDDIAALVVDNGSGM(210)CK	1	1	0	P60709;E7EVS6;A0A2R8Y793;G5E9R0;A0A6Q8PH58;A0A2R8YGF8;C9JUM1;C9JZR7;C9JTX5;A0A6Q8PGD7	P60709	P60709	ACTB	Actin, cytoplasmic 1;Actin, cytoplasmic 1, N-terminally processed	MULTI-MSMS	1480_Kerstinwendt_26	4	Patient_SMC3	919.399	2	919.401	1836.79	-1.7787	-0.0016353	-1.193	-0.0010969	-2.9717	-0.0027322	919.4	47.322	0.97803	47.322	46.977	47.955	0					44	13	5	0	0	0	1.0875e-09
DDDIAALVVDNGSGMCK	0.041775	643660	ACTB	Control_SMC3	17	Acetyl (Protein N-term)	_(Acetyl (Protein N-term))DDDIAALVVDNGSGMCK_			1	0	0	P60709;E7EVS6;A0A2R8Y793;G5E9R0;A0A6Q8PH58;A0A2R8YGF8;C9JUM1;C9JZR7;C9JTX5;A0A6Q8PGD7	P60709	P60709	ACTB	Actin, cytoplasmic 1;Actin, cytoplasmic 1, N-terminally processed	MULTI-MSMS	1480_Kerstinwendt_15	4	Control_SMC3	911.401	2	911.403	1820.79	-4.3215	-0.0039386	0.79772	0.00072705	-3.5238	-0.0032116	911.404	52.957	0.4044	52.957	52.734	53.138	0					15	5	4	0	0	0	0.041775
DDDIAALVVDNGSGMCK	1.9729e-19	1924000	ACTB	Patient_SMC3	17	Acetyl (Protein N-term)	_(Acetyl (Protein N-term))DDDIAALVVDNGSGMCK_			1	0	0	P60709;E7EVS6;A0A2R8Y793;G5E9R0;A0A6Q8PH58;A0A2R8YGF8;C9JUM1;C9JZR7;C9JTX5;A0A6Q8PGD7	P60709	P60709	ACTB	Actin, cytoplasmic 1;Actin, cytoplasmic 1, N-terminally processed	MULTI-MSMS	1480_Kerstinwendt_26	4	Patient_SMC3	911.401	2	911.403	1820.79	-1.4618	-0.0013323	-1.6988	-0.0015483	-3.1607	-0.0028806	911.402	52.937	0.58144	52.937	52.661	53.242	0					27	7	5	0	0	0	1.9729e-19
VAPDEHPILLTEAPLNPK	0.040166	46365000	ACTBL2	Patient_SMC3	18	Unmodified	_VAPDEHPILLTEAPLNPK_			0	0	0	Q562R1	Q562R1	Q562R1	ACTBL2	Beta-actin-like protein 2	MULTI-MSMS	1480_Kerstinwendt_26	4	Patient_SMC3	652.359	3	652.026	1953.06	-1.1292	-0.00073625	-1.0846	-0.00070717	-2.2138	-0.0014434	652.36	30.246	2.6764	30.246	29.658	32.334	0					153	37	7	0	0	0	0.040166
EEEIAALVIDNGSGMCK	2.3112e-28	1274100	ACTG1	Control_SMC3	17	Acetyl (Protein N-term),Oxidation (M)	_(Acetyl (Protein N-term))EEEIAALVIDNGSGM(Oxidation (M))CK_	EEEIAALVIDNGSGM(1)CK	EEEIAALVIDNGSGM(250)CK	1	1	0	I3L4N8;P63261;A0A804GS07;I3L3I0;I3L1U9;K7EM38;I3L3R2;J3KT65;A0A7P0TBL1	I3L4N8	I3L4N8	ACTG1	Actin, cytoplasmic 2;Actin, cytoplasmic 2, N-terminally processed	MULTI-MSMS	1480_Kerstinwendt_15	4	Control_SMC3	947.929	2	947.432	1892.85	-3.4239	-0.0032439	0.1509	0.00014297	-3.273	-0.0031009	947.432	58.36	0.80714	58.36	58.032	58.839	0					34	10	5	0	0	0	2.3112e-28
EEEIAALVIDNGSGMCK	2.7399e-111	3793100	ACTG1	Patient_SMC3	17	Acetyl (Protein N-term),Oxidation (M)	_(Acetyl (Protein N-term))EEEIAALVIDNGSGM(Oxidation (M))CK_	EEEIAALVIDNGSGM(1)CK	EEEIAALVIDNGSGM(350)CK	1	1	0	I3L4N8;P63261;A0A804GS07;I3L3I0;I3L1U9;K7EM38;I3L3R2;J3KT65;A0A7P0TBL1	I3L4N8	I3L4N8	ACTG1	Actin, cytoplasmic 2;Actin, cytoplasmic 2, N-terminally processed	MULTI-MSMS	1480_Kerstinwendt_26	4	Patient_SMC3	947.43	2	947.432	1892.85	-1.4671	-0.00139	-1.385	-0.0013122	-2.8521	-0.0027022	947.431	58.395	1.031	58.395	58.034	59.065	0					56	13	6	0	0	0	2.7399e-111
EEEIAALVIDNGSGMCK	1.912e-63	1112400	ACTG1	Patient_SMC3	17	Acetyl (Protein N-term)	_(Acetyl (Protein N-term))EEEIAALVIDNGSGMCK_			1	0	0	I3L4N8;P63261;A0A804GS07;I3L3I0;I3L1U9;K7EM38;I3L3R2;J3KT65;A0A7P0TBL1	I3L4N8	I3L4N8	ACTG1	Actin, cytoplasmic 2;Actin, cytoplasmic 2, N-terminally processed	MULTI-MSMS	1480_Kerstinwendt_26	4	Patient_SMC3	939.934	2	939.435	1876.85	-1.1609	-0.0010906	-1.0415	-0.00097838	-2.2023	-0.0020689	939.935	63.788	0.68819	63.788	63.475	64.163	0					41	11	5	0	0	0	1.912e-63
CPEALFQPSFLGMESCGIHETTFNSIMK	0.00030267	6628300	ACTG1;ACTB	Patient_SMC3	28	2 Oxidation (M)	_CPEALFQPSFLGM(Oxidation (M))ESCGIHETTFNSIM(Oxidation (M))K_	CPEALFQPSFLGM(1)ESCGIHETTFNSIM(1)K	CPEALFQPSFLGM(99)ESCGIHETTFNSIM(99)K	0	2	0	I3L4N8;P63261;A0A804GS07;A0A6Q8PFE4;P60709;E7EVS6;A0A2R8Y793	I3L4N8;P60709	I3L4N8	ACTG1;ACTB	Actin, cytoplasmic 2;Actin, cytoplasmic 2, N-terminally processed;Actin, cytoplasmic 1;Actin, cytoplasmic 1, N-terminally processed	MULTI-MSMS	1480_Kerstinwendt_26	4	Patient_SMC3	1089.16	3	1088.49	3262.44	-2.8683	-0.0031221	0.20405	0.00022211	-2.6642	-0.0029	1088.83	49.961	0.8467	49.961	49.597	50.443	0					49	12	7	0	0	0	0.00030267
CPEALFQPSFLGMESCGIHETTFNSIMK	0.00020451	2682400	ACTG1;ACTB	Patient_SMC3	28	Oxidation (M)	_CPEALFQPSFLGM(Oxidation (M))ESCGIHETTFNSIMK_	CPEALFQPSFLGM(0.989)ESCGIHETTFNSIM(0.011)K	CPEALFQPSFLGM(19)ESCGIHETTFNSIM(-19)K	0	1	0	I3L4N8;P63261;A0A804GS07;A0A6Q8PFE4;P60709;E7EVS6;A0A2R8Y793	I3L4N8;P60709	I3L4N8	ACTG1;ACTB	Actin, cytoplasmic 2;Actin, cytoplasmic 2, N-terminally processed;Actin, cytoplasmic 1;Actin, cytoplasmic 1, N-terminally processed	MULTI-MSMS	1480_Kerstinwendt_26	4	Patient_SMC3	1083.82	3	1083.16	3246.45	-2.5932	-0.0028088	-0.57299	-0.00062063	-3.1662	-0.0034294	1083.83	55.19	1.2559	55.19	54.504	55.76	0					79	18	7	0	0	0	0.00020451
CPEALFQPSFLGMESCGIHETTFNSIMK	0.011134	547470	ACTG1;ACTB	Patient_SMC3	28	Unmodified	_CPEALFQPSFLGMESCGIHETTFNSIMK_			0	0	0	I3L4N8;P63261;A0A804GS07;A0A6Q8PFE4;P60709;E7EVS6;A0A2R8Y793	I3L4N8;P60709	I3L4N8	ACTG1;ACTB	Actin, cytoplasmic 2;Actin, cytoplasmic 2, N-terminally processed;Actin, cytoplasmic 1;Actin, cytoplasmic 1, N-terminally processed	MULTI-MSMS	1480_Kerstinwendt_26	4	Patient_SMC3	1078.49	3	1077.83	3230.45	-2.3412	-0.0025234	-0.7384	-0.00079587	-3.0796	-0.0033193	1078.16	59.641	0.61445	59.641	59.339	59.954	0					34	8	5	0	0	0	0.011134
DLYANTVLSGGTTMYPGIADR	6.95e-187	4868000	ACTG1;ACTB	Control_SMC3	21	Oxidation (M)	_DLYANTVLSGGTTM(Oxidation (M))YPGIADR_	DLYANTVLSGGTTM(1)YPGIADR	DLYANTVLSGGTTM(400)YPGIADR	0	1	0	I3L4N8;P63261;A0A804GS07;A0A6Q8PFE4;P60709;E7EVS6;A0A2R8Y793	I3L4N8;P60709	I3L4N8	ACTG1;ACTB	Actin, cytoplasmic 2;Actin, cytoplasmic 2, N-terminally processed;Actin, cytoplasmic 1;Actin, cytoplasmic 1, N-terminally processed	MULTI-MSMS	1480_Kerstinwendt_15	4	Control_SMC3	1116.54	2	1116.04	2230.06	-1.7048	-0.0019026	-0.67502	-0.00075334	-2.3798	-0.0026559	1116.54	42.419	0.79541	42.419	42.166	42.961	0					38	10	6	0	0	0	6.95e-187
DLYANTVLSGGTTMYPGIADR	4.6864e-211	11070000	ACTG1;ACTB	Patient_SMC3	21	Oxidation (M)	_DLYANTVLSGGTTM(Oxidation (M))YPGIADR_	DLYANTVLSGGTTM(1)YPGIADR	DLYANTVLSGGTTM(410)YPGIADR	0	1	0	I3L4N8;P63261;A0A804GS07;A0A6Q8PFE4;P60709;E7EVS6;A0A2R8Y793	I3L4N8;P60709	I3L4N8	ACTG1;ACTB	Actin, cytoplasmic 2;Actin, cytoplasmic 2, N-terminally processed;Actin, cytoplasmic 1;Actin, cytoplasmic 1, N-terminally processed	MULTI-MSMS	1480_Kerstinwendt_26	4	Patient_SMC3	1116.54	2	1116.04	2230.06	-3.0185	-0.0033687	0.85909	0.00095878	-2.1594	-0.00241	1116.54	42.363	0.79208	42.363	42.111	42.903	0					48	10	6	0	0	0	4.6864e-211
GYSFTTTAER	4.0034e-21	48541000	ACTG1;ACTB	IgG	10	Unmodified	_GYSFTTTAER_			0	0	0	I3L4N8;P63261;A0A804GS07;A0A6Q8PFE4;I3L3I0;I3L1U9;A0A2R8YEA7;P60709;E7EVS6;A0A2R8Y793	I3L4N8;P60709	I3L4N8	ACTG1;ACTB	Actin, cytoplasmic 2;Actin, cytoplasmic 2, N-terminally processed;Actin, cytoplasmic 1;Actin, cytoplasmic 1, N-terminally processed	MULTI-MSMS	1480_Kerstinwendt_05_140523202045	5	IgG	566.767	2	566.767	1131.52	-1.3782	-0.00078109	0.77676	0.00044024	-0.6014	-0.00034085	566.767	20.071	0.87741	20.071	19.748	20.626	0					35	15	4	0	0	0	4.0034e-21
GYSFTTTAER	0.0027594	599510	ACTG1;ACTB	IgG	10	Unmodified	_GYSFTTTAER_			0	0	0	I3L4N8;P63261;A0A804GS07;A0A6Q8PFE4;I3L3I0;I3L1U9;A0A2R8YEA7;P60709;E7EVS6;A0A2R8Y793	I3L4N8;P60709	I3L4N8	ACTG1;ACTB	Actin, cytoplasmic 2;Actin, cytoplasmic 2, N-terminally processed;Actin, cytoplasmic 1;Actin, cytoplasmic 1, N-terminally processed	MULTI-MSMS	1480_Kerstinwendt_07	7	IgG	566.768	2	566.767	1131.52	-1.1425	-0.00064754	-1.2515	-0.00070932	-2.394	-0.0013569	566.766	18.74	0.46488	18.74	18.535	19	0					14	7	3	0	0	0	0.0027594
GYSFTTTAER	0.0077005	311300	ACTG1;ACTB	IgG	10	Unmodified	_GYSFTTTAER_			0	0	0	I3L4N8;P63261;A0A804GS07;A0A6Q8PFE4;I3L3I0;I3L1U9;A0A2R8YEA7;P60709;E7EVS6;A0A2R8Y793	I3L4N8;P60709	I3L4N8	ACTG1;ACTB	Actin, cytoplasmic 2;Actin, cytoplasmic 2, N-terminally processed;Actin, cytoplasmic 1;Actin, cytoplasmic 1, N-terminally processed	MULTI-MSMS	1480_Kerstinwendt_08	8	IgG	566.767	2	566.767	1131.52	-1.596	-0.00090457	-0.82395	-0.00046699	-2.42	-0.0013716	566.767	18.71	0.40158	18.71	18.561	18.962	0					12	7	2	0	0	0	0.0077005
GYSFTTTAER	2.3864e-14	6550200	ACTG1;ACTB	Control_SMC3	10	Unmodified	_GYSFTTTAER_			0	0	0	I3L4N8;P63261;A0A804GS07;A0A6Q8PFE4;I3L3I0;I3L1U9;A0A2R8YEA7;P60709;E7EVS6;A0A2R8Y793	I3L4N8;P60709	I3L4N8	ACTG1;ACTB	Actin, cytoplasmic 2;Actin, cytoplasmic 2, N-terminally processed;Actin, cytoplasmic 1;Actin, cytoplasmic 1, N-terminally processed	MULTI-MSMS	1480_Kerstinwendt_15	4	Control_SMC3	566.765	2	566.767	1131.52	-1.792	-0.0010156	-2.089	-0.001184	-3.881	-0.0021996	566.766	18.634	1.3082	18.634	18.359	19.667	0					53	20	5	0	0	0	2.3864e-14
GYSFTTTAER	2.9753e-09	2969000	ACTG1;ACTB	Control_SMC3	10	Unmodified	_GYSFTTTAER_			0	0	0	I3L4N8;P63261;A0A804GS07;A0A6Q8PFE4;I3L3I0;I3L1U9;A0A2R8YEA7;P60709;E7EVS6;A0A2R8Y793	I3L4N8;P60709	I3L4N8	ACTG1;ACTB	Actin, cytoplasmic 2;Actin, cytoplasmic 2, N-terminally processed;Actin, cytoplasmic 1;Actin, cytoplasmic 1, N-terminally processed	MULTI-MSMS	1480_Kerstinwendt_16	5	Control_SMC3	566.766	2	566.767	1131.52	-1.8181	-0.0010304	-1.0041	-0.00056909	-2.8222	-0.0015995	566.767	18.347	0.44201	18.347	18.192	18.634	0					15	6	3	0	0	0	2.9753e-09
GYSFTTTAER	0.0076937	400880	ACTG1;ACTB	Patient_SMC3	10	Unmodified	_GYSFTTTAER_			0	0	0	I3L4N8;P63261;A0A804GS07;A0A6Q8PFE4;I3L3I0;I3L1U9;A0A2R8YEA7;P60709;E7EVS6;A0A2R8Y793	I3L4N8;P60709	I3L4N8	ACTG1;ACTB	Actin, cytoplasmic 2;Actin, cytoplasmic 2, N-terminally processed;Actin, cytoplasmic 1;Actin, cytoplasmic 1, N-terminally processed	MULTI-MSMS	1480_Kerstinwendt_25	3	Patient_SMC3	566.765	2	566.767	1131.52	-0.83272	-0.00047196	-2.1324	-0.0012086	-2.9651	-0.0016805	566.766	18.778	0.41974	18.778	18.587	19.007	0					11	6	2	0	0	0	0.0076937
GYSFTTTAER	1.7576e-14	25964000	ACTG1;ACTB	Patient_SMC3	10	Unmodified	_GYSFTTTAER_			0	0	0	I3L4N8;P63261;A0A804GS07;A0A6Q8PFE4;I3L3I0;I3L1U9;A0A2R8YEA7;P60709;E7EVS6;A0A2R8Y793	I3L4N8;P60709	I3L4N8	ACTG1;ACTB	Actin, cytoplasmic 2;Actin, cytoplasmic 2, N-terminally processed;Actin, cytoplasmic 1;Actin, cytoplasmic 1, N-terminally processed	MULTI-MSMS	1480_Kerstinwendt_26	4	Patient_SMC3	566.765	2	566.767	1131.52	-1.8207	-0.0010319	-1.2792	-0.00072501	-3.0999	-0.0017569	566.766	18.573	1.7643	18.573	18.272	20.036	0					75	28	5	0	0	0	1.7576e-14
GYSFTTTAER	9.7492e-22	27985000	ACTG1;ACTB	Patient_SMC3	10	Unmodified	_GYSFTTTAER_			0	0	0	I3L4N8;P63261;A0A804GS07;A0A6Q8PFE4;I3L3I0;I3L1U9;A0A2R8YEA7;P60709;E7EVS6;A0A2R8Y793	I3L4N8;P60709	I3L4N8	ACTG1;ACTB	Actin, cytoplasmic 2;Actin, cytoplasmic 2, N-terminally processed;Actin, cytoplasmic 1;Actin, cytoplasmic 1, N-terminally processed	MULTI-MSMS	1480_Kerstinwendt_27	5	Patient_SMC3	566.766	2	566.767	1131.52	-2.2881	-0.0012968	-0.32291	-0.00018301	-2.611	-0.0014798	566.767	18.349	0.95203	18.349	18.129	19.081	0					44	14	5	0	0	0	9.7492e-22
GYSFTTTAER	1.0541e-05	1493000	ACTG1;ACTB	Patient_SMC3	10	Unmodified	_GYSFTTTAER_			0	0	0	I3L4N8;P63261;A0A804GS07;A0A6Q8PFE4;I3L3I0;I3L1U9;A0A2R8YEA7;P60709;E7EVS6;A0A2R8Y793	I3L4N8;P60709	I3L4N8	ACTG1;ACTB	Actin, cytoplasmic 2;Actin, cytoplasmic 2, N-terminally processed;Actin, cytoplasmic 1;Actin, cytoplasmic 1, N-terminally processed	MULTI-MSMS	1480_Kerstinwendt_28	6	Patient_SMC3	566.766	2	566.767	1131.52	-1.3802	-0.00078227	-1.5524	-0.00087987	-2.9327	-0.0016621	566.766	18.658	0.64455	18.658	18.502	19.146	0					22	9	3	0	0	0	1.0541e-05
GYSFTTTAER	0.0014488	1356400	ACTG1;ACTB	Patient_SMC3	10	Unmodified	_GYSFTTTAER_			0	0	0	I3L4N8;P63261;A0A804GS07;A0A6Q8PFE4;I3L3I0;I3L1U9;A0A2R8YEA7;P60709;E7EVS6;A0A2R8Y793	I3L4N8;P60709	I3L4N8	ACTG1;ACTB	Actin, cytoplasmic 2;Actin, cytoplasmic 2, N-terminally processed;Actin, cytoplasmic 1;Actin, cytoplasmic 1, N-terminally processed	MULTI-MSMS	1480_Kerstinwendt_30_140507181316	8	Patient_SMC3	566.765	2	566.767	1131.52	0.49657	0.00028144	-3.1465	-0.0017834	-2.65	-0.0015019	566.765	19.122	0.66925	19.122	18.87	19.539	0					23	10	3	0	0	0	0.0014488
GYSFTTTAER	0.0027594	368950	ACTG1;ACTB	Patient_SMC3	10	Unmodified	_GYSFTTTAER_			0	0	0	I3L4N8;P63261;A0A804GS07;A0A6Q8PFE4;I3L3I0;I3L1U9;A0A2R8YEA7;P60709;E7EVS6;A0A2R8Y793	I3L4N8;P60709	I3L4N8	ACTG1;ACTB	Actin, cytoplasmic 2;Actin, cytoplasmic 2, N-terminally processed;Actin, cytoplasmic 1;Actin, cytoplasmic 1, N-terminally processed	MULTI-MSMS	1480_Kerstinwendt_32	10	Patient_SMC3	566.766	2	566.767	1131.52	-3.1284	-0.0017731	0.73406	0.00041604	-2.3943	-0.001357	566.768	19.234	0.48344	19.234	19.001	19.484	0					16	8	3	0	0	0	0.0027594
GYSFTTTAER	0.041535	881260	ACTG1;ACTB	Patient_SMC3	10	Unmodified	_GYSFTTTAER_			0	0	0	I3L4N8;P63261;A0A804GS07;A0A6Q8PFE4;I3L3I0;I3L1U9;A0A2R8YEA7;P60709;E7EVS6;A0A2R8Y793	I3L4N8;P60709	I3L4N8	ACTG1;ACTB	Actin, cytoplasmic 2;Actin, cytoplasmic 2, N-terminally processed;Actin, cytoplasmic 1;Actin, cytoplasmic 1, N-terminally processed	MULTI-MSMS	1480_Kerstinwendt_33	11	Patient_SMC3	566.766	2	566.767	1131.52	-2.744	-0.0015552	1.7479	0.00099063	-0.99611	-0.00056456	566.767	19.096	0.52719	19.096	18.846	19.373	0					18	8	3	0	0	0	0.041535
KDLYANTVLSGGTTMYPGIADR	9.6793e-07	2949500	ACTG1;ACTB	Patient_SMC3	22	Oxidation (M)	_KDLYANTVLSGGTTM(Oxidation (M))YPGIADR_	KDLYANTVLSGGTTM(1)YPGIADR	KDLYANTVLSGGTTM(170)YPGIADR	0	1	1	I3L4N8;P63261;A0A804GS07;A0A6Q8PFE4;P60709;E7EVS6;A0A2R8Y793	I3L4N8;P60709	I3L4N8	ACTG1;ACTB	Actin, cytoplasmic 2;Actin, cytoplasmic 2, N-terminally processed;Actin, cytoplasmic 1;Actin, cytoplasmic 1, N-terminally processed	MULTI-MSMS	1480_Kerstinwendt_26	4	Patient_SMC3	787.39	3	787.058	2358.15	-0.3087	-0.00024296	-3.1002	-0.0024401	-3.4089	-0.002683	787.39	33.888	0.87025	33.888	33.548	34.418	0					46	11	6	0	0	0	9.6793e-07
TTGIVMDSGDGVTHTVPIYEGYALPHAILR	0.00011586	83236000	ACTG1;ACTB	IgG	30	Oxidation (M)	_TTGIVM(Oxidation (M))DSGDGVTHTVPIYEGYALPHAILR_	TTGIVM(1)DSGDGVTHTVPIYEGYALPHAILR	TTGIVM(91)DSGDGVTHTVPIYEGYALPHAILR	0	1	0	I3L4N8;P63261;A0A804GS07;A0A6Q8PFE4;I3L3I0;I3L1U9;A0A2R8YEA7;P60709;E7EVS6;A0A2R8Y793	I3L4N8;P60709	I3L4N8	ACTG1;ACTB	Actin, cytoplasmic 2;Actin, cytoplasmic 2, N-terminally processed;Actin, cytoplasmic 1;Actin, cytoplasmic 1, N-terminally processed	MULTI-MSMS	1480_Kerstinwendt_05_140523202045	5	IgG	801.159	4	800.658	3198.6	-0.70745	-0.00056642	0.90378	0.00072362	0.19633	0.00015719	801.16	45.053	0.47165	45.053	44.784	45.255	0					28	7	5	0	0	0	0.00011586
TTGIVMDSGDGVTHTVPIYEGYALPHAILR	4.8021e-05	15429000	ACTG1;ACTB	Control_SMC3	30	Oxidation (M)	_TTGIVM(Oxidation (M))DSGDGVTHTVPIYEGYALPHAILR_	TTGIVM(1)DSGDGVTHTVPIYEGYALPHAILR	TTGIVM(110)DSGDGVTHTVPIYEGYALPHAILR	0	1	0	I3L4N8;P63261;A0A804GS07;A0A6Q8PFE4;I3L3I0;I3L1U9;A0A2R8YEA7;P60709;E7EVS6;A0A2R8Y793	I3L4N8;P60709	I3L4N8	ACTG1;ACTB	Actin, cytoplasmic 2;Actin, cytoplasmic 2, N-terminally processed;Actin, cytoplasmic 1;Actin, cytoplasmic 1, N-terminally processed	MULTI-MSMS	1480_Kerstinwendt_15	4	Control_SMC3	801.156	4	800.658	3198.6	-3.9566	-0.0031678	1.1018	0.0008822	-2.8547	-0.0022856	801.16	44.787	1.035	44.787	44.277	45.312	0					77	14	8	0	0	0	4.8021e-05
TTGIVMDSGDGVTHTVPIYEGYALPHAILR	2.7589e-05	43952000	ACTG1;ACTB	Patient_SMC3	30	Oxidation (M)	_TTGIVM(Oxidation (M))DSGDGVTHTVPIYEGYALPHAILR_	TTGIVM(1)DSGDGVTHTVPIYEGYALPHAILR	TTGIVM(120)DSGDGVTHTVPIYEGYALPHAILR	0	1	0	I3L4N8;P63261;A0A804GS07;A0A6Q8PFE4;I3L3I0;I3L1U9;A0A2R8YEA7;P60709;E7EVS6;A0A2R8Y793	I3L4N8;P60709	I3L4N8	ACTG1;ACTB	Actin, cytoplasmic 2;Actin, cytoplasmic 2, N-terminally processed;Actin, cytoplasmic 1;Actin, cytoplasmic 1, N-terminally processed	MULTI-MSMS	1480_Kerstinwendt_26	4	Patient_SMC3	800.906	4	800.658	3198.6	-2.0269	-0.0016228	-0.66908	-0.0005357	-2.6959	-0.0021585	800.908	44.868	1.4677	44.868	44.401	45.869	0					101	20	8	0	0	0	2.7589e-05
TTGIVMDSGDGVTHTVPIYEGYALPHAILR	0.018104	62246000	ACTG1;ACTB	Patient_SMC3	30	Oxidation (M)	_TTGIVM(Oxidation (M))DSGDGVTHTVPIYEGYALPHAILR_	TTGIVM(1)DSGDGVTHTVPIYEGYALPHAILR	TTGIVM(62)DSGDGVTHTVPIYEGYALPHAILR	0	1	0	I3L4N8;P63261;A0A804GS07;A0A6Q8PFE4;I3L3I0;I3L1U9;A0A2R8YEA7;P60709;E7EVS6;A0A2R8Y793	I3L4N8;P60709	I3L4N8	ACTG1;ACTB	Actin, cytoplasmic 2;Actin, cytoplasmic 2, N-terminally processed;Actin, cytoplasmic 1;Actin, cytoplasmic 1, N-terminally processed	MULTI-SECPEP	1480_Kerstinwendt_27	5	Patient_SMC3	801.158	4	800.658	3198.6	-3.5346	-0.00283	1.8822	0.001507	-1.6524	-0.001323	800.91	43.401	0.89595	43.401	42.986	43.882	0					62	14	6	0	0	0	0.018104
TTGIVMDSGDGVTHTVPIYEGYALPHAILR	0.00038754	4509800	ACTG1;ACTB	Patient_SMC3	30	Oxidation (M)	_TTGIVM(Oxidation (M))DSGDGVTHTVPIYEGYALPHAILR_	TTGIVM(1)DSGDGVTHTVPIYEGYALPHAILR	TTGIVM(78)DSGDGVTHTVPIYEGYALPHAILR	0	1	0	I3L4N8;P63261;A0A804GS07;A0A6Q8PFE4;I3L3I0;I3L1U9;A0A2R8YEA7;P60709;E7EVS6;A0A2R8Y793	I3L4N8;P60709	I3L4N8	ACTG1;ACTB	Actin, cytoplasmic 2;Actin, cytoplasmic 2, N-terminally processed;Actin, cytoplasmic 1;Actin, cytoplasmic 1, N-terminally processed	MULTI-MSMS	1480_Kerstinwendt_28	6	Patient_SMC3	801.159	4	800.658	3198.6	-0.048429	-3.8775e-05	-1.5375	-0.001231	-1.5859	-0.0012698	800.907	44.743	0.7584	44.743	44.288	45.047	0					51	10	7	0	0	0	0.00038754
TTGIVMDSGDGVTHTVPIYEGYALPHAILR	6.6747e-05	13535000	ACTG1;ACTB	Patient_SMC3	30	Unmodified	_TTGIVMDSGDGVTHTVPIYEGYALPHAILR_			0	0	0	I3L4N8;P63261;A0A804GS07;A0A6Q8PFE4;I3L3I0;I3L1U9;A0A2R8YEA7;P60709;E7EVS6;A0A2R8Y793	I3L4N8;P60709	I3L4N8	ACTG1;ACTB	Actin, cytoplasmic 2;Actin, cytoplasmic 2, N-terminally processed;Actin, cytoplasmic 1;Actin, cytoplasmic 1, N-terminally processed	MULTI-MSMS	1480_Kerstinwendt_26	4	Patient_SMC3	796.907	4	796.659	3182.61	-2.044	-0.0016283	-0.55739	-0.00044405	-2.6014	-0.0020724	797.161	48.081	1.0552	48.081	47.673	48.728	0					65	14	7	0	0	0	6.6747e-05
VAPEEHPVLLTEAPLNPK	0.036459	136710000	ACTG1;ACTB	IgG	18	Unmodified	_VAPEEHPVLLTEAPLNPK_			0	0	0	I3L4N8;P63261;A0A804GS07;A0A6Q8PFE4;I3L3I0;I3L1U9;K7EM38;I3L3R2;J3KT65;P60709;E7EVS6;A0A2R8Y793;G5E9R0;A0A6Q8PH58;A0A2R8YGF8	I3L4N8;P60709	I3L4N8	ACTG1;ACTB	Actin, cytoplasmic 2;Actin, cytoplasmic 2, N-terminally processed;Actin, cytoplasmic 1;Actin, cytoplasmic 1, N-terminally processed	MULTI-MSMS	1480_Kerstinwendt_05_140523202045	5	IgG	652.361	3	652.026	1953.06	-2.3032	-0.0015018	2.4415	0.0015919	0.13824	9.0134e-05	652.362	31.739	0.95544	31.739	31.335	32.291	0					60	14	6	0	0	0	0.036459
VAPEEHPVLLTEAPLNPK	0.044656	20023000	ACTG1;ACTB	Control_SMC3	18	Unmodified	_VAPEEHPVLLTEAPLNPK_			0	0	0	I3L4N8;P63261;A0A804GS07;A0A6Q8PFE4;I3L3I0;I3L1U9;K7EM38;I3L3R2;J3KT65;P60709;E7EVS6;A0A2R8Y793;G5E9R0;A0A6Q8PH58;A0A2R8YGF8	I3L4N8;P60709	I3L4N8	ACTG1;ACTB	Actin, cytoplasmic 2;Actin, cytoplasmic 2, N-terminally processed;Actin, cytoplasmic 1;Actin, cytoplasmic 1, N-terminally processed	MULTI-MSMS	1480_Kerstinwendt_15	4	Control_SMC3	652.358	3	652.026	1953.06	-2.341	-0.0015264	-0.77677	-0.00050647	-3.1178	-0.0020329	652.36	30.254	1.7517	30.254	29.737	31.488	0					90	24	6	0	0	0	0.044656
VAPEEHPVLLTEAPLNPK	0.018768	46365000	ACTG1;ACTB	Patient_SMC3	18	Unmodified	_VAPEEHPVLLTEAPLNPK_			0	0	0	I3L4N8;P63261;A0A804GS07;A0A6Q8PFE4;I3L3I0;I3L1U9;K7EM38;I3L3R2;J3KT65;P60709;E7EVS6;A0A2R8Y793;G5E9R0;A0A6Q8PH58;A0A2R8YGF8	I3L4N8;P60709	I3L4N8	ACTG1;ACTB	Actin, cytoplasmic 2;Actin, cytoplasmic 2, N-terminally processed;Actin, cytoplasmic 1;Actin, cytoplasmic 1, N-terminally processed	MULTI-MSMS	1480_Kerstinwendt_26	4	Patient_SMC3	652.359	3	652.026	1953.06	-1.1292	-0.00073625	-1.0846	-0.00070717	-2.2138	-0.0014434	652.36	30.246	2.6764	30.246	29.658	32.334	0					153	37	7	0	0	0	0.018768
VAPEEHPVLLTEAPLNPK	0.0052643	1183900	ACTG1;ACTB	Patient_SMC3	18	Unmodified	_VAPEEHPVLLTEAPLNPK_			0	0	0	I3L4N8;P63261;A0A804GS07;A0A6Q8PFE4;I3L3I0;I3L1U9;K7EM38;I3L3R2;J3KT65;P60709;E7EVS6;A0A2R8Y793;G5E9R0;A0A6Q8PH58;A0A2R8YGF8	I3L4N8;P60709	I3L4N8	ACTG1;ACTB	Actin, cytoplasmic 2;Actin, cytoplasmic 2, N-terminally processed;Actin, cytoplasmic 1;Actin, cytoplasmic 1, N-terminally processed	MULTI-MSMS	1480_Kerstinwendt_26	4	Patient_SMC3	978.035	2	977.536	1953.06	0.027539	2.692e-05	-2.3069	-0.0022551	-2.2794	-0.0022281	978.035	30.266	0.84266	30.266	29.87	30.713	0					32	11	4	0	0	0	0.0052643
VAPEEHPVLLTEAPLNPK	0.055983	1982800	ACTG1;ACTB	Patient_SMC3	18	Unmodified	_VAPEEHPVLLTEAPLNPK_			0	0	0	I3L4N8;P63261;A0A804GS07;A0A6Q8PFE4;I3L3I0;I3L1U9;K7EM38;I3L3R2;J3KT65;P60709;E7EVS6;A0A2R8Y793;G5E9R0;A0A6Q8PH58;A0A2R8YGF8	I3L4N8;P60709	I3L4N8	ACTG1;ACTB	Actin, cytoplasmic 2;Actin, cytoplasmic 2, N-terminally processed;Actin, cytoplasmic 1;Actin, cytoplasmic 1, N-terminally processed	MULTI-MSMS	1480_Kerstinwendt_33	11	Patient_SMC3	652.359	3	652.026	1953.06	-2.3891	-0.0015578	0.13119	8.5539e-05	-2.2579	-0.0014722	652.361	30.961	1.0938	30.961	30.409	31.503	0					56	15	5	0	0	0	0.055983
LCYVALDFEQEMATAASSSSLEK	0.010219	480080	ACTG1;POTEE;ACTB	Patient_SMC3	23	Unmodified	_LCYVALDFEQEMATAASSSSLEK_			0	0	0	I3L4N8;P63261;A0A804GS07;A0A6Q8PFE4;Q6S8J3;A0A2R8YEA7;P60709;E7EVS6;A0A2R8Y793	I3L4N8;P60709	I3L4N8	ACTG1;POTEE;ACTB	Actin, cytoplasmic 2;Actin, cytoplasmic 2, N-terminally processed;POTE ankyrin domain family member E;Actin, cytoplasmic 1;Actin, cytoplasmic 1, N-terminally processed	MULTI-MSMS	1480_Kerstinwendt_26	4	Patient_SMC3	851.061	3	850.729	2549.17	-0.6025	-0.00051256	-1.5029	-0.0012786	-2.1054	-0.0017911	851.063	62.109	0.57074	62.109	61.852	62.423	0					35	9	5	0	0	0	0.010219
LCYVALDFEQEMATAASSSSLEK	0.0047315	1434300	ACTG1;POTEE;ACTB	Patient_SMC3	23	Unmodified	_LCYVALDFEQEMATAASSSSLEK_			0	0	0	I3L4N8;P63261;A0A804GS07;A0A6Q8PFE4;Q6S8J3;A0A2R8YEA7;P60709;E7EVS6;A0A2R8Y793	I3L4N8;P60709	I3L4N8	ACTG1;POTEE;ACTB	Actin, cytoplasmic 2;Actin, cytoplasmic 2, N-terminally processed;POTE ankyrin domain family member E;Actin, cytoplasmic 1;Actin, cytoplasmic 1, N-terminally processed	MULTI-MSMS	1480_Kerstinwendt_28	6	Patient_SMC3	851.396	3	850.729	2549.17	-1.9693	-0.0016753	0.45022	0.00038301	-1.5191	-0.0012923	851.398	62.122	0.89225	62.122	61.827	62.719	0					38	12	4	0	0	0	0.0047315
VGWEQLLTTIAR	0.0004857	311930	ACTN1;ACTN4	IgG	12	Unmodified	_VGWEQLLTTIAR_			0	0	0	H0YJ11;A0A804HIN7;A0A804HKE2;A0A804HII9;F5GXS2;H7C144;A0A804HLD0;A0A7I2V4Y4;H0YJW3;A0A804HK61;A0A804HJU8;A0A8V8TL71;A0A804HL31;A0A804HLF4;H9KV75;H7C5W8;P12814-2;P12814;O43707-2;O43707;O43707-3;P12814-3;P12814-4	H0YJ11	H0YJ11	ACTN1;ACTN4	Alpha-actinin-1;Alpha-actinin-4	MULTI-MSMS	1480_Kerstinwendt_09	9	IgG	693.89	2	693.891	1385.77	-0.48455	-0.00033622	-1.4107	-0.00097886	-1.8952	-0.0013151	693.889	64.158	0.41662	64.158	63.892	64.309	0					11	7	2	0	0	0	0.0004857
INLQGDIVDR	0.0050029	736290	ADD1	IgG	10	Unmodified	_INLQGDIVDR_			0	0	0	E7EV99;E7ENY0;P35611-2;P35611-6;P35611;P35611-3;A0A804HL01;P35611-5;P35611-4;D6RF25	E7EV99	E7EV99	ADD1	Alpha-adducin	MULTI-MSMS	1480_Kerstinwendt_09	9	IgG	571.811	2	571.812	1141.61	-1.2553	-0.00071778	-1.8497	-0.0010577	-3.105	-0.0017755	571.811	25.53	0.69592	25.53	25.321	26.017	0					19	9	3	0	0	0	0.0050029
SLVQGELVTASK	5.1989e-05	1119900	ADD1	IgG	12	Unmodified	_SLVQGELVTASK_			0	0	0	E7EV99;E7ENY0;P35611-2;P35611-6;P35611;P35611-3;H0Y9H2	E7EV99	E7EV99	ADD1	Alpha-adducin	MULTI-MSMS	1480_Kerstinwendt_09	9	IgG	616.346	2	616.348	1230.68	-1.7737	-0.0010932	-0.57569	-0.00035482	-2.3494	-0.001448	616.348	22.295	0.8214	22.295	21.919	22.74	0					25	11	4	0	0	0	5.1989e-05
TLASAGGPDNLVLLNPEK	0.0039362	1674500	ADD1	IgG	18	Unmodified	_TLASAGGPDNLVLLNPEK_			0	0	0	E7EV99;E7ENY0;P35611-2;P35611-6;P35611;P35611-3;A0A804HL01;P35611-5;P35611-4;H0Y9H2	E7EV99	E7EV99	ADD1	Alpha-adducin	MULTI-SECPEP	1480_Kerstinwendt_09	9	IgG	904.898	2	904.991	1807.97	-2.0095	-0.0018186	0.086028	7.7855e-05	-1.9235	-0.0017407	905.493	39.794	0.84433	39.794	39.327	40.172	0					31	11	4	0	0	0	0.0039362
VDENNPEYLR	0.044285	722460	ADD1	IgG	10	Unmodified	_VDENNPEYLR_			0	0	0	E7EV99;E7ENY0;P35611-2;P35611-6;P35611;P35611-3;A0A804HL01;P35611-5;P35611-4;D6RF25;D6RJE2;D6RAH3	E7EV99	E7EV99	ADD1	Alpha-adducin	MULTI-MSMS	1480_Kerstinwendt_09	9	IgG	624.797	2	624.796	1247.58	-1.0513	-0.00065687	-0.38908	-0.0002431	-1.4404	-0.00089997	624.796	16.567	0.54918	16.567	16.371	16.92	0					14	8	2	0	0	0	0.044285
EQDHIIIIPR	0.051276	346110	ADD3	IgG	10	Unmodified	_EQDHIIIIPR_			0	0	0	Q9UEY8-2;Q9UEY8	Q9UEY8-2	Q9UEY8-2	ADD3	Gamma-adducin	MULTI-MSMS	1480_Kerstinwendt_08	8	IgG	411.902	3	411.903	1232.69	-2.2362	-0.0009211	-0.4721	-0.00019446	-2.7083	-0.0011156	411.903	24.268	0.67159	24.268	23.944	24.615	0					19	9	3	0	0	0	0.051276
GLSFSEATASNLVK	1.7203e-61	1651500	ADD3	IgG	14	Unmodified	_GLSFSEATASNLVK_			0	0	0	Q9UEY8-2;Q9UEY8	Q9UEY8-2	Q9UEY8-2	ADD3	Gamma-adducin	MULTI-MSMS	1480_Kerstinwendt_08	8	IgG	712.373	2	712.375	1422.74	-1.7852	-0.0012717	0.32466	0.00023128	-1.4605	-0.0010404	712.375	36.269	0.55643	36.269	36.092	36.648	0					21	7	4	0	0	0	1.7203e-61
INENDPEYIR	0.0013436	759270	ADD3	IgG	10	Unmodified	_INENDPEYIR_			0	0	0	Q9UEY8-2;Q9UEY8	Q9UEY8-2	Q9UEY8-2	ADD3	Gamma-adducin	MULTI-MSMS	1480_Kerstinwendt_08	8	IgG	631.803	2	631.804	1261.59	-1.5974	-0.0010092	-0.66437	-0.00041975	-2.2617	-0.001429	631.804	17.135	0.59134	17.135	16.916	17.508	0					19	8	4	0	0	0	0.0013436
VGEIEFEGLMR	0.0018622	642150	ADD3	IgG	11	Oxidation (M)	_VGEIEFEGLM(Oxidation (M))R_	VGEIEFEGLM(1)R	VGEIEFEGLM(150)R	0	1	0	Q9UEY8-2;Q9UEY8	Q9UEY8-2	Q9UEY8-2	ADD3	Gamma-adducin	MULTI-MSMS	1480_Kerstinwendt_08	8	IgG	648.318	2	648.319	1294.62	-2.5788	-0.0016719	-0.21528	-0.00013957	-2.7941	-0.0018114	648.319	33.632	0.63942	33.632	33.279	33.919	0					20	8	3	0	0	0	0.0018622
GGELLVHTGFLGSSQDR	0.0067937	2684400	AGTRAP	Control_SMC3	17	Unmodified	_GGELLVHTGFLGSSQDR_			0	0	0	Q6RW13	Q6RW13	Q6RW13	AGTRAP	Type-1 angiotensin II receptor-associated protein	MULTI-MSMS	1480_Kerstinwendt_12	1	Control_SMC3	591.634	3	591.636	1771.89	-1.0672	-0.0006314	-1.6222	-0.00095974	-2.6894	-0.0015911	591.969	32.344	0.96633	32.344	32.027	32.993	0					48	13	5	0	0	0	0.0067937
GGELLVHTGFLGSSQDR	0.00061349	16544000	AGTRAP	Patient_SMC3	17	Unmodified	_GGELLVHTGFLGSSQDR_			0	0	0	Q6RW13	Q6RW13	Q6RW13	AGTRAP	Type-1 angiotensin II receptor-associated protein	MULTI-MSMS	1480_Kerstinwendt_23	1	Patient_SMC3	591.634	3	591.636	1771.89	-2.6518	-0.0015689	-0.029184	-1.7266e-05	-2.681	-0.0015862	591.636	32.323	1.8459	32.323	31.931	33.777	0					97	25	6	0	0	0	0.00061349
GGELLVHTGFLGSSQDR	0.0034735	1477200	AGTRAP	Patient_SMC3	17	Unmodified	_GGELLVHTGFLGSSQDR_			0	0	0	Q6RW13	Q6RW13	Q6RW13	AGTRAP	Type-1 angiotensin II receptor-associated protein	MULTI-MSMS	1480_Kerstinwendt_23	1	Patient_SMC3	886.948	2	886.95	1771.89	-2.9945	-0.002656	0.9566	0.00084846	-2.0379	-0.0018075	886.951	32.323	0.79062	32.323	32.073	32.864	0					30	10	4	0	0	0	0.0034735
GGELLVHTGFLGSSQDR	0.00095021	3963400	AGTRAP	Patient_SMC3	17	Unmodified	_GGELLVHTGFLGSSQDR_			0	0	0	Q6RW13	Q6RW13	Q6RW13	AGTRAP	Type-1 angiotensin II receptor-associated protein	MULTI-MSMS	1480_Kerstinwendt_24	2	Patient_SMC3	591.968	3	591.636	1771.89	-1.2027	-0.00071155	-1.9913	-0.0011781	-3.1939	-0.0018897	591.635	31.898	1.1743	31.898	31.548	32.722	0					47	16	4	0	0	0	0.00095021
GGELLVHTGFLGSSQDR	0.0047662	1641700	AGTRAP	Patient_SMC3	17	Unmodified	_GGELLVHTGFLGSSQDR_			0	0	0	Q6RW13	Q6RW13	Q6RW13	AGTRAP	Type-1 angiotensin II receptor-associated protein	MULTI-MSMS	1480_Kerstinwendt_25	3	Patient_SMC3	591.634	3	591.636	1771.89	-0.9345	-0.00055288	-2.5021	-0.0014803	-3.4366	-0.0020332	591.634	32.252	0.93526	32.252	31.979	32.914	0					37	12	4	0	0	0	0.0047662
GGELLVHTGFLGSSQDR	0.012883	1370400	AGTRAP	Patient_SMC3	17	Unmodified	_GGELLVHTGFLGSSQDR_			0	0	0	Q6RW13	Q6RW13	Q6RW13	AGTRAP	Type-1 angiotensin II receptor-associated protein	MULTI-MSMS	1480_Kerstinwendt_26	4	Patient_SMC3	591.634	3	591.636	1771.89	-0.30311	-0.00017933	-3.1446	-0.0018604	-3.4477	-0.0020398	591.634	32.167	0.9213	32.167	31.842	32.763	0					34	12	4	0	0	0	0.012883
MELPAVNLK	0.017508	2799600	AGTRAP	Patient_SMC3	9	Oxidation (M)	_M(Oxidation (M))ELPAVNLK_	M(1)ELPAVNLK	M(120)ELPAVNLK	0	1	0	Q6RW13;Q6RW13-2;D6RB40;D6RBK6;X6R9H3;Q6RW13-4;Q6RW13-3;Q6RW13-5	Q6RW13	Q6RW13	AGTRAP	Type-1 angiotensin II receptor-associated protein	MULTI-MSMS	1480_Kerstinwendt_23	1	Patient_SMC3	515.782	2	515.784	1029.55	-3.377	-0.0017418	-0.061969	-3.1962e-05	-3.439	-0.0017738	515.784	24.34	1.4215	24.34	23.778	25.199	0					54	20	4	0	0	0	0.017508
SAYQTIDSAEAPADPFAVPEGR	1.2868e-16	3731200	AGTRAP	Control_SMC3	22	Unmodified	_SAYQTIDSAEAPADPFAVPEGR_			0	0	0	Q6RW13;Q6RW13-2	Q6RW13	Q6RW13	AGTRAP	Type-1 angiotensin II receptor-associated protein	MULTI-MSMS	1480_Kerstinwendt_12	1	Control_SMC3	1147.04	2	1146.54	2291.07	-2.1648	-0.002482	-0.016533	-1.8956e-05	-2.1813	-0.0025009	1147.04	40.77	0.75333	40.77	40.458	41.212	0					41	10	5	0	0	0	1.2868e-16
SAYQTIDSAEAPADPFAVPEGR	6.2986e-44	23466000	AGTRAP	Patient_SMC3	22	Unmodified	_SAYQTIDSAEAPADPFAVPEGR_			0	0	0	Q6RW13;Q6RW13-2	Q6RW13	Q6RW13	AGTRAP	Type-1 angiotensin II receptor-associated protein	MULTI-MSMS	1480_Kerstinwendt_23	1	Patient_SMC3	1147.04	2	1146.54	2291.07	-1.723	-0.0019755	-0.045994	-5.2734e-05	-1.769	-0.0020282	1147.04	40.818	1.6034	40.818	40.414	42.018	0					92	22	6	0	0	0	6.2986e-44
VSLTDTGR	0.012025	4897500	AGTRAP	Patient_SMC3	8	Unmodified	_VSLTDTGR_			0	0	0	Q6RW13;Q6RW13-2	Q6RW13	Q6RW13	AGTRAP	Type-1 angiotensin II receptor-associated protein	MULTI-MSMS	1480_Kerstinwendt_23	1	Patient_SMC3	424.726	2	424.727	847.44	-3.744	-0.0015902	1.6287	0.00069173	-2.1153	-0.00089843	424.728	14.02	0.5524	14.02	13.835	14.388	0					24	10	4	0	0	0	0.012025
AALSASEGEEVPQDK	3.0916e-05	8437200	AIFM1	IgG	15	Unmodified	_AALSASEGEEVPQDK_			0	0	0	O95831;A0A6Q8PFM5;O95831-3;A0A6Q8PG15;A0A7I2PK44;A0A6Q8PFE1;A0A6Q8PFQ8;A0A6Q8PFS4;A0A6Q8PFA7;A0A6Q8PFW2;O95831-4;A0A6Q8PF87	O95831	O95831	AIFM1	Apoptosis-inducing factor 1, mitochondrial	MULTI-MSMS	1480_Kerstinwendt_07	7	IgG	765.866	2	765.868	1529.72	-1.2727	-0.00097471	-0.95214	-0.00072921	-2.2248	-0.0017039	765.867	15.26	0.58641	15.26	15.021	15.608	0					27	8	4	0	0	0	3.0916e-05
ALGTEVIQLFPEK	9.6229e-26	5484000	AIFM1	IgG	13	Unmodified	_ALGTEVIQLFPEK_			0	0	0	O95831;A0A6Q8PFM5;O95831-3;A0A6Q8PG15;A0A7I2PK44;A0A6Q8PFE1;A0A6Q8PHJ9;A0A6Q8PHC0;A0A6Q8PFQ8;A0A6Q8PFS4;A0A6Q8PFA7;A0A7I2RLJ8;A0A6Q8PFW2;O95831-2	O95831	O95831	AIFM1	Apoptosis-inducing factor 1, mitochondrial	MULTI-MSMS	1480_Kerstinwendt_07	7	IgG	722.905	2	722.906	1443.8	-0.7424	-0.00053669	-0.45421	-0.00032835	-1.1966	-0.00086504	722.905	48.972	1.2608	48.972	48.387	49.648	0					49	17	4	0	0	0	9.6229e-26
APSHVPFLLIGGGTAAFAAAR	3.4796e-06	3731900	AIFM1	IgG	21	Unmodified	_APSHVPFLLIGGGTAAFAAAR_			0	0	0	O95831;A0A6Q8PFM5;O95831-3;A0A6Q8PG15;A0A7I2PK44;A0A6Q8PFE1;A0A6Q8PHJ9;A0A6Q8PHC0;A0A6Q8PFQ8;A0A6Q8PFS4;A0A6Q8PFA7;A0A7I2RLJ8;A0A6Q8PFW2;O95831-4;A0A6Q8PF87	O95831	O95831	AIFM1	Apoptosis-inducing factor 1, mitochondrial	MULTI-MSMS	1480_Kerstinwendt_07	7	IgG	675.707	3	675.374	2023.1	-1.1465	-0.00077429	0.1843	0.00012447	-0.96217	-0.00064982	675.708	50.861	1.0054	50.861	50.463	51.469	0					45	13	5	0	0	0	3.4796e-06
DGEQHEDLNEVAK	1.6536e-05	2458000	AIFM1	IgG	13	Unmodified	_DGEQHEDLNEVAK_			0	0	0	O95831;A0A6Q8PFM5;O95831-3;A0A6Q8PG15;A0A7I2PK44;A0A6Q8PFE1;A0A6Q8PHJ9;A0A6Q8PHC0;O95831-2;E9PMA0;A0A6Q8PHJ4;O95831-5	O95831	O95831	AIFM1	Apoptosis-inducing factor 1, mitochondrial	MULTI-MSMS	1480_Kerstinwendt_07	7	IgG	742.336	2	742.337	1482.66	-1.2086	-0.0008972	-0.93239	-0.00069215	-2.141	-0.0015893	742.336	13.598	0.31283	13.598	13.504	13.817	0					11	4	3	0	0	0	1.6536e-05
ILPEYLSNWTMEK	0.023064	3112200	AIFM1	IgG	13	Oxidation (M)	_ILPEYLSNWTM(Oxidation (M))EK_	ILPEYLSNWTM(1)EK	ILPEYLSNWTM(140)EK	0	1	0	O95831;A0A6Q8PFM5;O95831-3;A0A6Q8PG15;A0A7I2PK44;A0A6Q8PFE1;A0A6Q8PHJ9;A0A6Q8PHC0;A0A6Q8PFQ8;A0A6Q8PFS4;A0A6Q8PFA7;A0A7I2RLJ8;A0A6Q8PFW2;O95831-2;E9PMA0;A0A6Q8PHJ4	O95831	O95831	AIFM1	Apoptosis-inducing factor 1, mitochondrial	MULTI-MSMS	1480_Kerstinwendt_07	7	IgG	820.405	2	820.405	1638.8	-1.8807	-0.0015429	1.1954	0.00098069	-0.68528	-0.00056221	820.407	45.726	0.62409	45.726	45.372	45.996	0					24	8	4	0	0	0	0.023064
ISGLGLTPEQK	0.00081052	3846600	AIFM1	IgG	11	Unmodified	_ISGLGLTPEQK_			0	0	0	O95831;A0A6Q8PFM5;O95831-3;A0A6Q8PG15;A0A7I2PK44;A0A6Q8PFE1;A0A6Q8PHJ9;A0A6Q8PHC0;A0A6Q8PFQ8;A0A6Q8PFS4;A0A6Q8PFA7;A0A7I2RLJ8;O95831-4;A0A6Q8PF87;A0A6Q8PFN1	O95831	O95831	AIFM1	Apoptosis-inducing factor 1, mitochondrial	MULTI-MSMS	1480_Kerstinwendt_07	7	IgG	571.824	2	571.824	1141.63	-2.0229	-0.0011567	0.46673	0.00026689	-1.5561	-0.00088983	571.825	21.569	0.85857	21.569	21.245	22.104	0					34	12	4	0	0	0	0.00081052
KVETDHIVAAVGLEPNVELAK	0.0046541	4507500	AIFM1	IgG	21	Unmodified	_KVETDHIVAAVGLEPNVELAK_			0	0	1	O95831;A0A6Q8PFM5;O95831-3;A0A6Q8PG15;A0A7I2PK44;A0A6Q8PFE1;A0A6Q8PHJ9;A0A6Q8PHC0;A0A6Q8PFQ8;A0A6Q8PFS4;A0A6Q8PFA7;A0A7I2RLJ8;O95831-2;E9PMA0;O95831-5	O95831	O95831	AIFM1	Apoptosis-inducing factor 1, mitochondrial	MULTI-MSMS	1480_Kerstinwendt_07	7	IgG	559.061	4	558.811	2231.22	-0.97889	-0.00054701	-1.699	-0.0009494	-2.6778	-0.0014964	559.061	33.727	0.7155	33.727	33.435	34.15	0					37	9	5	0	0	0	0.0046541
KVETDHIVAAVGLEPNVELAK	2.3059e-05	3505500	AIFM1	IgG	21	Unmodified	_KVETDHIVAAVGLEPNVELAK_			0	0	1	O95831;A0A6Q8PFM5;O95831-3;A0A6Q8PG15;A0A7I2PK44;A0A6Q8PFE1;A0A6Q8PHJ9;A0A6Q8PHC0;A0A6Q8PFQ8;A0A6Q8PFS4;A0A6Q8PFA7;A0A7I2RLJ8;O95831-2;E9PMA0;O95831-5	O95831	O95831	AIFM1	Apoptosis-inducing factor 1, mitochondrial	MULTI-MSMS	1480_Kerstinwendt_07	7	IgG	745.08	3	744.746	2231.22	-1.4019	-0.0010441	-0.32337	-0.00024083	-1.7253	-0.0012849	745.08	33.719	0.7155	33.719	33.435	34.15	0					34	9	5	0	0	0	2.3059e-05
LFNIHED	0.014758	2624000	AIFM1	IgG	7	Unmodified	_LFNIHED_			0	0	0	O95831;A0A6Q8PFM5;O95831-3;A0A6Q8PG15;A0A7I2PK44;A0A6Q8PFE1;A0A6Q8PHJ9;A0A6Q8PHC0;O95831-2;E9PMA0;A0A6Q8PHJ4;O95831-5	O95831	O95831	AIFM1	Apoptosis-inducing factor 1, mitochondrial	MULTI-MSMS	1480_Kerstinwendt_07	7	IgG	444.215	2	444.217	886.418	-2.6699	-0.001186	0.24539	0.00010901	-2.4245	-0.001077	444.217	24.175	0.79262	24.175	23.938	24.73	0					23	11	3	0	0	0	0.014758
LNDGSQITYEK	2.7408e-42	4298300	AIFM1	IgG	11	Unmodified	_LNDGSQITYEK_			0	0	0	O95831;A0A6Q8PFM5;O95831-3;A0A6Q8PG15;A0A7I2PK44;A0A6Q8PFE1;A0A6Q8PHJ9;A0A6Q8PHC0;A0A6Q8PFQ8;A0A6Q8PFS4;A0A6Q8PFA7;A0A7I2RLJ8;A0A6Q8PFW2;O95831-4	O95831	O95831	AIFM1	Apoptosis-inducing factor 1, mitochondrial	MULTI-MSMS	1480_Kerstinwendt_07	7	IgG	634.31	2	634.312	1266.61	-0.95024	-0.00060275	-1.3751	-0.00087224	-2.3253	-0.001475	634.311	14.989	0.71222	14.989	14.833	15.546	0					22	10	4	0	0	0	2.7408e-42
VLIVSEDPELPYMRPPLSK	0.0041379	5426700	AIFM1	IgG	19	Oxidation (M)	_VLIVSEDPELPYM(Oxidation (M))RPPLSK_	VLIVSEDPELPYM(1)RPPLSK	VLIVSEDPELPYM(130)RPPLSK	0	1	1	O95831;A0A6Q8PFM5;O95831-3;A0A6Q8PG15;A0A7I2PK44;A0A6Q8PFE1;A0A6Q8PHJ9;A0A6Q8PHC0;A0A6Q8PFQ8;A0A6Q8PFS4;A0A6Q8PFA7;A0A7I2RLJ8;A0A6Q8PFW2;O95831-4;A0A6Q8PF87	O95831	O95831	AIFM1	Apoptosis-inducing factor 1, mitochondrial	MULTI-MSMS	1480_Kerstinwendt_07	7	IgG	734.062	3	733.729	2198.17	-2.9329	-0.0021519	0.86533	0.00063492	-2.0675	-0.001517	734.064	37.271	1.0521	37.271	36.757	37.809	0					59	14	6	0	0	0	0.0041379
VMPNAIVQSVGVSSGK	1.7404e-19	3433100	AIFM1	IgG	16	Oxidation (M)	_VM(Oxidation (M))PNAIVQSVGVSSGK_	VM(1)PNAIVQSVGVSSGK	VM(240)PNAIVQSVGVSSGK	0	1	0	O95831;A0A6Q8PFM5;O95831-3;A0A6Q8PG15;A0A7I2PK44;A0A6Q8PFE1;A0A6Q8PHJ9;A0A6Q8PHC0;A0A6Q8PFQ8;A0A6Q8PFS4;A0A6Q8PFA7;A0A7I2RLJ8;A0A6Q8PFW2;O95831-2;E9PMA0;A0A6Q8PHJ4;O95831-5	O95831	O95831	AIFM1	Apoptosis-inducing factor 1, mitochondrial	MULTI-MSMS	1480_Kerstinwendt_07	7	IgG	794.921	2	794.922	1587.83	-3.872	-0.003078	1.4347	0.0011405	-2.4373	-0.0019375	794.923	25.168	0.94173	25.168	24.797	25.739	0					50	13	5	0	0	0	1.7404e-19
ATELQEQLSSEK	4.6645e-25	605420	AKAP9	Patient_SMC3	12	Unmodified	_ATELQEQLSSEK_			0	0	0	Q99996-5;A0A7P0T939;A0A7P0TBH8;A0A7P0TBI4;A0A7P0Z4N5;A0A7P0T928;A0A0A0MRF6;A0A7P0TAX3;A0A7P0Z4Q5;A0A7P0TAD6;Q99996-3;Q99996;Q99996-1;Q99996-6;A0A7P0T9A9;A0A7P0T8N5;A0A2R8Y590;H7BYL6;A0A7P0TAJ1	Q99996-5	Q99996-5	AKAP9	A-kinase anchor protein 9	MULTI-MSMS	1480_Kerstinwendt_33	11	Patient_SMC3	681.839	2	681.841	1361.67	-2.1643	-0.0014757	-0.71713	-0.00048897	-2.8814	-0.0019646	681.841	19.341	0.51655	19.341	19.117	19.634	0					16	7	3	0	0	0	4.6645e-25
ATELQEQLSSEKMVVAELK	0.050823	30608000	AKAP9	IgG	19	Oxidation (M)	_ATELQEQLSSEKM(Oxidation (M))VVAELK_	ATELQEQLSSEKM(1)VVAELK	ATELQEQLSSEKM(92)VVAELK	0	1	1	Q99996-5;A0A7P0T939;A0A7P0TBH8;A0A7P0TBI4;A0A7P0Z4N5;A0A7P0T928;A0A0A0MRF6;A0A7P0TAX3;A0A7P0Z4Q5;A0A7P0TAD6;Q99996-3;Q99996;Q99996-1;Q99996-6;A0A7P0T9A9;A0A7P0T8N5;A0A2R8Y590;H7BYL6;A0A7P0TAJ1	Q99996-5	Q99996-5	AKAP9	A-kinase anchor protein 9	MULTI-MSMS	1480_Kerstinwendt_03_140523173817	3	IgG	1075.56	2	1075.06	2148.1	1.1839	0.0012728	-0.27123	-0.00029159	0.9127	0.00098121	1075.56	24.124	0.94667	24.124	23.775	24.721	0					59	13	7	0	0	0	0.050823
DGIITQLTANLQQAR	0.0014565	699510	AKAP9	Patient_SMC3	15	Unmodified	_DGIITQLTANLQQAR_			0	0	0	Q99996-5;A0A7P0T939;A0A7P0TBH8;A0A7P0TBI4;A0A7P0Z4N5;A0A7P0T928;A0A0A0MRF6;A0A7P0TAX3;A0A7P0Z4Q5;A0A7P0TAD6;Q99996-3;Q99996;Q99996-1;Q99996-6;A0A7P0T9A9;A0A7P0T8N5;A0A7P0TAA2;Q99996-4	Q99996-5	Q99996-5	AKAP9	A-kinase anchor protein 9	MULTI-MSMS	1480_Kerstinwendt_33	11	Patient_SMC3	821.95	2	821.45	1640.88	-2.5656	-0.0021075	1.2431	0.0010211	-1.3226	-0.0010864	821.45	52.485	0.50482	52.485	52.302	52.807	0					17	6	4	0	0	0	0.0014565
DKTDEVHLLNDTLASEQK	0.0026355	836250	AKAP9	Patient_SMC3	18	Unmodified	_DKTDEVHLLNDTLASEQK_			0	0	1	Q99996-5;A0A7P0T939;A0A7P0TBH8;A0A7P0TBI4;A0A7P0Z4N5;A0A7P0T928;A0A0A0MRF6;A0A7P0TAX3;A0A7P0Z4Q5;A0A7P0TAD6;Q99996-3;Q99996;Q99996-1;Q99996-6;A0A7P0T9A9;A0A7P0T8N5;A0A2R8Y590;H7BYL6;A0A7P0TAJ1	Q99996-5	Q99996-5	AKAP9	A-kinase anchor protein 9	MULTI-MSMS	1480_Kerstinwendt_33	11	Patient_SMC3	686.344	3	686.011	2055.01	-2.1883	-0.0015012	0.59597	0.00040884	-1.5924	-0.0010924	686.346	28.584	0.62483	28.584	28.381	29.006	0					29	8	5	0	0	0	0.0026355
DSQFETDIVQR	0.00092623	880940	AKAP9	Patient_SMC3	11	Unmodified	_DSQFETDIVQR_			0	0	0	Q99996-5;A0A7P0T939;A0A7P0TBH8;A0A7P0TBI4;A0A7P0Z4N5;A0A7P0T928;A0A0A0MRF6;A0A7P0TAX3;A0A7P0Z4Q5;A0A7P0TAD6;Q99996-3;Q99996;Q99996-1;Q99996-6;A0A7P0T9A9;A0A7P0T8N5;A0A7P0TAA2;Q99996-4	Q99996-5	Q99996-5	AKAP9	A-kinase anchor protein 9	MULTI-MSMS	1480_Kerstinwendt_33	11	Patient_SMC3	669.317	2	669.32	1336.63	-2.8178	-0.001886	-0.17348	-0.00011611	-2.9913	-0.0020021	669.32	25.473	0.54566	25.473	25.237	25.783	0					19	7	4	0	0	0	0.00092623
EILLSNSDPHDIPESK	0.05014	742550	AKAP9	Patient_SMC3	16	Unmodified	_EILLSNSDPHDIPESK_			0	0	0	Q99996-5;A0A7P0T939;A0A7P0TBH8;A0A7P0TBI4;A0A7P0Z4N5;A0A7P0T928;A0A0A0MRF6;A0A7P0TAX3;A0A7P0Z4Q5;A0A7P0TAD6;Q99996-3;Q99996;Q99996-1;Q99996-6;A0A7P0T9A9;A0A7P0T8N5;A0A7P0TAA2;Q99996-4	Q99996-5	Q99996-5	AKAP9	A-kinase anchor protein 9	MULTI-MSMS	1480_Kerstinwendt_33	11	Patient_SMC3	598.967	3	598.635	1792.88	-2.6253	-0.0015716	0.099	5.9265e-05	-2.5263	-0.0015123	598.97	22.887	1.0078	22.887	22.525	23.533	0					41	14	4	0	0	0	0.05014
ELHAQLQSSDGTGQSRPPLPSEDLLK	0.0051122	1289300	AKAP9	Patient_SMC3	26	Unmodified	_ELHAQLQSSDGTGQSRPPLPSEDLLK_			0	0	1	Q99996-5;A0A7P0T939;A0A7P0TBH8;A0A7P0TBI4;A0A7P0Z4N5;A0A7P0T928;A0A0A0MRF6;A0A7P0TAX3;A0A7P0Z4Q5;A0A7P0TAD6;Q99996-3;Q99996;Q99996-1;Q99996-6;A0A7P0T9A9;A0A7P0T8N5;A0A2R8Y590	Q99996-5	Q99996-5	AKAP9	A-kinase anchor protein 9	MULTI-MSMS	1480_Kerstinwendt_33	11	Patient_SMC3	701.859	4	701.611	2802.41	-2.5965	-0.0018218	-0.017297	-1.2136e-05	-2.6138	-0.0018339	701.862	30.669	1.2276	30.669	30.204	31.432	0					47	17	5	0	0	0	0.0051122
EQESEKPSQELLEYNIQQK	0.00038254	1163200	AKAP9	Patient_SMC3	19	Unmodified	_EQESEKPSQELLEYNIQQK_			0	0	1	Q99996-5;A0A7P0T939;A0A7P0TBH8;A0A7P0TBI4;A0A7P0Z4N5;A0A7P0T928;A0A0A0MRF6;A0A7P0TAX3;A0A7P0Z4Q5;A0A7P0TAD6;Q99996-3;Q99996;Q99996-1;Q99996-6;A0A7P0T9A9;A0A7P0T8N5;A0A2R8Y590;H7BYL6;A0A7P0TAJ1	Q99996-5	Q99996-5	AKAP9	A-kinase anchor protein 9	MULTI-MSMS	1480_Kerstinwendt_33	11	Patient_SMC3	774.38	3	774.048	2319.12	-3.0361	-0.0023501	0.76508	0.00059221	-2.2711	-0.0017579	774.383	28.06	0.69726	28.06	27.825	28.522	0					30	9	4	0	0	0	0.00038254
ETIIEELNTK	2.0776e-05	719570	AKAP9	Patient_SMC3	10	Unmodified	_ETIIEELNTK_			0	0	0	Q99996-5;A0A7P0T939;A0A7P0TBH8;A0A7P0TBI4;A0A7P0Z4N5;A0A7P0T928;A0A0A0MRF6;A0A7P0TAX3;A0A7P0Z4Q5;A0A7P0TAD6;Q99996-3;Q99996;Q99996-1;Q99996-6;A0A7P0T9A9;A0A7P0T8N5;A0A7P0TAA2;Q99996-4	Q99996-5	Q99996-5	AKAP9	A-kinase anchor protein 9	MULTI-MSMS	1480_Kerstinwendt_33	11	Patient_SMC3	595.317	2	595.319	1188.62	-2.8438	-0.001693	-0.4347	-0.00025879	-3.2785	-0.0019517	595.319	35.201	0.78434	35.201	34.947	35.732	0					21	10	3	0	0	0	2.0776e-05
EVEIDQLNEQVTK	1.3414e-35	1071600	AKAP9	Patient_SMC3	13	Unmodified	_EVEIDQLNEQVTK_			0	0	0	Q99996-5;A0A7P0T939;A0A7P0TBH8;A0A7P0TBI4;A0A7P0Z4N5;A0A7P0T928;A0A0A0MRF6;A0A7P0TAX3;A0A7P0Z4Q5;A0A7P0TAD6;Q99996-3;Q99996;Q99996-1;Q99996-6;A0A7P0T9A9;A0A7P0T8N5;A0A7P0TAA2;A0A2R8Y590;H7BYL6;A0A7P0TAJ1;A0A7P0T9E2	Q99996-5	Q99996-5	AKAP9	A-kinase anchor protein 9	MULTI-MSMS	1480_Kerstinwendt_33	11	Patient_SMC3	772.892	2	772.894	1543.77	-3.1371	-0.0024246	0.89161	0.00068912	-2.2455	-0.0017355	772.894	26.505	0.59887	26.505	26.2	26.799	0					22	8	4	0	0	0	1.3414e-35
FAQLEAENSILK	0.006173	795670	AKAP9	Patient_SMC3	12	Unmodified	_FAQLEAENSILK_			0	0	0	Q99996-5;A0A7P0T939;A0A7P0TBH8;A0A7P0TBI4;A0A7P0Z4N5;A0A7P0T928;A0A0A0MRF6;A0A7P0TAX3;A0A7P0Z4Q5;A0A7P0TAD6;Q99996-3;Q99996;Q99996-1;Q99996-6;A0A7P0T9A9;A0A7P0T8N5;A0A7P0TAA2;Q99996-4	Q99996-5	Q99996-5	AKAP9	A-kinase anchor protein 9	MULTI-MSMS	1480_Kerstinwendt_33	11	Patient_SMC3	681.865	2	681.867	1361.72	-2.3615	-0.0016102	-0.18365	-0.00012522	-2.5451	-0.0017354	681.867	33.991	0.49615	33.991	33.74	34.236	0					17	6	4	0	0	0	0.006173
HGEISFLNEEVK	0.0070044	602610	AKAP9	Patient_SMC3	12	Unmodified	_HGEISFLNEEVK_			0	0	0	Q99996-5;A0A7P0T939;A0A7P0TBH8;A0A7P0TBI4;A0A7P0Z4N5;A0A7P0T928;A0A0A0MRF6;A0A7P0TAX3;A0A7P0Z4Q5;A0A7P0TAD6;Q99996-3;Q99996;Q99996-1;Q99996-6;A0A7P0T9A9;A0A7P0T8N5;A0A7P0TAA2;Q99996-4	Q99996-5	Q99996-5	AKAP9	A-kinase anchor protein 9	MULTI-MSMS	1480_Kerstinwendt_33	11	Patient_SMC3	701.353	2	701.354	1400.69	-2.5961	-0.0018208	0.43616	0.0003059	-2.1599	-0.0015149	701.354	28.902	0.62433	28.902	28.592	29.217	0					19	8	3	0	0	0	0.0070044
IQSIPENSVNVAIDHLSK	0.019087	2038600	AKAP9	Patient_SMC3	18	Unmodified	_IQSIPENSVNVAIDHLSK_			0	0	0	Q99996-5;A0A7P0T939;A0A7P0TBH8;A0A7P0TBI4;A0A7P0Z4N5;A0A7P0T928;A0A0A0MRF6;A0A7P0TAX3;A0A7P0Z4Q5;A0A7P0TAD6;Q99996-3;Q99996;Q99996-1;Q99996-6;A0A7P0T9A9;A0A7P0T8N5;A0A7P0TAA2;A0A2R8Y590;H7BYL6;A0A7P0TAJ1;A0A7P0T9E2	Q99996-5	Q99996-5	AKAP9	A-kinase anchor protein 9	MULTI-MSMS	1480_Kerstinwendt_33	11	Patient_SMC3	655.687	3	655.353	1963.04	-2.0315	-0.0013314	-1.9504	-0.0012782	-3.9819	-0.0026096	655.686	37.752	0.72581	37.752	37.404	38.13	0					35	9	5	0	0	0	0.019087
IVELLNETEK	2.2913e-05	731670	AKAP9	Patient_SMC3	10	Unmodified	_IVELLNETEK_			0	0	0	Q99996-5;A0A7P0T939;A0A7P0TBH8;A0A7P0TBI4;A0A7P0Z4N5;A0A7P0T928;A0A0A0MRF6;A0A7P0TAX3;A0A7P0Z4Q5;A0A7P0TAD6;Q99996-3;Q99996;Q99996-1;Q99996-6;A0A7P0T9A9;A0A7P0T8N5;A0A2R8Y590	Q99996-5	Q99996-5	AKAP9	A-kinase anchor protein 9	MULTI-MSMS	1480_Kerstinwendt_33	11	Patient_SMC3	594.327	2	594.33	1186.64	-2.9279	-0.0017401	0.2305	0.00013699	-2.6974	-0.0016031	594.33	26.533	0.94542	26.533	25.992	26.937	0					24	13	3	0	0	0	2.2913e-05
LALEQQVETANEEMTFMK	0.017333	739750	AKAP9	Patient_SMC3	18	2 Oxidation (M)	_LALEQQVETANEEM(Oxidation (M))TFM(Oxidation (M))K_	LALEQQVETANEEM(1)TFM(1)K	LALEQQVETANEEM(100)TFM(100)K	0	2	0	Q99996-5;A0A7P0T939;A0A7P0TBH8;A0A7P0TBI4;A0A7P0Z4N5;A0A7P0T928;A0A0A0MRF6;A0A7P0TAX3;A0A7P0Z4Q5;A0A7P0TAD6;Q99996-3;Q99996;Q99996-1;Q99996-6;A0A7P0T9A9;A0A7P0T8N5;A0A7P0TAA2;A0A2R8Y590;H7BYL6;A0A7P0TAJ1;A0A7P0T9E2	Q99996-5	Q99996-5	AKAP9	A-kinase anchor protein 9	MULTI-MSMS	1480_Kerstinwendt_33	11	Patient_SMC3	715.667	3	715.334	2142.98	-2.9715	-0.0021256	-0.46556	-0.00033303	-3.4371	-0.0024587	715.668	32.376	0.55851	32.376	32.13	32.689	0					21	7	4	0	0	0	0.017333
LEFGEENLPK	0.0074772	677030	AKAP9	Patient_SMC3	10	Unmodified	_LEFGEENLPK_			0	0	0	Q99996-5;A0A7P0T939;A0A7P0TBH8;A0A7P0TBI4;A0A7P0Z4N5;A0A7P0T928;A0A0A0MRF6;A0A7P0TAX3;A0A7P0Z4Q5;A0A7P0TAD6;Q99996-3;Q99996;Q99996-1;Q99996-6;A0A7P0T9A9;A0A7P0T8N5;A0A7P0TAA2;Q99996-4	Q99996-5	Q99996-5	AKAP9	A-kinase anchor protein 9	MULTI-MSMS	1480_Kerstinwendt_33	11	Patient_SMC3	588.299	2	588.301	1174.59	-3.0476	-0.0017929	-0.12061	-7.0958e-05	-3.1682	-0.0018638	588.3	29.873	0.6309	29.873	29.573	30.204	0					19	8	3	0	0	0	0.0074772
LLEAISETSSQLEHAK	0.02641	1952800	AKAP9	Patient_SMC3	16	Unmodified	_LLEAISETSSQLEHAK_			0	0	0	Q99996-5;A0A7P0T939;A0A7P0TBH8;A0A7P0TBI4;A0A7P0Z4N5;A0A7P0T928;A0A0A0MRF6;A0A7P0TAX3;A0A7P0Z4Q5;A0A7P0TAD6;Q99996-3;Q99996;Q99996-1;Q99996-6;A0A7P0T9A9;A0A7P0T8N5;A0A7P0TAA2	Q99996-5	Q99996-5	AKAP9	A-kinase anchor protein 9	MULTI-MSMS	1480_Kerstinwendt_33	11	Patient_SMC3	585.974	3	585.976	1754.91	-3.0586	-0.0017923	0.39426	0.00023102	-2.6644	-0.0015612	586.31	33.072	0.70108	33.072	32.76	33.461	0					30	9	4	0	0	0	0.02641
LLGELQEQIVQK	4.4303e-12	1102500	AKAP9	Patient_SMC3	12	Unmodified	_LLGELQEQIVQK_			0	0	0	Q99996-5;A0A7P0T939;A0A7P0TBH8;A0A7P0TBI4;A0A7P0Z4N5;A0A7P0T928;A0A0A0MRF6;A0A7P0TAX3;A0A7P0Z4Q5;A0A7P0TAD6;Q99996-3;Q99996;Q99996-1;Q99996-6;A0A7P0T9A9;A0A7P0T8N5;A0A7P0TAA2;Q99996-4	Q99996-5	Q99996-5	AKAP9	A-kinase anchor protein 9	MULTI-MSMS	1480_Kerstinwendt_33	11	Patient_SMC3	699.401	2	699.404	1396.79	-2.5889	-0.0018107	-0.30983	-0.0002167	-2.8988	-0.0020274	699.403	33.574	0.70552	33.574	33.247	33.953	0					24	9	3	0	0	0	4.4303e-12
LQEELLVK	0.054008	510500	AKAP9	Patient_SMC3	8	Unmodified	_LQEELLVK_			0	0	0	Q99996-5;A0A7P0T939;A0A7P0TBH8;A0A7P0TBI4;A0A7P0Z4N5;A0A7P0T928;A0A0A0MRF6;A0A7P0TAX3;A0A7P0Z4Q5;A0A7P0TAD6;Q99996-3;Q99996;Q99996-1;Q99996-6;A0A7P0T9A9;A0A7P0T8N5;A0A7P0TAA2;A0A2R8Y590;H7BYL6;A0A7P0TAJ1;A0A7P0T9E2	Q99996-5	Q99996-5	AKAP9	A-kinase anchor protein 9	MULTI-MSMS	1480_Kerstinwendt_33	11	Patient_SMC3	486.29	2	486.292	970.57	-3.7106	-0.0018044	0.59669	0.00029017	-3.1139	-0.0015143	486.292	23.638	0.68091	23.638	23.337	24.018	0					19	9	3	0	0	0	0.054008
LQELEAEQQQIQEER	0.0032736	1069800	AKAP9	Patient_SMC3	15	Unmodified	_LQELEAEQQQIQEER_			0	0	0	Q99996-5;A0A7P0T939;A0A7P0TBH8;A0A7P0TBI4;A0A7P0Z4N5;A0A7P0T928;A0A0A0MRF6;A0A7P0TAX3;A0A7P0Z4Q5;A0A7P0TAD6;Q99996-3;Q99996;Q99996-1;Q99996-6;A0A7P0T9A9;A0A7P0T8N5;A0A7P0TAA2;A0A2R8Y590	Q99996-5	Q99996-5	AKAP9	A-kinase anchor protein 9	MULTI-MSMS	1480_Kerstinwendt_33	11	Patient_SMC3	935.96	2	935.961	1869.91	-2.6851	-0.0025132	-0.29693	-0.00027791	-2.9821	-0.0027911	935.961	24.87	0.54185	24.87	24.629	25.17	0					22	7	4	0	0	0	0.0032736
LQQELANIGQK	6.7235e-06	660670	AKAP9	Patient_SMC3	11	Unmodified	_LQQELANIGQK_			0	0	0	Q99996-5;A0A7P0T939;A0A7P0TBH8;A0A7P0TBI4;A0A7P0Z4N5;A0A7P0T928;A0A0A0MRF6;A0A7P0TAX3;A0A7P0Z4Q5;A0A7P0TAD6;Q99996-3;Q99996;Q99996-1;Q99996-6;A0A7P0T9A9;A0A7P0T8N5;A0A7P0TAA2;A0A2R8Y590;H7BYL6;A0A7P0TAJ1;A0A7P0T9E2	Q99996-5	Q99996-5	AKAP9	A-kinase anchor protein 9	MULTI-MSMS	1480_Kerstinwendt_33	11	Patient_SMC3	621.345	2	621.346	1240.68	-2.0426	-0.0012692	-0.1914	-0.00011893	-2.234	-0.0013881	621.346	19.217	0.55919	19.217	19.009	19.568	0					16	8	3	0	0	0	6.7235e-06
LSILEKEDETEVQESK	0.056374	576580	AKAP9	Patient_SMC3	16	Unmodified	_LSILEKEDETEVQESK_			0	0	1	Q99996-5;A0A7P0T939;A0A7P0TBH8;A0A7P0TBI4;A0A7P0Z4N5;A0A7P0T928;A0A0A0MRF6;A0A7P0TAX3;A0A7P0Z4Q5;A0A7P0TAD6;Q99996-3;Q99996;Q99996-1;Q99996-6;A0A7P0T9A9;A0A7P0T8N5;A0A7P0TAA2;A0A2R8Y590;H7BYL6;A0A7P0TAJ1	Q99996-5	Q99996-5	AKAP9	A-kinase anchor protein 9	MULTI-MSMS	1480_Kerstinwendt_33	11	Patient_SMC3	626.65	3	626.318	1875.93	-2.3498	-0.0014717	0.24107	0.00015099	-2.1087	-0.0013207	626.652	21.654	0.47475	21.654	21.444	21.918	0					15	6	3	0	0	0	0.056374
LSSLQDLEK	0.00011692		AKAP9	Patient_SMC3	9	Unmodified	_LSSLQDLEK_			0	0	0	Q99996-5;A0A7P0T939;A0A7P0TBH8;A0A7P0TBI4;A0A7P0Z4N5;A0A7P0T928;A0A0A0MRF6;A0A7P0TAX3;A0A7P0Z4Q5;A0A7P0TAD6;Q99996-3;Q99996;Q99996-1;Q99996-6;A0A7P0T9A9;A0A7P0T8N5;A0A7P0TAA2;Q99996-4	Q99996-5	Q99996-5	AKAP9	A-kinase anchor protein 9	MSMS	1480_Kerstinwendt_33	11	Patient_SMC3	516.781	2	516.782	1031.55	NaN	NaN	NaN	NaN	NaN	NaN	NaN	23.341	1	23.341	22.841	23.841	0								0	0	0	0.00011692
LSSLQDLEK	0.047806		AKAP9	Patient_SMC3	9	Unmodified	_LSSLQDLEK_			0	0	0	Q99996-5;A0A7P0T939;A0A7P0TBH8;A0A7P0TBI4;A0A7P0Z4N5;A0A7P0T928;A0A0A0MRF6;A0A7P0TAX3;A0A7P0Z4Q5;A0A7P0TAD6;Q99996-3;Q99996;Q99996-1;Q99996-6;A0A7P0T9A9;A0A7P0T8N5;A0A7P0TAA2;Q99996-4	Q99996-5	Q99996-5	AKAP9	A-kinase anchor protein 9	MSMS	1480_Kerstinwendt_33	11	Patient_SMC3	516.781	2	516.782	1031.55	NaN	NaN	NaN	NaN	NaN	NaN	NaN	23.558	1	23.558	23.058	24.058	0								0	0	0	0.047806
NREEEIEQLNEVIEK	0.026678	775310	AKAP9	Patient_SMC3	15	Unmodified	_NREEEIEQLNEVIEK_			0	0	1	Q99996-5;A0A7P0T939;A0A7P0TBH8;A0A7P0TBI4;A0A7P0Z4N5;A0A7P0T928;A0A0A0MRF6;A0A7P0TAX3;A0A7P0Z4Q5;A0A7P0TAD6;Q99996-3;Q99996;Q99996-1;Q99996-6;A0A7P0T9A9;A0A7P0T8N5;A0A7P0TAA2;A0A2R8Y590;H7BYL6;A0A7P0TAJ1;A0A7P0T9E2	Q99996-5	Q99996-5	AKAP9	A-kinase anchor protein 9	MULTI-MSMS	1480_Kerstinwendt_33	11	Patient_SMC3	624.981	3	624.65	1870.93	-2.3406	-0.0014621	0.23058	0.00014403	-2.11	-0.001318	624.65	33.283	0.63276	33.283	33.037	33.67	0					24	8	4	0	0	0	0.026678
QEQLILDHLPSVTK	0.048887	758140	AKAP9	Patient_SMC3	14	Unmodified	_QEQLILDHLPSVTK_			0	0	0	Q99996-5;A0A7P0T939;A0A7P0TBH8;A0A7P0TBI4;A0A7P0Z4N5;A0A7P0T928;A0A0A0MRF6;A0A7P0TAX3;A0A7P0Z4Q5;A0A7P0TAD6;Q99996-3;Q99996;Q99996-1;Q99996-6;A0A7P0T9A9;A0A7P0T8N5;A0A7P0TAA2;Q99996-4	Q99996-5	Q99996-5	AKAP9	A-kinase anchor protein 9	MULTI-MSMS	1480_Kerstinwendt_33	11	Patient_SMC3	540.969	3	540.97	1619.89	-3.0601	-0.0016554	0.074151	4.0114e-05	-2.9859	-0.0016153	540.97	36.686	0.82107	36.686	36.23	37.051	0					28	11	3	0	0	0	0.048887
QLEDLVEELSFSR	4.0366e-12	692780	AKAP9	Patient_SMC3	13	Unmodified	_QLEDLVEELSFSR_			0	0	0	Q99996-5;A0A7P0T939;A0A7P0TBH8;A0A7P0TBI4;A0A7P0Z4N5;A0A7P0T928;A0A0A0MRF6;A0A7P0TAX3;A0A7P0Z4Q5;A0A7P0TAD6;Q99996-3;Q99996;Q99996-1;Q99996-6;A0A7P0T9A9;A0A7P0T8N5;A0A7P0TAA2;Q99996-4	Q99996-5	Q99996-5	AKAP9	A-kinase anchor protein 9	MULTI-MSMS	1480_Kerstinwendt_33	11	Patient_SMC3	782.894	2	782.896	1563.78	-2.8294	-0.0022151	1.0457	0.00081866	-1.7837	-0.0013965	782.897	58.593	0.69028	58.593	58.263	58.953	0					23	9	4	0	0	0	4.0366e-12
QNAELTGHISQLTEEK	0.046836	902650	AKAP9	Patient_SMC3	16	Unmodified	_QNAELTGHISQLTEEK_			0	0	0	Q99996-5;A0A7P0T939;A0A7P0TBH8;A0A7P0TBI4;A0A7P0Z4N5;A0A7P0T928;A0A0A0MRF6;A0A7P0TAX3;A0A7P0Z4Q5;A0A7P0TAD6;Q99996-3;Q99996;Q99996-1;Q99996-6;A0A7P0T9A9;A0A7P0T8N5;A0A2R8Y590;H7BYL6;A0A7P0T8Z8	Q99996-5	Q99996-5	AKAP9	A-kinase anchor protein 9	MULTI-MSMS	1480_Kerstinwendt_33	11	Patient_SMC3	600.304	3	599.971	1796.89	-2.9352	-0.0017611	-0.53395	-0.00032036	-3.4692	-0.0020814	599.971	24.084	0.61521	24.084	23.811	24.427	0					14	8	2	0	0	0	0.046836
QYQEQLEEEVAK	0.0005677	796410	AKAP9	Patient_SMC3	12	Unmodified	_QYQEQLEEEVAK_			0	0	0	Q99996-5;A0A7P0T939;A0A7P0TBH8;A0A7P0TBI4;A0A7P0Z4N5;A0A7P0T928;A0A0A0MRF6;A0A7P0TAX3;A0A7P0Z4Q5;A0A7P0TAD6;Q99996-3;Q99996;Q99996-1;Q99996-6;A0A7P0T8N5;A0A7P0TAA2;Q99996-4	Q99996-5	Q99996-5	AKAP9	A-kinase anchor protein 9	MULTI-MSMS	1480_Kerstinwendt_33	11	Patient_SMC3	747.358	2	747.36	1492.7	-3.0916	-0.0023105	1.0013	0.00074831	-2.0903	-0.0015622	747.36	22.765	0.54329	22.765	22.525	23.069	0					22	7	4	0	0	0	0.0005677
SEEMTLQINELQK	2.236e-07	611720	AKAP9	Patient_SMC3	13	Oxidation (M)	_SEEM(Oxidation (M))TLQINELQK_	SEEM(1)TLQINELQK	SEEM(190)TLQINELQK	0	1	0	Q99996-5;A0A7P0T939;A0A7P0TBH8;A0A7P0TBI4;A0A7P0Z4N5;A0A7P0T928;A0A0A0MRF6;A0A7P0TAX3;A0A7P0Z4Q5;A0A7P0TAD6;Q99996-3;Q99996;Q99996-1;Q99996-6;A0A7P0T9A9;A0A7P0T8N5;A0A7P0TAA2;Q99996-4	Q99996-5	Q99996-5	AKAP9	A-kinase anchor protein 9	MULTI-MSMS	1480_Kerstinwendt_33	11	Patient_SMC3	789.886	2	789.888	1577.76	-3.059	-0.0024163	0.56158	0.00044358	-2.4975	-0.0019727	789.888	25.768	0.62325	25.768	25.507	26.13	0					24	8	4	0	0	0	2.236e-07
SLENQTYFK	0.024438	507480	AKAP9	Patient_SMC3	9	Unmodified	_SLENQTYFK_			0	0	0	Q99996-5;A0A7P0T939;A0A7P0TBH8;A0A7P0TBI4;A0A7P0Z4N5;A0A7P0T928;A0A0A0MRF6;A0A7P0TAX3;A0A7P0Z4Q5;A0A7P0TAD6;Q99996-3;Q99996;Q99996-1;Q99996-6;A0A7P0T9A9;A0A7P0T8N5;A0A7P0TAA2;A0A2R8Y590;H7BYL6;A0A7P0TAJ1;A0A7P0T9E2	Q99996-5	Q99996-5	AKAP9	A-kinase anchor protein 9	MULTI-MSMS	1480_Kerstinwendt_33	11	Patient_SMC3	565.278	2	565.28	1128.55	-2.8641	-0.001619	-0.28241	-0.00015964	-3.1466	-0.0017787	565.279	22.473	0.67542	22.473	22.188	22.863	0					18	9	3	0	0	0	0.024438
SSIDNENLVSER	3.3802e-07	869270	AKAP9	Patient_SMC3	12	Unmodified	_SSIDNENLVSER_			0	0	0	Q99996-5;A0A7P0T939;A0A7P0TBH8;A0A7P0TBI4;A0A7P0Z4N5;A0A7P0T928;A0A0A0MRF6;A0A7P0TAX3;A0A7P0Z4Q5;A0A7P0TAD6;Q99996-3;Q99996;Q99996-1;Q99996-6;A0A7P0T9A9;A0A7P0TAA2	Q99996-5	Q99996-5	AKAP9	A-kinase anchor protein 9	MULTI-MSMS	1480_Kerstinwendt_33	11	Patient_SMC3	681.826	2	681.828	1361.64	-1.7321	-0.001181	-0.50065	-0.00034136	-2.2327	-0.0015223	681.828	18.09	0.49915	18.09	17.896	18.395	0					12	7	2	0	0	0	3.3802e-07
SYSNITVNEDQIK	8.317e-06	706590	AKAP9	Patient_SMC3	13	Unmodified	_SYSNITVNEDQIK_			0	0	0	Q99996-5;A0A7P0T939;A0A7P0TBH8;A0A7P0TBI4;A0A7P0Z4N5;A0A7P0T928;A0A0A0MRF6;A0A7P0TAX3;A0A7P0Z4Q5;A0A7P0TAD6;Q99996-3;Q99996;Q99996-1;Q99996-6;A0A7P0T9A9;A0A7P0T8N5;A0A7P0TAA2;Q99996-4	Q99996-5	Q99996-5	AKAP9	A-kinase anchor protein 9	MULTI-MSMS	1480_Kerstinwendt_33	11	Patient_SMC3	755.871	2	755.873	1509.73	-3.0422	-0.0022995	0.94294	0.00071274	-2.0992	-0.0015868	755.874	22.559	0.60784	22.559	22.324	22.932	0					17	8	3	0	0	0	8.317e-06
TLQTEQEANTEGQK	0.045078	850300	AKAP9	Patient_SMC3	14	Unmodified	_TLQTEQEANTEGQK_			0	0	0	Q99996-5;A0A7P0T939;A0A7P0TBH8;A0A7P0TBI4;A0A7P0Z4N5;A0A7P0T928;A0A0A0MRF6;A0A7P0TAX3;A0A7P0Z4Q5;A0A7P0TAD6;Q99996-3;Q99996;Q99996-1;Q99996-6;A0A7P0T9A9;A0A7P0T8N5;A0A2R8Y590	Q99996-5	Q99996-5	AKAP9	A-kinase anchor protein 9	MULTI-MSMS	1480_Kerstinwendt_33	11	Patient_SMC3	788.876	2	788.876	1575.74	-2.6166	-0.0020642	1.5149	0.001195	-1.1017	-0.00086912	789.379	12.762	0.15704	12.762	12.703	12.86	0					4	2	2	0	0	0	0.045078
TQLLFSHEEELSK	0.057001	914420	AKAP9	Patient_SMC3	13	Unmodified	_TQLLFSHEEELSK_			0	0	0	Q99996-5;A0A7P0T939;A0A7P0TBH8;A0A7P0TBI4;A0A7P0Z4N5;A0A7P0T928;A0A0A0MRF6;A0A7P0TAX3;A0A7P0Z4Q5;A0A7P0TAD6;Q99996-3;Q99996;Q99996-1;Q99996-6;A0A7P0T9A9;A0A7P0T8N5;A0A7P0TAA2;Q99996-4	Q99996-5	Q99996-5	AKAP9	A-kinase anchor protein 9	MULTI-MSMS	1480_Kerstinwendt_33	11	Patient_SMC3	520.933	3	520.935	1559.78	-3.1263	-0.0016286	-0.1507	-7.8505e-05	-3.277	-0.0017071	520.935	26.834	0.55624	26.834	26.591	27.147	0					20	7	3	0	0	0	0.057001
TTTELFHSNEESGFFNELEALR	0.0011633	592730	AKAP9	Patient_SMC3	22	Unmodified	_TTTELFHSNEESGFFNELEALR_			0	0	0	Q99996-5;A0A7P0T939;A0A7P0TBH8;A0A7P0TBI4;A0A7P0Z4N5;A0A7P0T928;A0A0A0MRF6;A0A7P0TAX3;A0A7P0Z4Q5;A0A7P0TAD6;Q99996-3;Q99996;Q99996-1;Q99996-6;A0A7P0T9A9;A0A7P0T8N5;A0A7P0TAA2;A0A2R8Y590;H7BYL6;A0A7P0TAJ1;A0A7P0T9E2	Q99996-5	Q99996-5	AKAP9	A-kinase anchor protein 9	MULTI-MSMS	1480_Kerstinwendt_33	11	Patient_SMC3	858.07	3	857.738	2570.19	-2.1207	-0.001819	-0.1153	-9.8899e-05	-2.236	-0.0019179	858.072	59.089	0.663	59.089	58.775	59.438	0					26	10	4	0	0	0	0.0011633
VLLEELEALK	0.0025043	1377200	AKAP9	Patient_SMC3	10	Unmodified	_VLLEELEALK_			0	0	0	Q99996-5;A0A7P0T939;A0A7P0TBH8;A0A7P0TBI4;A0A7P0Z4N5;A0A7P0T928;A0A0A0MRF6;A0A7P0TAX3;A0A7P0Z4Q5;A0A7P0TAD6;Q99996-3;Q99996;Q99996-1;Q99996-6;A0A7P0T9A9;A0A7P0TAA2	Q99996-5	Q99996-5	AKAP9	A-kinase anchor protein 9	MULTI-MSMS	1480_Kerstinwendt_33	11	Patient_SMC3	578.843	2	578.845	1155.68	-3.7268	-0.0021572	0.95719	0.00055407	-2.7696	-0.0016032	578.845	49.554	0.5491	49.554	49.301	49.85	0					16	7	3	0	0	0	0.0025043
VTEEGTELSQR	0.00066083	1145300	AKAP9	Patient_SMC3	11	Unmodified	_VTEEGTELSQR_			0	0	0	Q99996-5;A0A7P0T939;A0A7P0TBH8;A0A7P0TBI4;A0A7P0Z4N5;A0A7P0T928;A0A0A0MRF6;A0A7P0TAX3;A0A7P0Z4Q5;A0A7P0TAD6;Q99996-3;Q99996;Q99996-1;Q99996-6;A0A7P0T9A9;A0A7P0T8N5;A0A7P0TAA2	Q99996-5	Q99996-5	AKAP9	A-kinase anchor protein 9	MULTI-MSMS	1480_Kerstinwendt_33	11	Patient_SMC3	624.805	2	624.807	1247.6	-2.1189	-0.0013239	0.12135	7.5819e-05	-1.9975	-0.0012481	624.807	13.719	0.38411	13.719	13.56	13.944	0					8	5	2	0	0	0	0.00066083
VTYGTEGLQQLQEFEAAIK	0.0054709	229980	AKAP9	Patient_SMC3	19	Unmodified	_VTYGTEGLQQLQEFEAAIK_			0	0	0	Q99996-5;A0A7P0T939;A0A7P0TBH8;A0A7P0TBI4;A0A7P0Z4N5;A0A7P0T928;A0A0A0MRF6;A0A7P0TAX3;A0A7P0Z4Q5;A0A7P0TAD6;Q99996-3;Q99996;Q99996-1;Q99996-6;A0A7P0T9A9;A0A7P0T8N5;A0A7P0TAA2;Q99996-4	Q99996-5	Q99996-5	AKAP9	A-kinase anchor protein 9	MULTI-MSMS	1480_Kerstinwendt_32	10	Patient_SMC3	1063.54	2	1063.04	2124.07	-1.2307	-0.0013083	0.49113	0.00052209	-0.73954	-0.00078616	1063.55	60.495	0.37714	60.495	60.295	60.672	0					17	7	3	0	0	0	0.0054709
YEVQDFQENMHTLLNK	0.057353	579260	AKAP9	Patient_SMC3	16	Oxidation (M)	_YEVQDFQENM(Oxidation (M))HTLLNK_	YEVQDFQENM(1)HTLLNK	YEVQDFQENM(67)HTLLNK	0	1	0	Q99996-5;A0A7P0T939;A0A7P0TBH8;A0A7P0TBI4;A0A7P0Z4N5;A0A7P0T928;A0A0A0MRF6;A0A7P0TAX3;A0A7P0Z4Q5;A0A7P0TAD6;Q99996-3;Q99996;Q99996-1;Q99996-6;A0A7P0T9A9;A0A7P0T8N5;A0A7P0TAA2;Q99996-4	Q99996-5	Q99996-5	AKAP9	A-kinase anchor protein 9	MULTI-MSMS	1480_Kerstinwendt_33	11	Patient_SMC3	675.983	3	675.651	2023.93	-2.4436	-0.001651	-0.0095858	-6.4767e-06	-2.4532	-0.0016575	675.986	29.537	1.1967	29.537	28.662	29.859	0					20	16	2	0	0	0	0.057353
CCTESLVNR	3.1619e-05	8922400	ALB	IgG	9	Unmodified	_CCTESLVNR_			0	0	0	CON__P02769;H0YA55;A0A0C4DGB6;CON__P02768-1;P02768;C9JKR2;D6RHD5;B7WNR0;P02768-2;A0A087WWT3;P02768-3	CON__P02769;H0YA55	CON__P02769	ALB	Serum albumin	MULTI-MSMS	1480_Kerstinwendt_10_140523145549	10	IgG	569.753	2	569.753	1137.49	-0.83463	-0.00047553	-0.22268	-0.00012687	-1.0573	-0.00060241	569.753	15.114	0.52671	15.114	14.88	15.406	0					18	7	4	0	0	0	3.1619e-05
KQTALVELVK	0.028552		ALB	IgG	10	Unmodified	_KQTALVELVK_			0	0	1	H0YA55;A0A0C4DGB6;CON__P02768-1;P02768;C9JKR2;D6RHD5;B7WNR0;P02768-2;A0A087WWT3;P02768-3	H0YA55	H0YA55	ALB	Serum albumin	MSMS	1480_Kerstinwendt_08	8	IgG	564.852	2	564.853	1127.69	NaN	NaN	NaN	NaN	NaN	NaN	NaN	20.821	1	20.821	20.321	21.321	0								0	0	0	0.028552
KQTALVELVK	0.016708		ALB	IgG	10	Unmodified	_KQTALVELVK_			0	0	1	H0YA55;A0A0C4DGB6;CON__P02768-1;P02768;C9JKR2;D6RHD5;B7WNR0;P02768-2;A0A087WWT3;P02768-3	H0YA55	H0YA55	ALB	Serum albumin	MSMS	1480_Kerstinwendt_09	9	IgG	564.853	2	564.853	1127.69	NaN	NaN	NaN	NaN	NaN	NaN	NaN	20.795	1	20.795	20.295	21.295	0								0	0	0	0.016708
KVPQVSTPTLVEVSR	1.2213e-05	1432100	ALB	IgG	15	Unmodified	_KVPQVSTPTLVEVSR_			0	0	1	CON__P02769;H0YA55;A0A0C4DGB6;CON__P02768-1;P02768;C9JKR2;D6RHD5;B7WNR0;P02768-2;A0A087WWT3;P02768-3	CON__P02769;H0YA55	CON__P02769	ALB	Serum albumin	MULTI-MSMS	1480_Kerstinwendt_06	6	IgG	547.315	3	547.317	1638.93	-4.5802	-0.0025068	0.93923	0.00051405	-3.641	-0.0019928	547.318	25.473	0.98566	25.473	25.029	26.015	0					42	13	4	0	0	0	1.2213e-05
KVPQVSTPTLVEVSR	0.043024	424340	ALB	IgG	15	Unmodified	_KVPQVSTPTLVEVSR_			0	0	1	CON__P02769;H0YA55;A0A0C4DGB6;CON__P02768-1;P02768;C9JKR2;D6RHD5;B7WNR0;P02768-2;A0A087WWT3;P02768-3	CON__P02769;H0YA55	CON__P02769	ALB	Serum albumin	MULTI-MSMS	1480_Kerstinwendt_07	7	IgG	547.315	3	547.317	1638.93	-3.3812	-0.0018506	-0.10085	-5.5199e-05	-3.482	-0.0019058	547.317	25.693	0.54759	25.693	25.473	26.021	0					20	7	3	0	0	0	0.043024
KVPQVSTPTLVEVSR	0.036735	268140	ALB	IgG	15	Unmodified	_KVPQVSTPTLVEVSR_			0	0	1	CON__P02769;H0YA55;A0A0C4DGB6;CON__P02768-1;P02768;C9JKR2;D6RHD5;B7WNR0;P02768-2;A0A087WWT3;P02768-3	CON__P02769;H0YA55	CON__P02769	ALB	Serum albumin	MULTI-MSMS	1480_Kerstinwendt_08	8	IgG	547.316	3	547.317	1638.93	-2.5483	-0.0013947	-0.074833	-4.0957e-05	-2.6231	-0.0014357	547.318	25.869	0.72425	25.869	25.414	26.138	0					24	10	3	0	0	0	0.036735
KVPQVSTPTLVEVSR	0.018503	595780	ALB	IgG	15	Unmodified	_KVPQVSTPTLVEVSR_			0	0	1	CON__P02769;H0YA55;A0A0C4DGB6;CON__P02768-1;P02768;C9JKR2;D6RHD5;B7WNR0;P02768-2;A0A087WWT3;P02768-3	CON__P02769;H0YA55	CON__P02769	ALB	Serum albumin	MULTI-MSMS	1480_Kerstinwendt_09	9	IgG	547.65	3	547.317	1638.93	-1.8737	-0.0010255	-1.1131	-0.00060923	-2.9869	-0.0016348	547.651	25.91	0.84417	25.91	25.456	26.3	0					30	11	4	0	0	0	0.018503
KVPQVSTPTLVEVSR	1.9536e-19	25713000	ALB	IgG	15	Unmodified	_KVPQVSTPTLVEVSR_			0	0	1	CON__P02769;H0YA55;A0A0C4DGB6;CON__P02768-1;P02768;C9JKR2;D6RHD5;B7WNR0;P02768-2;A0A087WWT3;P02768-3	CON__P02769;H0YA55	CON__P02769	ALB	Serum albumin	MULTI-MSMS	1480_Kerstinwendt_10_140523145549	10	IgG	547.317	3	547.317	1638.93	-1.0479	-0.00057353	0.4054	0.00022188	-0.6425	-0.00035165	547.318	28.076	1.8036	28.076	27.342	29.146	0					88	25	6	0	0	0	1.9536e-19
KVPQVSTPTLVEVSR	0.035451	455270	ALB	IgG	15	Unmodified	_KVPQVSTPTLVEVSR_			0	0	1	CON__P02769;H0YA55;A0A0C4DGB6;CON__P02768-1;P02768;C9JKR2;D6RHD5;B7WNR0;P02768-2;A0A087WWT3;P02768-3	CON__P02769;H0YA55	CON__P02769	ALB	Serum albumin	MULTI-MSMS	1480_Kerstinwendt_11	11	IgG	547.65	3	547.317	1638.93	-2.3522	-0.0012874	-0.26572	-0.00014543	-2.6179	-0.0014328	547.317	27.487	0.85375	27.487	26.974	27.828	0					35	13	4	0	0	0	0.035451
KVPQVSTPTLVEVSR	0.053828	276660	ALB	Control_SMC3	15	Unmodified	_KVPQVSTPTLVEVSR_			0	0	1	CON__P02769;H0YA55;A0A0C4DGB6;CON__P02768-1;P02768;C9JKR2;D6RHD5;B7WNR0;P02768-2;A0A087WWT3;P02768-3	CON__P02769;H0YA55	CON__P02769	ALB	Serum albumin	MULTI-MSMS	1480_Kerstinwendt_12	1	Control_SMC3	547.649	3	547.317	1638.93	-2.8477	-0.0015586	-1.0758	-0.00058879	-3.9235	-0.0021474	547.317	25.76	0.79849	25.76	25.296	26.094	0					26	11	3	0	0	0	0.053828
KVPQVSTPTLVEVSR	0.042639	422180	ALB	Control_SMC3	15	Unmodified	_KVPQVSTPTLVEVSR_			0	0	1	CON__P02769;H0YA55;A0A0C4DGB6;CON__P02768-1;P02768;C9JKR2;D6RHD5;B7WNR0;P02768-2;A0A087WWT3;P02768-3	CON__P02769;H0YA55	CON__P02769	ALB	Serum albumin	MULTI-MSMS	1480_Kerstinwendt_22	11	Control_SMC3	547.316	3	547.317	1638.93	-2.5933	-0.0014194	-0.57121	-0.00031263	-3.1646	-0.001732	547.317	25.992	0.91268	25.992	25.509	26.422	0					41	16	4	0	0	0	0.042639
KVPQVSTPTLVEVSR	0.013855	850570	ALB	Patient_SMC3	15	Unmodified	_KVPQVSTPTLVEVSR_			0	0	1	CON__P02769;H0YA55;A0A0C4DGB6;CON__P02768-1;P02768;C9JKR2;D6RHD5;B7WNR0;P02768-2;A0A087WWT3;P02768-3	CON__P02769;H0YA55	CON__P02769	ALB	Serum albumin	MULTI-MSMS	1480_Kerstinwendt_33	11	Patient_SMC3	547.316	3	547.317	1638.93	-3.3044	-0.0018086	0.097149	5.3171e-05	-3.2072	-0.0017554	547.317	26.303	0.94698	26.303	25.783	26.73	0					33	13	3	0	0	0	0.013855
LVTDLTK	0.01021	16183000	ALB	IgG	7	Unmodified	_LVTDLTK_			0	0	0	CON__P02769;H0YA55;A0A0C4DGB6;CON__P02768-1;P02768;C9JKR2;D6RHD5;B7WNR0;P02768-2	CON__P02769;H0YA55	CON__P02769	ALB	Serum albumin	MULTI-MSMS	1480_Kerstinwendt_10_140523145549	10	IgG	395.24	2	395.239	788.464	0.37179	0.00014695	0.51193	0.00020233	0.88372	0.00034928	395.24	17.217	0.85287	17.217	16.915	17.768	0					27	12	4	0	0	0	0.01021
QTALVELVK	0.053033	3843500	ALB	IgG	9	Unmodified	_QTALVELVK_			0	0	0	H0YA55;A0A0C4DGB6;CON__P02768-1;P02768;C9JKR2;D6RHD5;B7WNR0;P02768-2;A0A087WWT3;P02768-3	H0YA55	H0YA55	ALB	Serum albumin	MULTI-MSMS	1480_Kerstinwendt_09	9	IgG	500.804	2	500.805	999.596	-2.7842	-0.0013943	-0.30049	-0.00015049	-3.0846	-0.0015448	500.805	28.859	0.85052	28.859	28.539	29.39	0					30	11	4	0	0	0	0.053033
RHPDYSVVLLLR	0.00064144	2758100	ALB	IgG	12	Unmodified	_RHPDYSVVLLLR_			0	0	1	H0YA55;A0A0C4DGB6;CON__P02768-1;P02768;C9JKR2;D6RHD5;B7WNR0;P02768-2	H0YA55	H0YA55	ALB	Serum albumin	MULTI-MSMS	1480_Kerstinwendt_06	6	IgG	489.951	3	489.953	1466.84	-2.4116	-0.0011816	-1.6551	-0.00081093	-4.0668	-0.0019925	489.952	35.137	0.97807	35.137	34.812	35.79	0					37	13	5	0	0	0	0.00064144
RHPDYSVVLLLR	2.3612e-07		ALB	IgG	12	Unmodified	_RHPDYSVVLLLR_			0	0	1	H0YA55;A0A0C4DGB6;CON__P02768-1;P02768;C9JKR2;D6RHD5;B7WNR0;P02768-2	H0YA55	H0YA55	ALB	Serum albumin	MSMS	1480_Kerstinwendt_07	7	IgG	490.285	3	489.953	1466.84	NaN	NaN	NaN	NaN	NaN	NaN	NaN	35.498	1	35.498	34.998	35.998	0								0	0	0	2.3612e-07
RHPDYSVVLLLR	7.6052e-05	3308400	ALB	IgG	12	Unmodified	_RHPDYSVVLLLR_			0	0	1	H0YA55;A0A0C4DGB6;CON__P02768-1;P02768;C9JKR2;D6RHD5;B7WNR0;P02768-2	H0YA55	H0YA55	ALB	Serum albumin	MULTI-MSMS	1480_Kerstinwendt_08	8	IgG	489.951	3	489.953	1466.84	-3.0616	-0.0015	0.15852	7.767e-05	-2.903	-0.0014223	489.953	35.536	1.0103	35.536	35.145	36.155	0					39	14	5	0	0	0	7.6052e-05
RHPDYSVVLLLR	1.9181e-07	8234300	ALB	IgG	12	Unmodified	_RHPDYSVVLLLR_			0	0	1	H0YA55;A0A0C4DGB6;CON__P02768-1;P02768;C9JKR2;D6RHD5;B7WNR0;P02768-2	H0YA55	H0YA55	ALB	Serum albumin	MULTI-MSMS	1480_Kerstinwendt_09	9	IgG	489.951	3	489.953	1466.84	-2.4803	-0.0012152	-1.1967	-0.00058634	-3.677	-0.0018016	489.952	35.354	1.2075	35.354	35.025	36.233	0					52	16	5	0	0	0	1.9181e-07
RHPDYSVVLLLR	0.0046994	379360	ALB	IgG	12	Unmodified	_RHPDYSVVLLLR_			0	0	1	H0YA55;A0A0C4DGB6;CON__P02768-1;P02768;C9JKR2;D6RHD5;B7WNR0;P02768-2	H0YA55	H0YA55	ALB	Serum albumin	MULTI-MSMS	1480_Kerstinwendt_11	11	IgG	489.951	3	489.953	1466.84	-3.4938	-0.0017118	-0.35857	-0.00017568	-3.8524	-0.0018875	489.952	37.547	0.61002	37.547	37.295	37.905	0					20	8	3	0	0	0	0.0046994
RHPDYSVVLLLR	6.407e-06	3716000	ALB	Control_SMC3	12	Unmodified	_RHPDYSVVLLLR_			0	0	1	H0YA55;A0A0C4DGB6;CON__P02768-1;P02768;C9JKR2;D6RHD5;B7WNR0;P02768-2	H0YA55	H0YA55	ALB	Serum albumin	MULTI-MSMS	1480_Kerstinwendt_17	6	Control_SMC3	489.95	3	489.953	1466.84	-1.8458	-0.00090435	-2.3131	-0.0011333	-4.1589	-0.0020377	489.951	35.168	0.85775	35.168	34.917	35.774	0					36	11	4	0	0	0	6.407e-06
RHPDYSVVLLLR	4.2613e-05	2206400	ALB	Control_SMC3	12	Unmodified	_RHPDYSVVLLLR_			0	0	1	H0YA55;A0A0C4DGB6;CON__P02768-1;P02768;C9JKR2;D6RHD5;B7WNR0;P02768-2	H0YA55	H0YA55	ALB	Serum albumin	MULTI-MSMS	1480_Kerstinwendt_18	7	Control_SMC3	489.951	3	489.953	1466.84	-0.8155	-0.00039956	-2.4213	-0.0011863	-3.2368	-0.0015859	489.951	35.915	0.78337	35.915	35.554	36.338	0					32	11	4	0	0	0	4.2613e-05
RHPDYSVVLLLR	0.00023079	4112900	ALB	Control_SMC3	12	Unmodified	_RHPDYSVVLLLR_			0	0	1	H0YA55;A0A0C4DGB6;CON__P02768-1;P02768;C9JKR2;D6RHD5;B7WNR0;P02768-2	H0YA55	H0YA55	ALB	Serum albumin	MULTI-MSMS	1480_Kerstinwendt_19	8	Control_SMC3	489.951	3	489.953	1466.84	0.50567	0.00024776	-3.9124	-0.0019169	-3.4068	-0.0016691	489.951	35.89	0.98308	35.89	35.535	36.519	0					36	13	4	0	0	0	0.00023079
RHPDYSVVLLLR	0.0048847	11127000	ALB	Control_SMC3	12	Unmodified	_RHPDYSVVLLLR_			0	0	1	H0YA55;A0A0C4DGB6;CON__P02768-1;P02768;C9JKR2;D6RHD5;B7WNR0;P02768-2	H0YA55	H0YA55	ALB	Serum albumin	MULTI-MSMS	1480_Kerstinwendt_20	9	Control_SMC3	489.951	3	489.953	1466.84	-2.1481	-0.0010525	-1.0777	-0.00052804	-3.2259	-0.0015805	489.952	35.404	0.89769	35.404	35.019	35.916	0					36	12	4	0	0	0	0.0048847
RHPDYSVVLLLR	0.00068291	2800000	ALB	Control_SMC3	12	Unmodified	_RHPDYSVVLLLR_			0	0	1	H0YA55;A0A0C4DGB6;CON__P02768-1;P02768;C9JKR2;D6RHD5;B7WNR0;P02768-2	H0YA55	H0YA55	ALB	Serum albumin	MULTI-MSMS	1480_Kerstinwendt_21	10	Control_SMC3	490.284	3	489.953	1466.84	-2.3118	-0.0011327	-0.70541	-0.00034562	-3.0172	-0.0014783	489.952	35.682	1.0551	35.682	35.263	36.318	0					35	14	4	0	0	0	0.00068291
RHPDYSVVLLLR	0.0024654	263350	ALB	Control_SMC3	12	Unmodified	_RHPDYSVVLLLR_			0	0	1	H0YA55;A0A0C4DGB6;CON__P02768-1;P02768;C9JKR2;D6RHD5;B7WNR0;P02768-2	H0YA55	H0YA55	ALB	Serum albumin	MULTI-MSMS	1480_Kerstinwendt_22	11	Control_SMC3	489.95	3	489.953	1466.84	-3.5397	-0.0017343	0.71917	0.00035236	-2.8206	-0.0013819	489.953	35.793	0.59233	35.793	35.546	36.138	0					17	8	3	0	0	0	0.0024654
RHPDYSVVLLLR	1.6147e-06	3699800	ALB	Patient_SMC3	12	Unmodified	_RHPDYSVVLLLR_			0	0	1	H0YA55;A0A0C4DGB6;CON__P02768-1;P02768;C9JKR2;D6RHD5;B7WNR0;P02768-2	H0YA55	H0YA55	ALB	Serum albumin	MULTI-MSMS	1480_Kerstinwendt_28	6	Patient_SMC3	489.951	3	489.953	1466.84	-2.6336	-0.0012903	-1.0012	-0.00049055	-3.6348	-0.0017809	489.952	35.139	0.7891	35.139	34.812	35.601	0					35	10	5	0	0	0	1.6147e-06
RHPDYSVVLLLR	0.04922	3497400	ALB	Patient_SMC3	12	Unmodified	_RHPDYSVVLLLR_			0	0	1	H0YA55;A0A0C4DGB6;CON__P02768-1;P02768;C9JKR2;D6RHD5;B7WNR0;P02768-2	H0YA55	H0YA55	ALB	Serum albumin	MULTI-MSMS	1480_Kerstinwendt_29_140507165200	7	Patient_SMC3	489.952	3	489.953	1466.84	-2.7288	-0.001337	-0.37299	-0.00018275	-3.1018	-0.0015197	489.952	36.359	1.054	36.359	36.011	37.065	0					41	14	4	0	0	0	0.04922
RHPDYSVVLLLR	0.000166	3209900	ALB	Patient_SMC3	12	Unmodified	_RHPDYSVVLLLR_			0	0	1	H0YA55;A0A0C4DGB6;CON__P02768-1;P02768;C9JKR2;D6RHD5;B7WNR0;P02768-2	H0YA55	H0YA55	ALB	Serum albumin	MULTI-MSMS	1480_Kerstinwendt_30_140507181316	8	Patient_SMC3	489.952	3	489.953	1466.84	-0.55559	-0.00027221	-2.2059	-0.0010808	-2.7614	-0.001353	489.951	36.34	1.0652	36.34	35.914	36.98	0					41	14	4	0	0	0	0.000166
RHPDYSVVLLLR	0.00023079	5409400	ALB	Patient_SMC3	12	Unmodified	_RHPDYSVVLLLR_			0	0	1	H0YA55;A0A0C4DGB6;CON__P02768-1;P02768;C9JKR2;D6RHD5;B7WNR0;P02768-2	H0YA55	H0YA55	ALB	Serum albumin	MULTI-MSMS	1480_Kerstinwendt_31	9	Patient_SMC3	489.951	3	489.953	1466.84	-0.84081	-0.00041196	-2.2653	-0.0011099	-3.1061	-0.0015218	489.951	36.237	0.90961	36.237	35.91	36.819	0					38	12	4	0	0	0	0.00023079
RHPDYSVVLLLR	1.028e-05	1296100	ALB	Patient_SMC3	12	Unmodified	_RHPDYSVVLLLR_			0	0	1	H0YA55;A0A0C4DGB6;CON__P02768-1;P02768;C9JKR2;D6RHD5;B7WNR0;P02768-2	H0YA55	H0YA55	ALB	Serum albumin	MULTI-MSMS	1480_Kerstinwendt_32	10	Patient_SMC3	489.951	3	489.953	1466.84	-1.772	-0.00086821	-0.56997	-0.00027926	-2.342	-0.0011475	489.952	36.29	0.75941	36.29	36.023	36.782	0					30	11	4	0	0	0	1.028e-05
YLYEIAR	0.035971	964590	ALB	IgG	7	Unmodified	_YLYEIAR_			0	0	0	CON__P02769;H7C013;H0YA55;A0A0C4DGB6;CON__P02768-1;P02768	CON__P02769;H0YA55	CON__P02769	ALB	Serum albumin	MULTI-MSMS	1480_Kerstinwendt_06	6	IgG	464.248	2	464.25	926.486	-3.3089	-0.0015362	-0.4668	-0.00021671	-3.7757	-0.0017529	464.25	24.252	0.67741	24.252	24.006	24.683	0					25	9	4	0	0	0	0.035971
YLYEIAR	1.1645e-05	13880000	ALB	IgG	7	Unmodified	_YLYEIAR_			0	0	0	CON__P02769;H7C013;H0YA55;A0A0C4DGB6;CON__P02768-1;P02768	CON__P02769;H0YA55	CON__P02769	ALB	Serum albumin	MULTI-MSMS	1480_Kerstinwendt_10_140523145549	10	IgG	464.25	2	464.25	926.486	-0.27117	-0.00012589	0.090693	4.2104e-05	-0.18048	-8.3787e-05	464.25	26.783	1.01	26.783	26.47	27.48	0					37	15	4	0	0	0	1.1645e-05
AEIIHHLADLLTDQR	0.00051165	560340	ALDH18A1	IgG	15	Unmodified	_AEIIHHLADLLTDQR_			0	0	0	P54886-2;P54886	P54886-2	P54886-2	ALDH18A1	Delta-1-pyrroline-5-carboxylate synthase;Glutamate 5-kinase;Gamma-glutamyl phosphate reductase	MULTI-MSMS	1480_Kerstinwendt_08	8	IgG	582.315	3	582.316	1743.93	-1.3795	-0.00080328	-0.58398	-0.00034006	-1.9634	-0.0011433	582.65	42.687	0.4922	42.687	42.461	42.954	0					15	6	3	0	0	0	0.00051165
ADKMDMSLDDIIK	0.053725	765280	ALYREF	Control_SMC3	13	Acetyl (Protein N-term),2 Oxidation (M)	_(Acetyl (Protein N-term))ADKM(Oxidation (M))DM(Oxidation (M))SLDDIIK_	ADKM(1)DM(1)SLDDIIK	ADKM(110)DM(110)SLDDIIK	1	2	1	Q86V81	Q86V81	Q86V81	ALYREF	THO complex subunit 4	MULTI-MSMS	1480_Kerstinwendt_14	3	Control_SMC3	784.862	2	784.863	1567.71	-1.559	-0.0012236	-1.8466	-0.0014493	-3.4056	-0.002673	784.861	31.803	1.2126	31.803	31.389	32.602	0					47	16	5	0	0	0	0.053725
MDMSLDDIIK	0.0019926	308860	ALYREF	Control_SMC3	10	2 Oxidation (M)	_M(Oxidation (M))DM(Oxidation (M))SLDDIIK_	M(1)DM(1)SLDDIIK	M(130)DM(130)SLDDIIK	0	2	0	Q86V81;E9PB61	Q86V81	Q86V81	ALYREF	THO complex subunit 4	MULTI-MSMS	1480_Kerstinwendt_14	3	Control_SMC3	606.775	2	606.778	1211.54	-1.5638	-0.0009489	-2.4285	-0.0014736	-3.9923	-0.0024225	606.777	29.7	0.71426	29.7	29.341	30.056	0					22	9	3	0	0	0	0.0019926
SLGTADVHFER	0.054556	577140	ALYREF	Control_SMC3	11	Unmodified	_SLGTADVHFER_			0	0	0	Q86V81;E9PB61	Q86V81	Q86V81	ALYREF	THO complex subunit 4	MULTI-MSMS	1480_Kerstinwendt_14	3	Control_SMC3	411.205	3	411.207	1230.6	-3.287	-0.0013516	0.12112	4.9806e-05	-3.1659	-0.0013018	411.207	19.161	0.61419	19.161	18.891	19.505	0					18	8	3	0	0	0	0.054556
DLTALSNMLPK	0.011149	139630	ANPEP	Patient_SMC3	11	Oxidation (M)	_DLTALSNM(Oxidation (M))LPK_	DLTALSNM(1)LPK	DLTALSNM(130)LPK	0	1	0	P15144;H0YLZ8	P15144	P15144	ANPEP	Aminopeptidase N	MULTI-MSMS	1480_Kerstinwendt_32	10	Patient_SMC3	609.825	2	609.824	1217.63	-1.378	-0.00084034	-0.19981	-0.00012185	-1.5778	-0.00096219	609.823	36.157	0.8665	36.157	35.501	36.367	0					23	13	2	0	0	0	0.011149
EVVLQWFTENSK	2.1116e-11	1214400	ANPEP	Patient_SMC3	12	Unmodified	_EVVLQWFTENSK_			0	0	0	P15144	P15144	P15144	ANPEP	Aminopeptidase N	MULTI-MSMS	1480_Kerstinwendt_32	10	Patient_SMC3	740.377	2	740.378	1478.74	-1.8866	-0.0013968	1.3505	0.00099992	-0.53608	-0.0003969	740.378	51.279	1.0795	51.279	50.897	51.976	0					37	14	3	0	0	0	2.1116e-11
MLSSFLSEDVFK	5.3382e-35	1083800	ANPEP	Patient_SMC3	12	Oxidation (M)	_M(Oxidation (M))LSSFLSEDVFK_	M(1)LSSFLSEDVFK	M(260)LSSFLSEDVFK	0	1	0	P15144	P15144	P15144	ANPEP	Aminopeptidase N	MULTI-MSMS	1480_Kerstinwendt_32	10	Patient_SMC3	709.845	2	709.847	1417.68	-1.8246	-0.0012952	0.53328	0.00037855	-1.2913	-0.00091662	709.848	50.718	0.57	50.718	50.47	51.04	0					20	7	3	0	0	0	5.3382e-35
YLSYTLNPDLIR	1.5381e-12	1607700	ANPEP	Patient_SMC3	12	Unmodified	_YLSYTLNPDLIR_			0	0	0	P15144	P15144	P15144	ANPEP	Aminopeptidase N	MULTI-MSMS	1480_Kerstinwendt_32	10	Patient_SMC3	734.895	2	734.396	1466.78	-1.5106	-0.0011094	0.13766	0.0001011	-1.3729	-0.0010083	734.396	44.531	0.63194	44.531	44.261	44.893	0					26	8	4	0	0	0	1.5381e-12
GVDEVTIVNILTNR	1.8976e-61	2165300	ANXA2	IgG	14	Unmodified	_GVDEVTIVNILTNR_			0	0	0	P07355-2;P07355;H0YMW4;H0YN42;H0YMU9;H0YMD0;H0YNB8;H0YKS4;A0A7I2V4P4;H0YMM1;H0YKX9;H0YMT9;H0YLV6;H0YKZ7;H0YKL9;H0YKV8;H0YMD9	P07355-2	P07355-2	ANXA2	Annexin A2;Annexin	MULTI-MSMS	1480_Kerstinwendt_04_140523185930	4	IgG	771.928	2	771.928	1541.84	1.5494	0.001196	-0.8539	-0.00065915	0.69552	0.00053689	771.927	59.154	0.55217	59.154	58.898	59.45	0					24	7	4	0	0	0	1.8976e-61
GVDEVTIVNILTNR	2.1645e-12	1102000	ANXA2	Patient_SMC3	14	Unmodified	_GVDEVTIVNILTNR_			0	0	0	P07355-2;P07355;H0YMW4;H0YN42;H0YMU9;H0YMD0;H0YNB8;H0YKS4;A0A7I2V4P4;H0YMM1;H0YKX9;H0YMT9;H0YLV6;H0YKZ7;H0YKL9;H0YKV8;H0YMD9	P07355-2	P07355-2	ANXA2	Annexin A2;Annexin	MULTI-MSMS	1480_Kerstinwendt_26	4	Patient_SMC3	771.926	2	771.928	1541.84	-2.0188	-0.0015584	-1.2435	-0.00095992	-3.2624	-0.0025183	771.927	56.567	0.66568	56.567	56.271	56.937	0					26	8	4	0	0	0	2.1645e-12
QDIAFAYQR	0.001027	1912800	ANXA2	IgG	9	Unmodified	_QDIAFAYQR_			0	0	0	P07355-2;P07355;H0YMW4;H0YN42;H0YMU9;H0YMD0;H0YM50;H0YNB8;H0YKS4;A0A7I2V4P4;H0YMM1;H0YKX9;H0YMT9;H0YLV6;H0YKZ7;H0YKL9;H0YKV8	P07355-2	P07355-2	ANXA2	Annexin A2;Annexin	MULTI-MSMS	1480_Kerstinwendt_04_140523185930	4	IgG	556.281	2	556.28	1110.55	0.073697	4.0996e-05	0.11553	6.4269e-05	0.18923	0.00010527	556.28	26.423	0.38883	26.423	26.192	26.58	0					13	5	3	0	0	0	0.001027
QDIAFAYQR	0.0010133	591420	ANXA2	Patient_SMC3	9	Unmodified	_QDIAFAYQR_			0	0	0	P07355-2;P07355;H0YMW4;H0YN42;H0YMU9;H0YMD0;H0YM50;H0YNB8;H0YKS4;A0A7I2V4P4;H0YMM1;H0YKX9;H0YMT9;H0YLV6;H0YKZ7;H0YKL9;H0YKV8	P07355-2	P07355-2	ANXA2	Annexin A2;Annexin	MULTI-MSMS	1480_Kerstinwendt_26	4	Patient_SMC3	556.278	2	556.28	1110.55	-3.1225	-0.001737	0.55354	0.00030793	-2.569	-0.0014291	556.281	23.69	0.766	23.69	23.419	24.185	0					21	10	3	0	0	0	0.0010133
RAEDGSVIDYELIDQDAR	2.2076e-09	775820	ANXA2	Patient_SMC3	18	Unmodified	_RAEDGSVIDYELIDQDAR_			0	0	1	P07355-2;P07355;H0YMW4;H0YN42;H0YMU9;H0YMD0;H0YM50;H0YL33;H0YNP5;H0YN28;H0YNA0	P07355-2	P07355-2	ANXA2	Annexin A2;Annexin	MULTI-MSMS	1480_Kerstinwendt_26	4	Patient_SMC3	689.33	3	688.999	2063.98	-1.8967	-0.0013068	-1.5251	-0.0010508	-3.4218	-0.0023576	689.332	34.788	0.72522	34.788	34.491	35.216	0					27	9	4	0	0	0	2.2076e-09
DALNIETAIK	0.00056303	1959300	ANXA2;ANXA2P2	IgG	10	Unmodified	_DALNIETAIK_			0	0	0	P07355-2;P07355;H0YMW4;H0YN42;H0YMU9;H0YMD0;A6NMY6;H0YNB8;H0YKS4;A0A7I2V4P4;H0YMM1;H0YKX9;H0YMT9;H0YLV6;H0YKZ7;H0YKL9;H0YKV8;H0YMD9;H0YKN4	P07355-2	P07355-2	ANXA2;ANXA2P2	Annexin A2;Annexin;Putative annexin A2-like protein	MULTI-MSMS	1480_Kerstinwendt_04_140523185930	4	IgG	544.304	2	544.303	1086.59	0.57673	0.00031392	-0.4615	-0.0002512	0.11523	6.2722e-05	544.303	33.861	0.40633	33.861	33.624	34.031	0					10	5	2	0	0	0	0.00056303
DALNIETAIK	0.042743	611220	ANXA2;ANXA2P2	Patient_SMC3	10	Unmodified	_DALNIETAIK_			0	0	0	P07355-2;P07355;H0YMW4;H0YN42;H0YMU9;H0YMD0;A6NMY6;H0YNB8;H0YKS4;A0A7I2V4P4;H0YMM1;H0YKX9;H0YMT9;H0YLV6;H0YKZ7;H0YKL9;H0YKV8;H0YMD9;H0YKN4	P07355-2	P07355-2	ANXA2;ANXA2P2	Annexin A2;Annexin;Putative annexin A2-like protein	MULTI-SECPEP	1480_Kerstinwendt_26	4	Patient_SMC3	544.965	2	544.303	1086.59	-1.5565	-0.00084718	-0.99614	-0.0005422	-2.5526	-0.0013894	544.303	31.25	0.64117	31.25	30.997	31.639	0					14	8	2	0	0	0	0.042743
DIISDTSGDFR	0.00058358	2173700	ANXA2;ANXA2P2	IgG	11	Unmodified	_DIISDTSGDFR_			0	0	0	P07355-2;P07355;H0YMW4;H0YN42;H0YMU9;H0YMD0;A6NMY6;H0YM50;H0YNB8;H0YKS4;H0YL33;H0YNP5;H0YN28;H0YNA0	P07355-2	P07355-2	ANXA2;ANXA2P2	Annexin A2;Annexin;Putative annexin A2-like protein	MULTI-MSMS	1480_Kerstinwendt_04_140523185930	4	IgG	613.287	2	613.288	1224.56	-0.55023	-0.00033745	0.91281	0.00055982	0.36258	0.00022237	613.289	33.453	0.60282	33.453	33.156	33.759	0					21	8	4	0	0	0	0.00058358
DIISDTSGDFR	0.0010099	680640	ANXA2;ANXA2P2	Control_SMC3	11	Unmodified	_DIISDTSGDFR_			0	0	0	P07355-2;P07355;H0YMW4;H0YN42;H0YMU9;H0YMD0;A6NMY6;H0YM50;H0YNB8;H0YKS4;H0YL33;H0YNP5;H0YN28;H0YNA0	P07355-2	P07355-2	ANXA2;ANXA2P2	Annexin A2;Annexin;Putative annexin A2-like protein	MULTI-MSMS	1480_Kerstinwendt_15	4	Control_SMC3	613.285	2	613.288	1224.56	-0.55726	-0.00034176	-3.4429	-0.0021115	-4.0002	-0.0024533	613.286	31.172	0.496	31.172	30.922	31.418	0					14	6	3	0	0	0	0.0010099
DIISDTSGDFR	0.0029886	874870	ANXA2;ANXA2P2	Patient_SMC3	11	Unmodified	_DIISDTSGDFR_			0	0	0	P07355-2;P07355;H0YMW4;H0YN42;H0YMU9;H0YMD0;A6NMY6;H0YM50;H0YNB8;H0YKS4;H0YL33;H0YNP5;H0YN28;H0YNA0	P07355-2	P07355-2	ANXA2;ANXA2P2	Annexin A2;Annexin;Putative annexin A2-like protein	MULTI-MSMS	1480_Kerstinwendt_26	4	Patient_SMC3	613.286	2	613.288	1224.56	-0.31648	-0.0001941	-2.7646	-0.0016955	-3.0811	-0.0018896	613.287	31.098	0.64324	31.098	30.856	31.499	0					21	8	4	0	0	0	0.0029886
GLGTDEDSLIEIICSR	1.1109e-07	551320	ANXA2;ANXA2P2	IgG	16	Unmodified	_GLGTDEDSLIEIICSR_			0	0	0	P07355-2;P07355;H0YMW4;H0YN42;H0YMU9;H0YMD0;A6NMY6;H0YM50;H0YNB8;H0YKS4;A0A7I2V4P4;H0YL33;H0YMM1;H0YNP5;H0YN28;H0YNA0;H0YLE2	P07355-2	P07355-2	ANXA2;ANXA2P2	Annexin A2;Annexin;Putative annexin A2-like protein	MULTI-MSMS	1480_Kerstinwendt_04_140523185930	4	IgG	889.94	2	889.435	1776.86	0.92353	0.00082142	-0.086872	-7.7267e-05	0.83666	0.00074416	889.435	60.082	0.41095	60.082	59.851	60.262	0					15	5	4	0	0	0	1.1109e-07
SLYYYIQQDTK	5.3525e-70	1760300	ANXA2;ANXA2P2	IgG	11	Unmodified	_SLYYYIQQDTK_			0	0	0	P07355-2;P07355;H0YMW4;A6NMY6;H0YL33	P07355-2	P07355-2	ANXA2;ANXA2P2	Annexin A2;Annexin;Putative annexin A2-like protein	MULTI-MSMS	1480_Kerstinwendt_04_140523185930	4	IgG	711.351	2	711.351	1420.69	0.51861	0.00036892	0.71296	0.00050716	1.2316	0.00087608	711.351	36.545	0.42308	36.545	36.301	36.724	0					16	5	4	0	0	0	5.3525e-70
SLYYYIQQDTK	1.2432e-10	785190	ANXA2;ANXA2P2	Control_SMC3	11	Unmodified	_SLYYYIQQDTK_			0	0	0	P07355-2;P07355;H0YMW4;A6NMY6;H0YL33	P07355-2	P07355-2	ANXA2;ANXA2P2	Annexin A2;Annexin;Putative annexin A2-like protein	MULTI-MSMS	1480_Kerstinwendt_15	4	Control_SMC3	711.348	2	711.351	1420.69	0.25757	0.00018322	-3.7663	-0.0026792	-3.5088	-0.002496	711.349	33.991	0.64851	33.991	33.738	34.386	0					21	8	4	0	0	0	1.2432e-10
SLYYYIQQDTK	2.142e-31	862720	ANXA2;ANXA2P2	Patient_SMC3	11	Unmodified	_SLYYYIQQDTK_			0	0	0	P07355-2;P07355;H0YMW4;A6NMY6;H0YL33	P07355-2	P07355-2	ANXA2;ANXA2P2	Annexin A2;Annexin;Putative annexin A2-like protein	MULTI-MSMS	1480_Kerstinwendt_26	4	Patient_SMC3	711.35	2	711.351	1420.69	-1.3074	-0.00092999	-1.9895	-0.0014152	-3.2969	-0.0023452	711.35	33.952	0.6527	33.952	33.621	34.274	0					24	8	4	0	0	0	2.142e-31
SYSPYDMLESIR	0.0064761	1417600	ANXA2;ANXA2P2	IgG	12	Oxidation (M)	_SYSPYDM(Oxidation (M))LESIR_	SYSPYDM(1)LESIR	SYSPYDM(140)LESIR	0	1	0	P07355-2;P07355;H0YMW4;H0YN42;A6NMY6;H0YM50;H0YL33;H0YN28	P07355-2	P07355-2	ANXA2;ANXA2P2	Annexin A2;Annexin;Putative annexin A2-like protein	MULTI-MSMS	1480_Kerstinwendt_04_140523185930	4	IgG	739.338	2	738.837	1475.66	0.45838	0.00033867	0.1494	0.00011038	0.60778	0.00044905	739.339	37.954	0.53981	37.954	37.639	38.179	0					12	7	2	0	0	0	0.0064761
TNQELQEINR	3.4407e-40	2787600	ANXA2;ANXA2P2	IgG	10	Unmodified	_TNQELQEINR_			0	0	0	P07355-2;P07355;H0YMW4;H0YN42;H0YMU9;H0YMD0;A6NMY6;H0YM50;H0YNB8;H0YKS4;A0A7I2V4P4;H0YL33;H0YMM1;H0YNP5;H0YN28;H0YNA0;H0YLE2	P07355-2	P07355-2	ANXA2;ANXA2P2	Annexin A2;Annexin;Putative annexin A2-like protein	MULTI-MSMS	1480_Kerstinwendt_04_140523185930	4	IgG	622.816	2	622.815	1243.62	-0.91858	-0.00057211	1.1442	0.00071265	0.22565	0.00014054	622.816	16.376	0.31994	16.376	16.215	16.535	0					10	4	3	0	0	0	3.4407e-40
TPAQYDASELK	0.00069353	2347300	ANXA2;ANXA2P2	IgG	11	Unmodified	_TPAQYDASELK_			0	0	0	P07355-2;P07355;H0YMW4;H0YN42;H0YMU9;H0YMD0;A6NMY6;H0YM50;H0YNB8;H0YKS4;A0A7I2V4P4;H0YMM1;H0YNP5;H0YKX9;H0YMT9;H0YLV6;H0YKZ7	P07355-2	P07355-2	ANXA2;ANXA2P2	Annexin A2;Annexin;Putative annexin A2-like protein	MULTI-MSMS	1480_Kerstinwendt_04_140523185930	4	IgG	611.802	2	611.801	1221.59	-0.88659	-0.00054242	1.5034	0.00091977	0.61679	0.00037735	611.802	17.451	0.38708	17.451	17.223	17.61	0					14	5	3	0	0	0	0.00069353
TPAQYDASELK	0.0040474	565280	ANXA2;ANXA2P2	Control_SMC3	11	Unmodified	_TPAQYDASELK_			0	0	0	P07355-2;P07355;H0YMW4;H0YN42;H0YMU9;H0YMD0;A6NMY6;H0YM50;H0YNB8;H0YKS4;A0A7I2V4P4;H0YMM1;H0YNP5;H0YKX9;H0YMT9;H0YLV6;H0YKZ7	P07355-2	P07355-2	ANXA2;ANXA2P2	Annexin A2;Annexin;Putative annexin A2-like protein	MULTI-MSMS	1480_Kerstinwendt_15	4	Control_SMC3	611.799	2	611.801	1221.59	-1.8128	-0.0011091	-1.4583	-0.00089219	-3.2711	-0.0020013	611.8	16.265	0.38073	16.265	16.066	16.447	0					12	6	2	0	0	0	0.0040474
TPAQYDASELK	0.0010717	1407200	ANXA2;ANXA2P2	Patient_SMC3	11	Unmodified	_TPAQYDASELK_			0	0	0	P07355-2;P07355;H0YMW4;H0YN42;H0YMU9;H0YMD0;A6NMY6;H0YM50;H0YNB8;H0YKS4;A0A7I2V4P4;H0YMM1;H0YNP5;H0YKX9;H0YMT9;H0YLV6;H0YKZ7	P07355-2	P07355-2	ANXA2;ANXA2P2	Annexin A2;Annexin;Putative annexin A2-like protein	MULTI-MSMS	1480_Kerstinwendt_26	4	Patient_SMC3	611.8	2	611.801	1221.59	-0.91136	-0.00055757	-2.3459	-0.0014352	-3.2572	-0.0019928	611.799	16.192	0.50013	16.192	15.98	16.48	0					19	8	3	0	0	0	0.0010717
TRVFGSERMMWFSPVTLK	0.0017587	6865900	AOX1	IgG	18	2 Oxidation (M)	_TRVFGSERM(Oxidation (M))M(Oxidation (M))WFSPVTLK_	TRVFGSERM(1)M(1)WFSPVTLK	TRVFGSERM(130)M(130)WFSPVTLK	0	2	2	Q06278	Q06278	Q06278	AOX1	Aldehyde oxidase	MULTI-MSMS	1480_Kerstinwendt_02_140523133433	2	IgG	1103.06	2	1102.55	2203.09	3.009	0.0033176	2.5372	0.0027974	5.5462	0.006115	1103.06	27.21	1.0009	27.21	26.907	27.908	0					36	14	5	0	0	0	0.0017587
TRVFGSERMMWFSPVTLK	0.00044289	6509000	AOX1	Control_SMC3	18	2 Oxidation (M)	_TRVFGSERM(Oxidation (M))M(Oxidation (M))WFSPVTLK_	TRVFGSERM(1)M(1)WFSPVTLK	TRVFGSERM(150)M(150)WFSPVTLK	0	2	2	Q06278	Q06278	Q06278	AOX1	Aldehyde oxidase	MULTI-MSMS	1480_Kerstinwendt_13	2	Control_SMC3	1103.06	2	1102.55	2203.09	4.2815	0.0047206	-1.921	-0.002118	2.3605	0.0026026	1103.05	25.501	0.8095	25.501	25.132	25.941	0					45	11	5	0	0	0	0.00044289
TRVFGSERMMWFSPVTLK	0.0034059	5539900	AOX1	Patient_SMC3	18	2 Oxidation (M)	_TRVFGSERM(Oxidation (M))M(Oxidation (M))WFSPVTLK_	TRVFGSERM(1)M(1)WFSPVTLK	TRVFGSERM(120)M(120)WFSPVTLK	0	2	2	Q06278	Q06278	Q06278	AOX1	Aldehyde oxidase	MULTI-MSMS	1480_Kerstinwendt_24	2	Patient_SMC3	1103.06	2	1102.55	2203.09	3.0651	0.0033794	0.2027	0.00022349	3.2678	0.0036029	1103.06	25.562	0.81125	25.562	25.196	26.007	0					44	11	5	0	0	0	0.0034059
IYDAQNELSAATHLTSK	0.050219	2222200	APPL1	IgG	17	Unmodified	_IYDAQNELSAATHLTSK_			0	0	0	Q9UKG1;C9K0C4;C9JAB0	Q9UKG1	Q9UKG1	APPL1	DCC-interacting protein 13-alpha	MULTI-MSMS	1480_Kerstinwendt_08	8	IgG	621.312	3	621.315	1860.92	-1.7782	-0.0011048	-0.88373	-0.00054908	-2.662	-0.0016539	621.314	31.435	0.77401	31.435	31.111	31.885	0					27	10	4	0	0	0	0.050219
SETEDSILHQLFIVR	6.7182e-06	2355400	APPL1	IgG	15	Unmodified	_SETEDSILHQLFIVR_			0	0	0	Q9UKG1	Q9UKG1	Q9UKG1	APPL1	DCC-interacting protein 13-alpha	MULTI-MSMS	1480_Kerstinwendt_08	8	IgG	596.65	3	596.316	1785.93	-1.3374	-0.00079753	-0.67162	-0.0004005	-2.0091	-0.001198	596.316	53.511	0.69576	53.511	53.244	53.939	0					32	10	4	0	0	0	6.7182e-06
DSPESVTQMLMAYLSR	0.045986	4136000	ARHGAP32	IgG	16	2 Oxidation (M)	_DSPESVTQM(Oxidation (M))LM(Oxidation (M))AYLSR_	DSPESVTQM(1)LM(1)AYLSR	DSPESVTQM(86)LM(86)AYLSR	0	2	0	G3V174;A0A804HK06;A7KAX9	G3V174	G3V174	ARHGAP32	Rho GTPase-activating protein 32	MULTI-MSMS	1480_Kerstinwendt_07	7	IgG	930.428	2	930.429	1858.84	-2.3259	-0.0021641	-1.0364	-0.00096431	-3.3624	-0.0031284	930.93	33.61	0.85558	33.61	33.223	34.079	0					37	11	5	0	0	0	0.045986
AVDSLVPIGR	0.016112	731470	ATP5A1	Patient_SMC3	10	Unmodified	_AVDSLVPIGR_			0	0	0	P25705-3;P25705;P25705-2;K7ERX7;K7EK77;K7ENJ4	P25705-3	P25705-3	ATP5A1	ATP synthase subunit alpha, mitochondrial	MULTI-MSMS	1480_Kerstinwendt_28	6	Patient_SMC3	513.798	2	513.801	1025.59	-4.0524	-0.0020821	0.94013	0.00048304	-3.1123	-0.0015991	513.801	27.61	0.6361	27.61	27.29	27.926	0					19	8	3	0	0	0	0.016112
FENAFLSHVVSQHQALLGTIR	0.028927	730150	ATP5A1	Control_SMC3	21	Unmodified	_FENAFLSHVVSQHQALLGTIR_			0	0	0	P25705-3;P25705;P25705-2	P25705-3	P25705-3	ATP5A1	ATP synthase subunit alpha, mitochondrial	MULTI-SECPEP	1480_Kerstinwendt_17	6	Control_SMC3	790.677	3	789.757	2366.25	-2.6404	-0.0020853	0.75044	0.00059266	-1.89	-0.0014926	790.092	48.578	0.28579	48.578	48.353	48.639	0					5	3	2	0	0	0	0.028927
TGTAEMSSILEER	0.00033417	489060	ATP5A1	Patient_SMC3	13	Oxidation (M)	_TGTAEM(Oxidation (M))SSILEER_	TGTAEM(1)SSILEER	TGTAEM(170)SSILEER	0	1	0	P25705-3;P25705;K7ERX7;K7ESA0	P25705-3	P25705-3	ATP5A1	ATP synthase subunit alpha, mitochondrial	MULTI-MSMS	1480_Kerstinwendt_28	6	Patient_SMC3	720.336	2	720.338	1438.66	-2.3926	-0.0017234	-0.39397	-0.00028379	-2.7865	-0.0020072	720.338	18.753	0.57742	18.753	18.502	19.079	0					19	8	4	0	0	0	0.00033417
TSIAIDTIINQK	0.00011017	359950	ATP5A1	IgG	12	Unmodified	_TSIAIDTIINQK_			0	0	0	P25705-3;P25705;P25705-2;K7EK77;K7ENJ4	P25705-3	P25705-3	ATP5A1	ATP synthase subunit alpha, mitochondrial	MULTI-MSMS	1480_Kerstinwendt_06	6	IgG	658.872	2	658.875	1315.73	-3.1104	-0.0020494	0.13515	8.905e-05	-2.9753	-0.0019603	658.875	35.722	0.61196	35.722	35.392	36.004	0					13	8	2	0	0	0	0.00011017
VLSIGDGIAR	0.0057159	678620	ATP5A1	Control_SMC3	10	Unmodified	_VLSIGDGIAR_			0	0	0	P25705-3;P25705;P25705-2;K7ERX7;K7EK77;K7EQH4;K7EJP1	P25705-3	P25705-3	ATP5A1	ATP synthase subunit alpha, mitochondrial	MULTI-MSMS	1480_Kerstinwendt_17	6	Control_SMC3	500.79	2	500.793	999.571	-3.4117	-0.0017086	-0.94437	-0.00047294	-4.3561	-0.0021815	500.792	25.429	0.57251	25.429	25.206	25.778	0					16	7	3	0	0	0	0.0057159
RLETLLR	0.0073022	1215200	BAG2	IgG	7	Unmodified	_RLETLLR_			0	0	1	O95816-2;O95816	O95816-2	O95816-2	BAG2	BAG family molecular chaperone regulator 2	MULTI-MSMS	1480_Kerstinwendt_03_140523173817	3	IgG	450.784	2	450.785	899.555	-1.0846	-0.0004889	1.197	0.00053961	0.11249	5.071e-05	450.785	19.19	0.32957	19.19	19.028	19.358	0					10	4	3	0	0	0	0.0073022
IQAIELEDLLR	7.4309e-08		BGN	Patient_SMC3	11	Unmodified	_IQAIELEDLLR_			0	0	0	P21810	P21810	P21810	BGN	Biglycan	MSMS	1480_Kerstinwendt_32	10	Patient_SMC3	656.879	2	656.877	1311.74	NaN	NaN	NaN	NaN	NaN	NaN	NaN	55.989	1	55.989	55.489	56.489	0								0	0	0	7.4309e-08
QDACQGDSGGVFAVR	5.5316e-62	3343900	C1R	Control_SMC3	15	Unmodified	_QDACQGDSGGVFAVR_			0	0	0	A0A3B3ITU4;F5H2D0;A0A3B3ISR2;B4DPQ0;P00736	A0A3B3ITU4	A0A3B3ITU4	C1R	Complement C1r subcomponent;Complement C1r subcomponent heavy chain;Complement C1r subcomponent light chain	MULTI-MSMS	1480_Kerstinwendt_19	8	Control_SMC3	783.85	2	783.852	1565.69	-3.4872	-0.0027335	1.4178	0.0011114	-2.0694	-0.0016221	783.853	22.507	0.80535	22.507	22.21	23.015	0					32	11	4	0	0	0	5.5316e-62
QDACQGDSGGVFAVR	0.0014565	631430	C1R	Control_SMC3	15	Unmodified	_QDACQGDSGGVFAVR_			0	0	0	A0A3B3ITU4;F5H2D0;A0A3B3ISR2;B4DPQ0;P00736	A0A3B3ITU4	A0A3B3ITU4	C1R	Complement C1r subcomponent;Complement C1r subcomponent heavy chain;Complement C1r subcomponent light chain	MULTI-MSMS	1480_Kerstinwendt_21	10	Control_SMC3	784.351	2	783.852	1565.69	-3.0567	-0.002396	-0.41459	-0.00032497	-3.4713	-0.002721	784.353	22.408	0.68482	22.408	22.132	22.817	0					15	9	2	0	0	0	0.0014565
QDACQGDSGGVFAVR	0.00011502	268250	C1R	Control_SMC3	15	Unmodified	_QDACQGDSGGVFAVR_			0	0	0	A0A3B3ITU4;F5H2D0;A0A3B3ISR2;B4DPQ0;P00736	A0A3B3ITU4	A0A3B3ITU4	C1R	Complement C1r subcomponent;Complement C1r subcomponent heavy chain;Complement C1r subcomponent light chain	MULTI-MSMS	1480_Kerstinwendt_22	11	Control_SMC3	783.851	2	783.852	1565.69	-4.1798	-0.0032764	1.9018	0.0014907	-2.278	-0.0017856	783.853	22.478	0.47421	22.478	22.234	22.708	0					11	6	2	0	0	0	0.00011502
QDACQGDSGGVFAVR	3.4073e-27	1355000	C1R	Patient_SMC3	15	Unmodified	_QDACQGDSGGVFAVR_			0	0	0	A0A3B3ITU4;F5H2D0;A0A3B3ISR2;B4DPQ0;P00736	A0A3B3ITU4	A0A3B3ITU4	C1R	Complement C1r subcomponent;Complement C1r subcomponent heavy chain;Complement C1r subcomponent light chain	MULTI-MSMS	1480_Kerstinwendt_30_140507181316	8	Patient_SMC3	783.851	2	783.852	1565.69	-3.6051	-0.0028259	0.98416	0.00077143	-2.621	-0.0020544	783.853	22.835	0.75223	22.835	22.567	23.319	0					27	10	4	0	0	0	3.4073e-27
ACEPGVDYVYK	0.00079456	1255200	C3	Control_SMC3	11	Unmodified	_ACEPGVDYVYK_			0	0	0	CON__Q2UVX4;A0A8Q3SI45;A0A8Q3SI05;P01024;M0QXZ3	CON__Q2UVX4	CON__Q2UVX4	C3	Complement C3;Complement C3 beta chain;C3-beta-c;Complement C3 alpha chain;C3a anaphylatoxin;Acylation stimulating protein;Complement C3b alpha chain;Complement C3c alpha chain fragment 1;Complement C3dg fragment;Complement C3g fragment;Complement C3d fragment;Complement C3f fragment;Complement C3c alpha chain fragment 2	MULTI-MSMS	1480_Kerstinwendt_22	11	Control_SMC3	650.795	2	650.798	1299.58	-2.2543	-0.0014671	-0.40153	-0.00026131	-2.6559	-0.0017284	650.797	21.865	0.68986	21.865	21.544	22.234	0					28	9	4	0	0	0	0.00079456
ACEPGVDYVYK	0.0062032	1894500	C3	Patient_SMC3	11	Unmodified	_ACEPGVDYVYK_			0	0	0	CON__Q2UVX4;A0A8Q3SI45;A0A8Q3SI05;P01024;M0QXZ3	CON__Q2UVX4	CON__Q2UVX4	C3	Complement C3;Complement C3 beta chain;C3-beta-c;Complement C3 alpha chain;C3a anaphylatoxin;Acylation stimulating protein;Complement C3b alpha chain;Complement C3c alpha chain fragment 1;Complement C3dg fragment;Complement C3g fragment;Complement C3d fragment;Complement C3f fragment;Complement C3c alpha chain fragment 2	MULTI-MSMS	1480_Kerstinwendt_33	11	Patient_SMC3	650.795	2	650.798	1299.58	-2.296	-0.0014943	-0.488	-0.00031759	-2.784	-0.0018119	650.797	22.02	0.815	22.02	21.71	22.525	0					29	11	4	0	0	0	0.0062032
LPYSVVR	0.035971	560390	C3	Control_SMC3	7	Unmodified	_LPYSVVR_			0	0	0	CON__Q2UVX4;A0A8Q3SI45;A0A8Q3SI05;P01024;A0A8Q3WM02	CON__Q2UVX4	CON__Q2UVX4	C3	Complement C3;Complement C3 beta chain;C3-beta-c;Complement C3 alpha chain;C3a anaphylatoxin;Acylation stimulating protein;Complement C3b alpha chain;Complement C3c alpha chain fragment 1;Complement C3dg fragment;Complement C3g fragment;Complement C3d fragment;Complement C3f fragment;Complement C3c alpha chain fragment 2	MULTI-MSMS	1480_Kerstinwendt_22	11	Control_SMC3	417.247	2	417.248	832.481	-1.6804	-0.00070112	-0.19481	-8.1285e-05	-1.8752	-0.00078241	417.247	19.821	0.74081	19.821	19.582	20.323	0					23	11	3	0	0	0	0.035971
NTLIIYLDK	0.0055655	939040	C3	Control_SMC3	9	Unmodified	_NTLIIYLDK_			0	0	0	CON__Q2UVX4;A0A8Q3SI45;A0A8Q3SI05;P01024;M0QYC8	CON__Q2UVX4	CON__Q2UVX4	C3	Complement C3;Complement C3 beta chain;C3-beta-c;Complement C3 alpha chain;C3a anaphylatoxin;Acylation stimulating protein;Complement C3b alpha chain;Complement C3c alpha chain fragment 1;Complement C3dg fragment;Complement C3g fragment;Complement C3d fragment;Complement C3f fragment;Complement C3c alpha chain fragment 2	MULTI-MSMS	1480_Kerstinwendt_22	11	Control_SMC3	546.817	2	546.819	1091.62	-1.9182	-0.0010489	0.4104	0.00022441	-1.5078	-0.0008245	546.818	37.996	0.43638	37.996	37.7	38.136	0					15	6	3	0	0	0	0.0055655
ANSFLGEK	0.054008	580710	C4A	IgG	8	Unmodified	_ANSFLGEK_			0	0	0	A0A8V8TLP6;A0A140TA49;A0A140TA32;A0A0G2JPR0;P0C0L4-2;P0C0L4;A0A140TA29	A0A8V8TLP6	A0A8V8TLP6	C4A	Complement C4-A;Complement C4 beta chain;Complement C4-A alpha chain;C4a anaphylatoxin;C4b-A;C4d-A;Complement C4 gamma chain	MULTI-MSMS	1480_Kerstinwendt_09	9	IgG	433.223	2	433.224	864.434	-1.4042	-0.00060833	-0.78063	-0.00033819	-2.1848	-0.00094652	433.224	16.511	0.48561	16.511	16.371	16.856	0					12	7	2	0	0	0	0.054008
DSSTWLTAFVLK	0.00059932	1144700	C4A	IgG	12	Unmodified	_DSSTWLTAFVLK_			0	0	0	A0A8V8TLP6;A0A140TA49;A0A140TA32;A0A0G2JPR0;P0C0L4-2;P0C0L4;A0A140TA44;CON__P01030;CON__ENSEMBL:ENSBTAP00000007350	A0A8V8TLP6	A0A8V8TLP6	C4A	Complement C4-A;Complement C4 beta chain;Complement C4-A alpha chain;C4a anaphylatoxin;C4b-A;C4d-A;Complement C4 gamma chain	MULTI-MSMS	1480_Kerstinwendt_07	7	IgG	684.362	2	684.364	1366.71	-2.139	-0.0014638	0.40327	0.00027599	-1.7357	-0.0011879	684.364	64.579	0.62672	64.579	64.257	64.884	0					21	8	3	0	0	0	0.00059932
DSSTWLTAFVLK	1.3047e-11	2556900	C4A	IgG	12	Unmodified	_DSSTWLTAFVLK_			0	0	0	A0A8V8TLP6;A0A140TA49;A0A140TA32;A0A0G2JPR0;P0C0L4-2;P0C0L4;A0A140TA44;CON__P01030;CON__ENSEMBL:ENSBTAP00000007350	A0A8V8TLP6	A0A8V8TLP6	C4A	Complement C4-A;Complement C4 beta chain;Complement C4-A alpha chain;C4a anaphylatoxin;C4b-A;C4d-A;Complement C4 gamma chain	MULTI-MSMS	1480_Kerstinwendt_08	8	IgG	684.362	2	684.364	1366.71	-1.4192	-0.00097122	0.12975	8.8796e-05	-1.2894	-0.00088242	684.364	64.514	0.78106	64.514	64.164	64.945	0					38	12	4	0	0	0	1.3047e-11
DSSTWLTAFVLK	2.8441e-05	1569600	C4A	IgG	12	Unmodified	_DSSTWLTAFVLK_			0	0	0	A0A8V8TLP6;A0A140TA49;A0A140TA32;A0A0G2JPR0;P0C0L4-2;P0C0L4;A0A140TA44;CON__P01030;CON__ENSEMBL:ENSBTAP00000007350	A0A8V8TLP6	A0A8V8TLP6	C4A	Complement C4-A;Complement C4 beta chain;Complement C4-A alpha chain;C4a anaphylatoxin;C4b-A;C4d-A;Complement C4 gamma chain	MULTI-MSMS	1480_Kerstinwendt_09	9	IgG	684.364	2	684.364	1366.71	-0.88327	-0.00060448	-0.25433	-0.00017405	-1.1376	-0.00077854	684.364	64.51	0.75446	64.51	64.189	64.944	0					30	10	4	0	0	0	2.8441e-05
DSSTWLTAFVLK	0.0164	1856700	C4A	Control_SMC3	12	Unmodified	_DSSTWLTAFVLK_			0	0	0	A0A8V8TLP6;A0A140TA49;A0A140TA32;A0A0G2JPR0;P0C0L4-2;P0C0L4;A0A140TA44;CON__P01030;CON__ENSEMBL:ENSBTAP00000007350	A0A8V8TLP6	A0A8V8TLP6	C4A	Complement C4-A;Complement C4 beta chain;Complement C4-A alpha chain;C4a anaphylatoxin;C4b-A;C4d-A;Complement C4 gamma chain	MULTI-MSMS	1480_Kerstinwendt_19	8	Control_SMC3	684.362	2	684.364	1366.71	-1.9834	-0.0013574	0.22563	0.00015441	-1.7578	-0.0012029	684.364	64.922	0.31193	64.922	64.699	65.011	0					11	4	3	0	0	0	0.0164
DSSTWLTAFVLK	6.9126e-05	1252800	C4A	Patient_SMC3	12	Unmodified	_DSSTWLTAFVLK_			0	0	0	A0A8V8TLP6;A0A140TA49;A0A140TA32;A0A0G2JPR0;P0C0L4-2;P0C0L4;A0A140TA44;CON__P01030;CON__ENSEMBL:ENSBTAP00000007350	A0A8V8TLP6	A0A8V8TLP6	C4A	Complement C4-A;Complement C4 beta chain;Complement C4-A alpha chain;C4a anaphylatoxin;C4b-A;C4d-A;Complement C4 gamma chain	MULTI-MSMS	1480_Kerstinwendt_28	6	Patient_SMC3	684.866	2	684.364	1366.71	-0.98053	-0.00067104	-0.55139	-0.00037735	-1.5319	-0.0010484	684.363	64.415	0.71039	64.415	64.02	64.73	0					22	9	3	0	0	0	6.9126e-05
ASAGLLGAHAAAITAYALTLTK	2.0519e-06	4241500	C4A;C4B	IgG	22	Unmodified	_ASAGLLGAHAAAITAYALTLTK_			0	0	0	A0A8V8TLP6;A0A140TA49;A0A140TA32;A0A0G2JPR0;P0C0L4-2;P0C0L4;A0A140TA44;A0A140TA29;A0A3B3ISA6;F5GXS0;A0A0G2JL54;P0C0L5	A0A8V8TLP6	A0A8V8TLP6	C4A;C4B	Complement C4-A;Complement C4 beta chain;Complement C4-A alpha chain;C4a anaphylatoxin;C4b-A;C4d-A;Complement C4 gamma chain;Complement C4-B;Complement C4 beta chain;Complement C4-B alpha chain;C4a anaphylatoxin;C4b-B;C4d-B;Complement C4 gamma chain	MULTI-MSMS	1480_Kerstinwendt_07	7	IgG	695.727	3	695.728	2084.16	-1.2825	-0.00089227	-0.63263	-0.00044014	-1.9151	-0.0013324	695.728	58.119	0.98128	58.119	57.745	58.726	0					63	16	6	0	0	0	2.0519e-06
ASAGLLGAHAAAITAYALTLTK	2.0438e-06	10223000	C4A;C4B	IgG	22	Unmodified	_ASAGLLGAHAAAITAYALTLTK_			0	0	0	A0A8V8TLP6;A0A140TA49;A0A140TA32;A0A0G2JPR0;P0C0L4-2;P0C0L4;A0A140TA44;A0A140TA29;A0A3B3ISA6;F5GXS0;A0A0G2JL54;P0C0L5	A0A8V8TLP6	A0A8V8TLP6	C4A;C4B	Complement C4-A;Complement C4 beta chain;Complement C4-A alpha chain;C4a anaphylatoxin;C4b-A;C4d-A;Complement C4 gamma chain;Complement C4-B;Complement C4 beta chain;Complement C4-B alpha chain;C4a anaphylatoxin;C4b-B;C4d-B;Complement C4 gamma chain	MULTI-MSMS	1480_Kerstinwendt_08	8	IgG	696.061	3	695.728	2084.16	-1.2724	-0.00088524	-0.53565	-0.00037266	-1.808	-0.0012579	696.062	57.983	1.3026	57.983	57.534	58.836	0					80	18	6	0	0	0	2.0438e-06
ASAGLLGAHAAAITAYALTLTK	3.1011e-05	7901200	C4A;C4B	IgG	22	Unmodified	_ASAGLLGAHAAAITAYALTLTK_			0	0	0	A0A8V8TLP6;A0A140TA49;A0A140TA32;A0A0G2JPR0;P0C0L4-2;P0C0L4;A0A140TA44;A0A140TA29;A0A3B3ISA6;F5GXS0;A0A0G2JL54;P0C0L5	A0A8V8TLP6	A0A8V8TLP6	C4A;C4B	Complement C4-A;Complement C4 beta chain;Complement C4-A alpha chain;C4a anaphylatoxin;C4b-A;C4d-A;Complement C4 gamma chain;Complement C4-B;Complement C4 beta chain;Complement C4-B alpha chain;C4a anaphylatoxin;C4b-B;C4d-B;Complement C4 gamma chain	MULTI-MSMS	1480_Kerstinwendt_09	9	IgG	696.061	3	695.728	2084.16	-0.2515	-0.00017497	-1.4387	-0.001001	-1.6902	-0.0011759	696.061	57.971	1.0819	57.971	57.591	58.673	0					58	15	6	0	0	0	3.1011e-05
ASAGLLGAHAAAITAYALTLTK	0.013298		C4A;C4B	Control_SMC3	22	Unmodified	_ASAGLLGAHAAAITAYALTLTK_			0	0	0	A0A8V8TLP6;A0A140TA49;A0A140TA32;A0A0G2JPR0;P0C0L4-2;P0C0L4;A0A140TA44;A0A140TA29;A0A3B3ISA6;F5GXS0;A0A0G2JL54;P0C0L5	A0A8V8TLP6	A0A8V8TLP6	C4A;C4B	Complement C4-A;Complement C4 beta chain;Complement C4-A alpha chain;C4a anaphylatoxin;C4b-A;C4d-A;Complement C4 gamma chain;Complement C4-B;Complement C4 beta chain;Complement C4-B alpha chain;C4a anaphylatoxin;C4b-B;C4d-B;Complement C4 gamma chain	MSMS	1480_Kerstinwendt_15	4	Control_SMC3	695.726	3	695.728	2084.16	NaN	NaN	NaN	NaN	NaN	NaN	NaN	57.775	1	57.775	57.275	58.275	0								0	0	0	0.013298
ASAGLLGAHAAAITAYALTLTK	0.0048407	3777200	C4A;C4B	Control_SMC3	22	Unmodified	_ASAGLLGAHAAAITAYALTLTK_			0	0	0	A0A8V8TLP6;A0A140TA49;A0A140TA32;A0A0G2JPR0;P0C0L4-2;P0C0L4;A0A140TA44;A0A140TA29;A0A3B3ISA6;F5GXS0;A0A0G2JL54;P0C0L5	A0A8V8TLP6	A0A8V8TLP6	C4A;C4B	Complement C4-A;Complement C4 beta chain;Complement C4-A alpha chain;C4a anaphylatoxin;C4b-A;C4d-A;Complement C4 gamma chain;Complement C4-B;Complement C4 beta chain;Complement C4-B alpha chain;C4a anaphylatoxin;C4b-B;C4d-B;Complement C4 gamma chain	MULTI-MSMS	1480_Kerstinwendt_17	6	Control_SMC3	696.061	3	695.728	2084.16	-1.9327	-0.0013446	-0.32186	-0.00022393	-2.2546	-0.0015686	696.062	57.68	0.85469	57.68	57.308	58.163	0					41	11	5	0	0	0	0.0048407
ASAGLLGAHAAAITAYALTLTK	2.0854e-06	2732100	C4A;C4B	Control_SMC3	22	Unmodified	_ASAGLLGAHAAAITAYALTLTK_			0	0	0	A0A8V8TLP6;A0A140TA49;A0A140TA32;A0A0G2JPR0;P0C0L4-2;P0C0L4;A0A140TA44;A0A140TA29;A0A3B3ISA6;F5GXS0;A0A0G2JL54;P0C0L5	A0A8V8TLP6	A0A8V8TLP6	C4A;C4B	Complement C4-A;Complement C4 beta chain;Complement C4-A alpha chain;C4a anaphylatoxin;C4b-A;C4d-A;Complement C4 gamma chain;Complement C4-B;Complement C4 beta chain;Complement C4-B alpha chain;C4a anaphylatoxin;C4b-B;C4d-B;Complement C4 gamma chain	MULTI-MSMS	1480_Kerstinwendt_18	7	Control_SMC3	696.061	3	695.728	2084.16	-0.74564	-0.00051876	-0.51695	-0.00035965	-1.2626	-0.00087842	696.062	58.538	0.89127	58.538	58.274	59.165	0					44	13	5	0	0	0	2.0854e-06
ASAGLLGAHAAAITAYALTLTK	7.7194e-05	12880000	C4A;C4B	Control_SMC3	22	Unmodified	_ASAGLLGAHAAAITAYALTLTK_			0	0	0	A0A8V8TLP6;A0A140TA49;A0A140TA32;A0A0G2JPR0;P0C0L4-2;P0C0L4;A0A140TA44;A0A140TA29;A0A3B3ISA6;F5GXS0;A0A0G2JL54;P0C0L5	A0A8V8TLP6	A0A8V8TLP6	C4A;C4B	Complement C4-A;Complement C4 beta chain;Complement C4-A alpha chain;C4a anaphylatoxin;C4b-A;C4d-A;Complement C4 gamma chain;Complement C4-B;Complement C4 beta chain;Complement C4-B alpha chain;C4a anaphylatoxin;C4b-B;C4d-B;Complement C4 gamma chain	MULTI-MSMS	1480_Kerstinwendt_19	8	Control_SMC3	696.061	3	695.728	2084.16	-2.1419	-0.0014902	0.2693	0.00018736	-1.8726	-0.0013028	696.063	58.473	1.1177	58.473	58.1	59.217	0					66	15	6	0	0	0	7.7194e-05
ASAGLLGAHAAAITAYALTLTK	2.1136e-06	14282000	C4A;C4B	Control_SMC3	22	Unmodified	_ASAGLLGAHAAAITAYALTLTK_			0	0	0	A0A8V8TLP6;A0A140TA49;A0A140TA32;A0A0G2JPR0;P0C0L4-2;P0C0L4;A0A140TA44;A0A140TA29;A0A3B3ISA6;F5GXS0;A0A0G2JL54;P0C0L5	A0A8V8TLP6	A0A8V8TLP6	C4A;C4B	Complement C4-A;Complement C4 beta chain;Complement C4-A alpha chain;C4a anaphylatoxin;C4b-A;C4d-A;Complement C4 gamma chain;Complement C4-B;Complement C4 beta chain;Complement C4-B alpha chain;C4a anaphylatoxin;C4b-B;C4d-B;Complement C4 gamma chain	MULTI-MSMS	1480_Kerstinwendt_20	9	Control_SMC3	696.061	3	695.728	2084.16	-1.1534	-0.00080245	-0.9692	-0.0006743	-2.1226	-0.0014767	696.062	58.341	1.1523	58.341	57.976	59.129	0					61	15	5	0	0	0	2.1136e-06
ASAGLLGAHAAAITAYALTLTK	2.4044e-08	6577900	C4A;C4B	Control_SMC3	22	Unmodified	_ASAGLLGAHAAAITAYALTLTK_			0	0	0	A0A8V8TLP6;A0A140TA49;A0A140TA32;A0A0G2JPR0;P0C0L4-2;P0C0L4;A0A140TA44;A0A140TA29;A0A3B3ISA6;F5GXS0;A0A0G2JL54;P0C0L5	A0A8V8TLP6	A0A8V8TLP6	C4A;C4B	Complement C4-A;Complement C4 beta chain;Complement C4-A alpha chain;C4a anaphylatoxin;C4b-A;C4d-A;Complement C4 gamma chain;Complement C4-B;Complement C4 beta chain;Complement C4-B alpha chain;C4a anaphylatoxin;C4b-B;C4d-B;Complement C4 gamma chain	MULTI-MSMS	1480_Kerstinwendt_21	10	Control_SMC3	696.061	3	695.728	2084.16	-1.464	-0.0010185	-0.7411	-0.00051561	-2.2051	-0.0015341	696.062	58.354	1.0274	58.354	57.982	59.01	0					60	14	6	0	0	0	2.4044e-08
ASAGLLGAHAAAITAYALTLTK	8.0393e-06	2838400	C4A;C4B	Control_SMC3	22	Unmodified	_ASAGLLGAHAAAITAYALTLTK_			0	0	0	A0A8V8TLP6;A0A140TA49;A0A140TA32;A0A0G2JPR0;P0C0L4-2;P0C0L4;A0A140TA44;A0A140TA29;A0A3B3ISA6;F5GXS0;A0A0G2JL54;P0C0L5	A0A8V8TLP6	A0A8V8TLP6	C4A;C4B	Complement C4-A;Complement C4 beta chain;Complement C4-A alpha chain;C4a anaphylatoxin;C4b-A;C4d-A;Complement C4 gamma chain;Complement C4-B;Complement C4 beta chain;Complement C4-B alpha chain;C4a anaphylatoxin;C4b-B;C4d-B;Complement C4 gamma chain	MULTI-MSMS	1480_Kerstinwendt_22	11	Control_SMC3	696.062	3	695.728	2084.16	-1.7812	-0.0012392	0.063816	4.4398e-05	-1.7174	-0.0011948	696.063	58.412	0.97899	58.412	58.016	58.995	0					57	14	5	0	0	0	8.0393e-06
ASAGLLGAHAAAITAYALTLTK	9.0846e-05	4640000	C4A;C4B	Patient_SMC3	22	Unmodified	_ASAGLLGAHAAAITAYALTLTK_			0	0	0	A0A8V8TLP6;A0A140TA49;A0A140TA32;A0A0G2JPR0;P0C0L4-2;P0C0L4;A0A140TA44;A0A140TA29;A0A3B3ISA6;F5GXS0;A0A0G2JL54;P0C0L5	A0A8V8TLP6	A0A8V8TLP6	C4A;C4B	Complement C4-A;Complement C4 beta chain;Complement C4-A alpha chain;C4a anaphylatoxin;C4b-A;C4d-A;Complement C4 gamma chain;Complement C4-B;Complement C4 beta chain;Complement C4-B alpha chain;C4a anaphylatoxin;C4b-B;C4d-B;Complement C4 gamma chain	MULTI-MSMS	1480_Kerstinwendt_28	6	Patient_SMC3	696.061	3	695.728	2084.16	-0.66587	-0.00046326	-0.58272	-0.00040542	-1.2486	-0.00086868	696.062	57.765	0.93438	57.765	57.399	58.334	0					43	12	5	0	0	0	9.0846e-05
ASAGLLGAHAAAITAYALTLTK	0.00080851	1823500	C4A;C4B	Patient_SMC3	22	Unmodified	_ASAGLLGAHAAAITAYALTLTK_			0	0	0	A0A8V8TLP6;A0A140TA49;A0A140TA32;A0A0G2JPR0;P0C0L4-2;P0C0L4;A0A140TA44;A0A140TA29;A0A3B3ISA6;F5GXS0;A0A0G2JL54;P0C0L5	A0A8V8TLP6	A0A8V8TLP6	C4A;C4B	Complement C4-A;Complement C4 beta chain;Complement C4-A alpha chain;C4a anaphylatoxin;C4b-A;C4d-A;Complement C4 gamma chain;Complement C4-B;Complement C4 beta chain;Complement C4-B alpha chain;C4a anaphylatoxin;C4b-B;C4d-B;Complement C4 gamma chain	MULTI-MSMS	1480_Kerstinwendt_29_140507165200	7	Patient_SMC3	696.06	3	695.728	2084.16	-1.6556	-0.0011518	-0.94243	-0.00065567	-2.598	-0.0018075	696.062	59.129	0.99804	59.129	58.749	59.747	0					43	13	5	0	0	0	0.00080851
ASAGLLGAHAAAITAYALTLTK	9.0616e-07	10008000	C4A;C4B	Patient_SMC3	22	Unmodified	_ASAGLLGAHAAAITAYALTLTK_			0	0	0	A0A8V8TLP6;A0A140TA49;A0A140TA32;A0A0G2JPR0;P0C0L4-2;P0C0L4;A0A140TA44;A0A140TA29;A0A3B3ISA6;F5GXS0;A0A0G2JL54;P0C0L5	A0A8V8TLP6	A0A8V8TLP6	C4A;C4B	Complement C4-A;Complement C4 beta chain;Complement C4-A alpha chain;C4a anaphylatoxin;C4b-A;C4d-A;Complement C4 gamma chain;Complement C4-B;Complement C4 beta chain;Complement C4-B alpha chain;C4a anaphylatoxin;C4b-B;C4d-B;Complement C4 gamma chain	MULTI-MSMS	1480_Kerstinwendt_30_140507181316	8	Patient_SMC3	696.061	3	695.728	2084.16	-0.93175	-0.00064825	-0.8357	-0.00058142	-1.7674	-0.0012297	696.062	58.998	1.2293	58.998	58.568	59.797	0					71	18	6	0	0	0	9.0616e-07
ASAGLLGAHAAAITAYALTLTK	2.4689e-08	3246900	C4A;C4B	Patient_SMC3	22	Unmodified	_ASAGLLGAHAAAITAYALTLTK_			0	0	0	A0A8V8TLP6;A0A140TA49;A0A140TA32;A0A0G2JPR0;P0C0L4-2;P0C0L4;A0A140TA44;A0A140TA29;A0A3B3ISA6;F5GXS0;A0A0G2JL54;P0C0L5	A0A8V8TLP6	A0A8V8TLP6	C4A;C4B	Complement C4-A;Complement C4 beta chain;Complement C4-A alpha chain;C4a anaphylatoxin;C4b-A;C4d-A;Complement C4 gamma chain;Complement C4-B;Complement C4 beta chain;Complement C4-B alpha chain;C4a anaphylatoxin;C4b-B;C4d-B;Complement C4 gamma chain	MULTI-MSMS	1480_Kerstinwendt_31	9	Patient_SMC3	696.061	3	695.728	2084.16	-2.2239	-0.0015472	0.18202	0.00012664	-2.0419	-0.0014206	696.063	58.912	0.87185	58.912	58.53	59.401	0					50	12	5	0	0	0	2.4689e-08
ASAGLLGAHAAAITAYALTLTK	3.2541e-05	2286000	C4A;C4B	Patient_SMC3	22	Unmodified	_ASAGLLGAHAAAITAYALTLTK_			0	0	0	A0A8V8TLP6;A0A140TA49;A0A140TA32;A0A0G2JPR0;P0C0L4-2;P0C0L4;A0A140TA44;A0A140TA29;A0A3B3ISA6;F5GXS0;A0A0G2JL54;P0C0L5	A0A8V8TLP6	A0A8V8TLP6	C4A;C4B	Complement C4-A;Complement C4 beta chain;Complement C4-A alpha chain;C4a anaphylatoxin;C4b-A;C4d-A;Complement C4 gamma chain;Complement C4-B;Complement C4 beta chain;Complement C4-B alpha chain;C4a anaphylatoxin;C4b-B;C4d-B;Complement C4 gamma chain	MULTI-MSMS	1480_Kerstinwendt_32	10	Patient_SMC3	696.061	3	695.728	2084.16	-0.67113	-0.00046693	-1.1425	-0.00079485	-1.8136	-0.0012618	696.062	58.797	0.99054	58.797	58.434	59.425	0					55	16	5	0	0	0	3.2541e-05
ASAGLLGAHAAAITAYALTLTK	9.1087e-05	1304800	C4A;C4B	Patient_SMC3	22	Unmodified	_ASAGLLGAHAAAITAYALTLTK_			0	0	0	A0A8V8TLP6;A0A140TA49;A0A140TA32;A0A0G2JPR0;P0C0L4-2;P0C0L4;A0A140TA44;A0A140TA29;A0A3B3ISA6;F5GXS0;A0A0G2JL54;P0C0L5	A0A8V8TLP6	A0A8V8TLP6	C4A;C4B	Complement C4-A;Complement C4 beta chain;Complement C4-A alpha chain;C4a anaphylatoxin;C4b-A;C4d-A;Complement C4 gamma chain;Complement C4-B;Complement C4 beta chain;Complement C4-B alpha chain;C4a anaphylatoxin;C4b-B;C4d-B;Complement C4 gamma chain	MULTI-MSMS	1480_Kerstinwendt_33	11	Patient_SMC3	695.726	3	695.728	2084.16	-2.2866	-0.0015909	-0.0014232	-9.9017e-07	-2.288	-0.0015919	696.063	58.784	0.88068	58.784	58.407	59.288	0					42	12	5	0	0	0	9.1087e-05
DHAVDLIQK	0.029228	3053900	C4A;C4B	IgG	9	Unmodified	_DHAVDLIQK_			0	0	0	A0A8V8TLP6;A0A140TA49;A0A140TA32;A0A0G2JPR0;P0C0L4-2;P0C0L4;A0A140TA44;A0A140TA29;A0A3B3ISA6;F5GXS0;A0A0G2JL54;P0C0L5	A0A8V8TLP6	A0A8V8TLP6	C4A;C4B	Complement C4-A;Complement C4 beta chain;Complement C4-A alpha chain;C4a anaphylatoxin;C4b-A;C4d-A;Complement C4 gamma chain;Complement C4-B;Complement C4 beta chain;Complement C4-B alpha chain;C4a anaphylatoxin;C4b-B;C4d-B;Complement C4 gamma chain	MULTI-MSMS	1480_Kerstinwendt_07	7	IgG	519.781	2	519.783	1037.55	-1.9506	-0.0010139	-0.83123	-0.00043206	-2.7818	-0.0014459	519.782	15.196	0.46387	15.196	15.021	15.485	0					16	6	3	0	0	0	0.029228
DHAVDLIQK	0.0010059	3935300	C4A;C4B	IgG	9	Unmodified	_DHAVDLIQK_			0	0	0	A0A8V8TLP6;A0A140TA49;A0A140TA32;A0A0G2JPR0;P0C0L4-2;P0C0L4;A0A140TA44;A0A140TA29;A0A3B3ISA6;F5GXS0;A0A0G2JL54;P0C0L5	A0A8V8TLP6	A0A8V8TLP6	C4A;C4B	Complement C4-A;Complement C4 beta chain;Complement C4-A alpha chain;C4a anaphylatoxin;C4b-A;C4d-A;Complement C4 gamma chain;Complement C4-B;Complement C4 beta chain;Complement C4-B alpha chain;C4a anaphylatoxin;C4b-B;C4d-B;Complement C4 gamma chain	MULTI-MSMS	1480_Kerstinwendt_08	8	IgG	519.782	2	519.783	1037.55	-2.0899	-0.0010863	0.095676	4.9731e-05	-1.9942	-0.0010366	519.783	15.219	0.58064	15.219	15.054	15.634	0					21	8	4	0	0	0	0.0010059
DHAVDLIQK	0.0024234	1472700	C4A;C4B	IgG	9	Unmodified	_DHAVDLIQK_			0	0	0	A0A8V8TLP6;A0A140TA49;A0A140TA32;A0A0G2JPR0;P0C0L4-2;P0C0L4;A0A140TA44;A0A140TA29;A0A3B3ISA6;F5GXS0;A0A0G2JL54;P0C0L5	A0A8V8TLP6	A0A8V8TLP6	C4A;C4B	Complement C4-A;Complement C4 beta chain;Complement C4-A alpha chain;C4a anaphylatoxin;C4b-A;C4d-A;Complement C4 gamma chain;Complement C4-B;Complement C4 beta chain;Complement C4-B alpha chain;C4a anaphylatoxin;C4b-B;C4d-B;Complement C4 gamma chain	MULTI-MSMS	1480_Kerstinwendt_09	9	IgG	519.781	2	519.783	1037.55	-2.1259	-0.001105	-0.30652	-0.00015933	-2.4324	-0.0012643	519.782	15.219	0.47058	15.219	15.012	15.483	0					15	6	3	0	0	0	0.0024234
DHAVDLIQK	0.00078122	6310100	C4A;C4B	Control_SMC3	9	Unmodified	_DHAVDLIQK_			0	0	0	A0A8V8TLP6;A0A140TA49;A0A140TA32;A0A0G2JPR0;P0C0L4-2;P0C0L4;A0A140TA44;A0A140TA29;A0A3B3ISA6;F5GXS0;A0A0G2JL54;P0C0L5	A0A8V8TLP6	A0A8V8TLP6	C4A;C4B	Complement C4-A;Complement C4 beta chain;Complement C4-A alpha chain;C4a anaphylatoxin;C4b-A;C4d-A;Complement C4 gamma chain;Complement C4-B;Complement C4 beta chain;Complement C4-B alpha chain;C4a anaphylatoxin;C4b-B;C4d-B;Complement C4 gamma chain	MULTI-MSMS	1480_Kerstinwendt_19	8	Control_SMC3	519.781	2	519.783	1037.55	1.5912	0.00082707	-4.2455	-0.0022068	-2.6544	-0.0013797	519.78	15.272	0.45847	15.272	15.104	15.562	0					21	6	4	0	0	0	0.00078122
DHAVDLIQK	0.001218	2065800	C4A;C4B	Control_SMC3	9	Unmodified	_DHAVDLIQK_			0	0	0	A0A8V8TLP6;A0A140TA49;A0A140TA32;A0A0G2JPR0;P0C0L4-2;P0C0L4;A0A140TA44;A0A140TA29;A0A3B3ISA6;F5GXS0;A0A0G2JL54;P0C0L5	A0A8V8TLP6	A0A8V8TLP6	C4A;C4B	Complement C4-A;Complement C4 beta chain;Complement C4-A alpha chain;C4a anaphylatoxin;C4b-A;C4d-A;Complement C4 gamma chain;Complement C4-B;Complement C4 beta chain;Complement C4-B alpha chain;C4a anaphylatoxin;C4b-B;C4d-B;Complement C4 gamma chain	MULTI-MSMS	1480_Kerstinwendt_21	10	Control_SMC3	519.781	2	519.783	1037.55	-2.4369	-0.0012666	0.29321	0.00015241	-2.1437	-0.0011142	519.783	15.224	0.57978	15.224	15.066	15.646	0					17	8	3	0	0	0	0.001218
DHAVDLIQK	0.011207	602130	C4A;C4B	Control_SMC3	9	Unmodified	_DHAVDLIQK_			0	0	0	A0A8V8TLP6;A0A140TA49;A0A140TA32;A0A0G2JPR0;P0C0L4-2;P0C0L4;A0A140TA44;A0A140TA29;A0A3B3ISA6;F5GXS0;A0A0G2JL54;P0C0L5	A0A8V8TLP6	A0A8V8TLP6	C4A;C4B	Complement C4-A;Complement C4 beta chain;Complement C4-A alpha chain;C4a anaphylatoxin;C4b-A;C4d-A;Complement C4 gamma chain;Complement C4-B;Complement C4 beta chain;Complement C4-B alpha chain;C4a anaphylatoxin;C4b-B;C4d-B;Complement C4 gamma chain	MULTI-MSMS	1480_Kerstinwendt_22	11	Control_SMC3	519.781	2	519.783	1037.55	-1.4266	-0.00074151	-0.91458	-0.00047538	-2.3412	-0.0012169	519.782	15.276	0.45334	15.276	15.119	15.572	0					13	6	3	0	0	0	0.011207
DHAVDLIQK	0.001009	1339100	C4A;C4B	Patient_SMC3	9	Unmodified	_DHAVDLIQK_			0	0	0	A0A8V8TLP6;A0A140TA49;A0A140TA32;A0A0G2JPR0;P0C0L4-2;P0C0L4;A0A140TA44;A0A140TA29;A0A3B3ISA6;F5GXS0;A0A0G2JL54;P0C0L5	A0A8V8TLP6	A0A8V8TLP6	C4A;C4B	Complement C4-A;Complement C4 beta chain;Complement C4-A alpha chain;C4a anaphylatoxin;C4b-A;C4d-A;Complement C4 gamma chain;Complement C4-B;Complement C4 beta chain;Complement C4-B alpha chain;C4a anaphylatoxin;C4b-B;C4d-B;Complement C4 gamma chain	MULTI-MSMS	1480_Kerstinwendt_28	6	Patient_SMC3	519.781	2	519.783	1037.55	-2.8208	-0.0014662	0.16195	8.4177e-05	-2.6588	-0.001382	519.783	15.162	0.47342	15.162	14.945	15.418	0					15	6	3	0	0	0	0.001009
DHAVDLIQK	0.0004497	7020800	C4A;C4B	Patient_SMC3	9	Unmodified	_DHAVDLIQK_			0	0	0	A0A8V8TLP6;A0A140TA49;A0A140TA32;A0A0G2JPR0;P0C0L4-2;P0C0L4;A0A140TA44;A0A140TA29;A0A3B3ISA6;F5GXS0;A0A0G2JL54;P0C0L5	A0A8V8TLP6	A0A8V8TLP6	C4A;C4B	Complement C4-A;Complement C4 beta chain;Complement C4-A alpha chain;C4a anaphylatoxin;C4b-A;C4d-A;Complement C4 gamma chain;Complement C4-B;Complement C4 beta chain;Complement C4-B alpha chain;C4a anaphylatoxin;C4b-B;C4d-B;Complement C4 gamma chain	MULTI-MSMS	1480_Kerstinwendt_30_140507181316	8	Patient_SMC3	519.782	2	519.783	1037.55	0.48472	0.00025195	-2.7362	-0.0014222	-2.2515	-0.0011703	519.781	15.396	0.63667	15.396	15.164	15.801	0					24	9	4	0	0	0	0.0004497
DHAVDLIQK	0.00098345	3100000	C4A;C4B	Patient_SMC3	9	Unmodified	_DHAVDLIQK_			0	0	0	A0A8V8TLP6;A0A140TA49;A0A140TA32;A0A0G2JPR0;P0C0L4-2;P0C0L4;A0A140TA44;A0A140TA29;A0A3B3ISA6;F5GXS0;A0A0G2JL54;P0C0L5	A0A8V8TLP6	A0A8V8TLP6	C4A;C4B	Complement C4-A;Complement C4 beta chain;Complement C4-A alpha chain;C4a anaphylatoxin;C4b-A;C4d-A;Complement C4 gamma chain;Complement C4-B;Complement C4 beta chain;Complement C4-B alpha chain;C4a anaphylatoxin;C4b-B;C4d-B;Complement C4 gamma chain	MULTI-MSMS	1480_Kerstinwendt_31	9	Patient_SMC3	519.781	2	519.783	1037.55	-1.3882	-0.00072158	-0.33147	-0.00017229	-1.7197	-0.00089388	519.782	15.381	0.50453	15.381	15.216	15.72	0					16	7	3	0	0	0	0.00098345
VLSLAQEQVGGSPEK	1.348e-48	1343700	C4A;C4B	IgG	15	Unmodified	_VLSLAQEQVGGSPEK_			0	0	0	A0A8V8TLP6;A0A140TA49;A0A140TA32;A0A0G2JPR0;P0C0L4-2;P0C0L4;A0A140TA44;A0A140TA29;A0A3B3ISA6;F5GXS0;A0A0G2JL54;P0C0L5	A0A8V8TLP6	A0A8V8TLP6	C4A;C4B	Complement C4-A;Complement C4 beta chain;Complement C4-A alpha chain;C4a anaphylatoxin;C4b-A;C4d-A;Complement C4 gamma chain;Complement C4-B;Complement C4 beta chain;Complement C4-B alpha chain;C4a anaphylatoxin;C4b-B;C4d-B;Complement C4 gamma chain	MULTI-MSMS	1480_Kerstinwendt_06	6	IgG	771.411	2	771.412	1540.81	-3.6154	-0.0027889	0.30857	0.00023803	-3.3068	-0.0025509	771.412	21.481	0.67787	21.481	21.182	21.86	0					24	9	4	0	0	0	1.348e-48
VLSLAQEQVGGSPEK	9.9501e-77	5732900	C4A;C4B	IgG	15	Unmodified	_VLSLAQEQVGGSPEK_			0	0	0	A0A8V8TLP6;A0A140TA49;A0A140TA32;A0A0G2JPR0;P0C0L4-2;P0C0L4;A0A140TA44;A0A140TA29;A0A3B3ISA6;F5GXS0;A0A0G2JL54;P0C0L5	A0A8V8TLP6	A0A8V8TLP6	C4A;C4B	Complement C4-A;Complement C4 beta chain;Complement C4-A alpha chain;C4a anaphylatoxin;C4b-A;C4d-A;Complement C4 gamma chain;Complement C4-B;Complement C4 beta chain;Complement C4-B alpha chain;C4a anaphylatoxin;C4b-B;C4d-B;Complement C4 gamma chain	MULTI-MSMS	1480_Kerstinwendt_07	7	IgG	771.411	2	771.412	1540.81	-2.9667	-0.0022885	1.5547	0.0011993	-1.412	-0.0010892	771.414	21.673	0.86424	21.673	21.442	22.306	0					37	12	4	0	0	0	9.9501e-77
VLSLAQEQVGGSPEK	2.3584e-278	6040100	C4A;C4B	IgG	15	Unmodified	_VLSLAQEQVGGSPEK_			0	0	0	A0A8V8TLP6;A0A140TA49;A0A140TA32;A0A0G2JPR0;P0C0L4-2;P0C0L4;A0A140TA44;A0A140TA29;A0A3B3ISA6;F5GXS0;A0A0G2JL54;P0C0L5	A0A8V8TLP6	A0A8V8TLP6	C4A;C4B	Complement C4-A;Complement C4 beta chain;Complement C4-A alpha chain;C4a anaphylatoxin;C4b-A;C4d-A;Complement C4 gamma chain;Complement C4-B;Complement C4 beta chain;Complement C4-B alpha chain;C4a anaphylatoxin;C4b-B;C4d-B;Complement C4 gamma chain	MULTI-MSMS	1480_Kerstinwendt_08	8	IgG	771.41	2	771.412	1540.81	-2.3739	-0.0018313	0.16963	0.00013085	-2.2043	-0.0017004	771.412	21.695	0.88364	21.695	21.391	22.275	0					42	12	5	0	0	0	2.3584e-278
VLSLAQEQVGGSPEK	2.2321e-91	4953000	C4A;C4B	IgG	15	Unmodified	_VLSLAQEQVGGSPEK_			0	0	0	A0A8V8TLP6;A0A140TA49;A0A140TA32;A0A0G2JPR0;P0C0L4-2;P0C0L4;A0A140TA44;A0A140TA29;A0A3B3ISA6;F5GXS0;A0A0G2JL54;P0C0L5	A0A8V8TLP6	A0A8V8TLP6	C4A;C4B	Complement C4-A;Complement C4 beta chain;Complement C4-A alpha chain;C4a anaphylatoxin;C4b-A;C4d-A;Complement C4 gamma chain;Complement C4-B;Complement C4 beta chain;Complement C4-B alpha chain;C4a anaphylatoxin;C4b-B;C4d-B;Complement C4 gamma chain	MULTI-MSMS	1480_Kerstinwendt_09	9	IgG	771.912	2	771.412	1540.81	-3.7627	-0.0029026	1.8564	0.0014321	-1.9062	-0.0014705	771.414	21.81	0.88551	21.81	21.511	22.397	0					39	12	5	0	0	0	2.2321e-91
VLSLAQEQVGGSPEK	4.3495e-92	3506000	C4A;C4B	Control_SMC3	15	Unmodified	_VLSLAQEQVGGSPEK_			0	0	0	A0A8V8TLP6;A0A140TA49;A0A140TA32;A0A0G2JPR0;P0C0L4-2;P0C0L4;A0A140TA44;A0A140TA29;A0A3B3ISA6;F5GXS0;A0A0G2JL54;P0C0L5	A0A8V8TLP6	A0A8V8TLP6	C4A;C4B	Complement C4-A;Complement C4 beta chain;Complement C4-A alpha chain;C4a anaphylatoxin;C4b-A;C4d-A;Complement C4 gamma chain;Complement C4-B;Complement C4 beta chain;Complement C4-B alpha chain;C4a anaphylatoxin;C4b-B;C4d-B;Complement C4 gamma chain	MULTI-MSMS	1480_Kerstinwendt_17	6	Control_SMC3	771.41	2	771.412	1540.81	-4.1556	-0.0032057	1.4003	0.0010802	-2.7553	-0.0021255	771.413	21.605	0.81655	21.605	21.299	22.116	0					37	11	4	0	0	0	4.3495e-92
VLSLAQEQVGGSPEK	8.4935e-37	1554300	C4A;C4B	Control_SMC3	15	Unmodified	_VLSLAQEQVGGSPEK_			0	0	0	A0A8V8TLP6;A0A140TA49;A0A140TA32;A0A0G2JPR0;P0C0L4-2;P0C0L4;A0A140TA44;A0A140TA29;A0A3B3ISA6;F5GXS0;A0A0G2JL54;P0C0L5	A0A8V8TLP6	A0A8V8TLP6	C4A;C4B	Complement C4-A;Complement C4 beta chain;Complement C4-A alpha chain;C4a anaphylatoxin;C4b-A;C4d-A;Complement C4 gamma chain;Complement C4-B;Complement C4 beta chain;Complement C4-B alpha chain;C4a anaphylatoxin;C4b-B;C4d-B;Complement C4 gamma chain	MULTI-MSMS	1480_Kerstinwendt_18	7	Control_SMC3	771.409	2	771.412	1540.81	-2.9959	-0.0023111	0.1368	0.00010553	-2.8591	-0.0022055	771.412	22.041	0.62061	22.041	21.798	22.419	0					25	8	4	0	0	0	8.4935e-37
VLSLAQEQVGGSPEK	4.2126e-148	10838000	C4A;C4B	Control_SMC3	15	Unmodified	_VLSLAQEQVGGSPEK_			0	0	0	A0A8V8TLP6;A0A140TA49;A0A140TA32;A0A0G2JPR0;P0C0L4-2;P0C0L4;A0A140TA44;A0A140TA29;A0A3B3ISA6;F5GXS0;A0A0G2JL54;P0C0L5	A0A8V8TLP6	A0A8V8TLP6	C4A;C4B	Complement C4-A;Complement C4 beta chain;Complement C4-A alpha chain;C4a anaphylatoxin;C4b-A;C4d-A;Complement C4 gamma chain;Complement C4-B;Complement C4 beta chain;Complement C4-B alpha chain;C4a anaphylatoxin;C4b-B;C4d-B;Complement C4 gamma chain	MULTI-MSMS	1480_Kerstinwendt_19	8	Control_SMC3	771.411	2	771.412	1540.81	-3.1334	-0.0024172	1.5452	0.001192	-1.5882	-0.0012252	771.413	21.953	0.86248	21.953	21.681	22.544	0					45	12	5	0	0	0	4.2126e-148
VLSLAQEQVGGSPEK	2.795e-92	14761000	C4A;C4B	Control_SMC3	15	Unmodified	_VLSLAQEQVGGSPEK_			0	0	0	A0A8V8TLP6;A0A140TA49;A0A140TA32;A0A0G2JPR0;P0C0L4-2;P0C0L4;A0A140TA44;A0A140TA29;A0A3B3ISA6;F5GXS0;A0A0G2JL54;P0C0L5	A0A8V8TLP6	A0A8V8TLP6	C4A;C4B	Complement C4-A;Complement C4 beta chain;Complement C4-A alpha chain;C4a anaphylatoxin;C4b-A;C4d-A;Complement C4 gamma chain;Complement C4-B;Complement C4 beta chain;Complement C4-B alpha chain;C4a anaphylatoxin;C4b-B;C4d-B;Complement C4 gamma chain	MULTI-MSMS	1480_Kerstinwendt_20	9	Control_SMC3	771.41	2	771.412	1540.81	-3.8273	-0.0029524	2.0633	0.0015916	-1.764	-0.0013608	771.414	21.761	0.81889	21.761	21.48	22.299	0					36	12	4	0	0	0	2.795e-92
VLSLAQEQVGGSPEK	4.2873e-171	4802800	C4A;C4B	Control_SMC3	15	Unmodified	_VLSLAQEQVGGSPEK_			0	0	0	A0A8V8TLP6;A0A140TA49;A0A140TA32;A0A0G2JPR0;P0C0L4-2;P0C0L4;A0A140TA44;A0A140TA29;A0A3B3ISA6;F5GXS0;A0A0G2JL54;P0C0L5	A0A8V8TLP6	A0A8V8TLP6	C4A;C4B	Complement C4-A;Complement C4 beta chain;Complement C4-A alpha chain;C4a anaphylatoxin;C4b-A;C4d-A;Complement C4 gamma chain;Complement C4-B;Complement C4 beta chain;Complement C4-B alpha chain;C4a anaphylatoxin;C4b-B;C4d-B;Complement C4 gamma chain	MULTI-MSMS	1480_Kerstinwendt_21	10	Control_SMC3	771.411	2	771.412	1540.81	-3.2056	-0.0024728	1.111	0.00085707	-2.0946	-0.0016158	771.413	21.793	0.81226	21.793	21.527	22.339	0					35	11	4	0	0	0	4.2873e-171
VLSLAQEQVGGSPEK	3.4624e-91	1623000	C4A;C4B	Control_SMC3	15	Unmodified	_VLSLAQEQVGGSPEK_			0	0	0	A0A8V8TLP6;A0A140TA49;A0A140TA32;A0A0G2JPR0;P0C0L4-2;P0C0L4;A0A140TA44;A0A140TA29;A0A3B3ISA6;F5GXS0;A0A0G2JL54;P0C0L5	A0A8V8TLP6	A0A8V8TLP6	C4A;C4B	Complement C4-A;Complement C4 beta chain;Complement C4-A alpha chain;C4a anaphylatoxin;C4b-A;C4d-A;Complement C4 gamma chain;Complement C4-B;Complement C4 beta chain;Complement C4-B alpha chain;C4a anaphylatoxin;C4b-B;C4d-B;Complement C4 gamma chain	MULTI-MSMS	1480_Kerstinwendt_22	11	Control_SMC3	771.41	2	771.412	1540.81	-3.2586	-0.0025137	0.64835	0.00050015	-2.6102	-0.0020136	771.413	21.856	0.6898	21.856	21.613	22.303	0					29	9	4	0	0	0	3.4624e-91
VLSLAQEQVGGSPEK	2.9414e-195	4452600	C4A;C4B	Patient_SMC3	15	Unmodified	_VLSLAQEQVGGSPEK_			0	0	0	A0A8V8TLP6;A0A140TA49;A0A140TA32;A0A0G2JPR0;P0C0L4-2;P0C0L4;A0A140TA44;A0A140TA29;A0A3B3ISA6;F5GXS0;A0A0G2JL54;P0C0L5	A0A8V8TLP6	A0A8V8TLP6	C4A;C4B	Complement C4-A;Complement C4 beta chain;Complement C4-A alpha chain;C4a anaphylatoxin;C4b-A;C4d-A;Complement C4 gamma chain;Complement C4-B;Complement C4 beta chain;Complement C4-B alpha chain;C4a anaphylatoxin;C4b-B;C4d-B;Complement C4 gamma chain	MULTI-MSMS	1480_Kerstinwendt_28	6	Patient_SMC3	771.41	2	771.412	1540.81	-3.0541	-0.0023559	0.33342	0.0002572	-2.7206	-0.0020987	771.412	21.58	0.8147	21.58	21.344	22.159	0					36	11	4	0	0	0	2.9414e-195
VLSLAQEQVGGSPEK	5.9942e-62	2530100	C4A;C4B	Patient_SMC3	15	Unmodified	_VLSLAQEQVGGSPEK_			0	0	0	A0A8V8TLP6;A0A140TA49;A0A140TA32;A0A0G2JPR0;P0C0L4-2;P0C0L4;A0A140TA44;A0A140TA29;A0A3B3ISA6;F5GXS0;A0A0G2JL54;P0C0L5	A0A8V8TLP6	A0A8V8TLP6	C4A;C4B	Complement C4-A;Complement C4 beta chain;Complement C4-A alpha chain;C4a anaphylatoxin;C4b-A;C4d-A;Complement C4 gamma chain;Complement C4-B;Complement C4 beta chain;Complement C4-B alpha chain;C4a anaphylatoxin;C4b-B;C4d-B;Complement C4 gamma chain	MULTI-MSMS	1480_Kerstinwendt_29_140507165200	7	Patient_SMC3	771.41	2	771.412	1540.81	-2.8195	-0.002175	0.81475	0.0006285	-2.0048	-0.0015465	771.413	22.404	0.73194	22.404	22.165	22.897	0					30	10	4	0	0	0	5.9942e-62
VLSLAQEQVGGSPEK	2.4247e-278	10883000	C4A;C4B	Patient_SMC3	15	Unmodified	_VLSLAQEQVGGSPEK_			0	0	0	A0A8V8TLP6;A0A140TA49;A0A140TA32;A0A0G2JPR0;P0C0L4-2;P0C0L4;A0A140TA44;A0A140TA29;A0A3B3ISA6;F5GXS0;A0A0G2JL54;P0C0L5	A0A8V8TLP6	A0A8V8TLP6	C4A;C4B	Complement C4-A;Complement C4 beta chain;Complement C4-A alpha chain;C4a anaphylatoxin;C4b-A;C4d-A;Complement C4 gamma chain;Complement C4-B;Complement C4 beta chain;Complement C4-B alpha chain;C4a anaphylatoxin;C4b-B;C4d-B;Complement C4 gamma chain	MULTI-MSMS	1480_Kerstinwendt_30_140507181316	8	Patient_SMC3	771.41	2	771.412	1540.81	-3.2408	-0.0025	1.2277	0.00094706	-2.0131	-0.0015529	771.413	22.317	0.95102	22.317	22.025	22.976	0					48	13	5	0	0	0	2.4247e-278
VLSLAQEQVGGSPEK	2.1474e-148	5218600	C4A;C4B	Patient_SMC3	15	Unmodified	_VLSLAQEQVGGSPEK_			0	0	0	A0A8V8TLP6;A0A140TA49;A0A140TA32;A0A0G2JPR0;P0C0L4-2;P0C0L4;A0A140TA44;A0A140TA29;A0A3B3ISA6;F5GXS0;A0A0G2JL54;P0C0L5	A0A8V8TLP6	A0A8V8TLP6	C4A;C4B	Complement C4-A;Complement C4 beta chain;Complement C4-A alpha chain;C4a anaphylatoxin;C4b-A;C4d-A;Complement C4 gamma chain;Complement C4-B;Complement C4 beta chain;Complement C4-B alpha chain;C4a anaphylatoxin;C4b-B;C4d-B;Complement C4 gamma chain	MULTI-MSMS	1480_Kerstinwendt_31	9	Patient_SMC3	771.411	2	771.412	1540.81	-2.7761	-0.0021415	1.2366	0.0009539	-1.5396	-0.0011877	771.413	22.09	0.92976	22.09	21.697	22.627	0					34	13	4	0	0	0	2.1474e-148
VLSLAQEQVGGSPEK	3.304e-91	2850800	C4A;C4B	Patient_SMC3	15	Unmodified	_VLSLAQEQVGGSPEK_			0	0	0	A0A8V8TLP6;A0A140TA49;A0A140TA32;A0A0G2JPR0;P0C0L4-2;P0C0L4;A0A140TA44;A0A140TA29;A0A3B3ISA6;F5GXS0;A0A0G2JL54;P0C0L5	A0A8V8TLP6	A0A8V8TLP6	C4A;C4B	Complement C4-A;Complement C4 beta chain;Complement C4-A alpha chain;C4a anaphylatoxin;C4b-A;C4d-A;Complement C4 gamma chain;Complement C4-B;Complement C4 beta chain;Complement C4-B alpha chain;C4a anaphylatoxin;C4b-B;C4d-B;Complement C4 gamma chain	MULTI-MSMS	1480_Kerstinwendt_32	10	Patient_SMC3	771.412	2	771.412	1540.81	-2.7827	-0.0021466	0.51585	0.00039794	-2.2669	-0.0017487	771.412	22.62	0.68452	22.62	22.376	23.061	0					31	9	5	0	0	0	3.304e-91
VLSLAQEQVGGSPEK	1.3786e-91	2113200	C4A;C4B	Patient_SMC3	15	Unmodified	_VLSLAQEQVGGSPEK_			0	0	0	A0A8V8TLP6;A0A140TA49;A0A140TA32;A0A0G2JPR0;P0C0L4-2;P0C0L4;A0A140TA44;A0A140TA29;A0A3B3ISA6;F5GXS0;A0A0G2JL54;P0C0L5	A0A8V8TLP6	A0A8V8TLP6	C4A;C4B	Complement C4-A;Complement C4 beta chain;Complement C4-A alpha chain;C4a anaphylatoxin;C4b-A;C4d-A;Complement C4 gamma chain;Complement C4-B;Complement C4 beta chain;Complement C4-B alpha chain;C4a anaphylatoxin;C4b-B;C4d-B;Complement C4 gamma chain	MULTI-MSMS	1480_Kerstinwendt_33	11	Patient_SMC3	771.41	2	771.412	1540.81	-2.9554	-0.0022798	0.053594	4.1343e-05	-2.9018	-0.0022385	771.412	22.088	0.87936	22.088	21.78	22.659	0					32	12	4	0	0	0	1.3786e-91
LGTLSALDILIK	2.8394e-05	498930	CAND1	IgG	12	Unmodified	_LGTLSALDILIK_			0	0	0	A0A0C4DGH5;Q86VP6-2;Q86VP6	A0A0C4DGH5	A0A0C4DGH5	CAND1	Cullin-associated NEDD8-dissociated protein 1	MULTI-MSMS	1480_Kerstinwendt_09	9	IgG	628.893	2	628.895	1255.78	-0.91215	-0.00057365	-1.1073	-0.00069638	-2.0195	-0.00127	628.894	58.402	0.55453	58.402	58.118	58.673	0					17	7	3	0	0	0	2.8394e-05
IPDPEAVKPDDWDEDAPAK	0.0071272	686010	CANX	IgG	19	Unmodified	_IPDPEAVKPDDWDEDAPAK_			0	0	1	A0A7P0TAR9;A0A7P0Z4D6;A0A7P0Z484;D6RGY2;A0A7P0T9L0;A0A7P0T8G1;A0A7P0TB65;A0A7P0T937;A0A7P0T840;A0A7P0TAE9;P27824-3;P27824;P27824-2	A0A7P0TAR9	A0A7P0TAR9	CANX	Calnexin	MULTI-MSMS	1480_Kerstinwendt_08	8	IgG	703.665	3	703.332	2106.97	-1.2377	-0.00087048	-1.1591	-0.00081523	-2.3968	-0.0016857	703.666	29.665	0.77535	29.665	29.348	30.123	0					30	10	4	0	0	0	0.0071272
TPELNLDQFHDK	0.048436	659170	CANX	IgG	12	Unmodified	_TPELNLDQFHDK_			0	0	0	A0A7P0TAR9;A0A7P0Z4D6;A0A7P0Z484;D6RGY2;A0A7P0T9L0;A0A7P0T8G1;A0A7P0TB65;A0A7P0T937;A0A7P0T840;A0A7P0TAE9;P27824-3;P27824;P27824-2;D6RFL1;A0A7P0Z4H2	A0A7P0TAR9	A0A7P0TAR9	CANX	Calnexin	MULTI-MSMS	1480_Kerstinwendt_08	8	IgG	486.239	3	486.24	1455.7	-2.8004	-0.0013617	-0.067776	-3.2955e-05	-2.8682	-0.0013946	486.24	27.984	0.63258	27.984	27.725	28.357	0					19	8	3	0	0	0	0.048436
TPELNLDQFHDK	0.027803	823860	CANX	Patient_SMC3	12	Unmodified	_TPELNLDQFHDK_			0	0	0	A0A7P0TAR9;A0A7P0Z4D6;A0A7P0Z484;D6RGY2;A0A7P0T9L0;A0A7P0T8G1;A0A7P0TB65;A0A7P0T937;A0A7P0T840;A0A7P0TAE9;P27824-3;P27824;P27824-2;D6RFL1;A0A7P0Z4H2	A0A7P0TAR9	A0A7P0TAR9	CANX	Calnexin	MULTI-MSMS	1480_Kerstinwendt_29_140507165200	7	Patient_SMC3	486.238	3	486.24	1455.7	-3.5024	-0.001703	-0.48467	-0.00023567	-3.987	-0.0019387	486.24	28.607	0.62983	28.607	28.361	28.991	0					23	8	4	0	0	0	0.027803
LLLNNDNLLR	0.0017186	1346000	CAPZA2;CAPZA1	IgG	10	Unmodified	_LLLNNDNLLR_			0	0	0	C9JUG7;F8W9N7;P47755-2;P52907;P47755	C9JUG7	C9JUG7	CAPZA2;CAPZA1	F-actin-capping protein subunit alpha-2;F-actin-capping protein subunit alpha-1	MULTI-MSMS	1480_Kerstinwendt_04_140523185930	4	IgG	599.351	2	599.351	1196.69	-2.3239	-0.0013928	3.1611	0.0018946	0.83726	0.00050181	599.353	39.468	0.42	39.468	39.224	39.644	0					15	5	4	0	0	0	0.0017186
IDFEDVIAEPEGTHSFDGIWK	0.049917	1929500	CAV1	IgG	21	Unmodified	_IDFEDVIAEPEGTHSFDGIWK_			0	0	0	Q03135;C9JKI3;E9PCT5;Q03135-2	Q03135	Q03135	CAV1	Caveolin-1;Caveolin	MULTI-MSMS	1480_Kerstinwendt_03_140523173817	3	IgG	802.717	3	802.381	2404.12	-0.58303	-0.00046781	1.5436	0.0012385	0.96056	0.00077073	802.717	59.88	0.43699	59.88	59.633	60.07	0					20	5	5	0	0	0	0.049917
IDFEDVIAEPEGTHSFDGIWK	0.00088104	10978000	CAV1	Patient_SMC3	21	Unmodified	_IDFEDVIAEPEGTHSFDGIWK_			0	0	0	Q03135;C9JKI3;E9PCT5;Q03135-2	Q03135	Q03135	CAV1	Caveolin-1;Caveolin	MULTI-MSMS	1480_Kerstinwendt_24	2	Patient_SMC3	802.714	3	802.381	2404.12	0.3352	0.00026896	-2.7602	-0.0022147	-2.425	-0.0019458	802.713	57.509	0.69766	57.509	57.28	57.978	0					37	9	5	0	0	0	0.00088104
IDFEDVIAEPEGTHSFDGIWK	3.4304e-06	2049000	CAV1	Patient_SMC3	21	Unmodified	_IDFEDVIAEPEGTHSFDGIWK_			0	0	0	Q03135;C9JKI3;E9PCT5;Q03135-2	Q03135	Q03135	CAV1	Caveolin-1;Caveolin	MULTI-MSMS	1480_Kerstinwendt_25	3	Patient_SMC3	802.715	3	802.381	2404.12	-0.53332	-0.00042792	-1.9129	-0.0015349	-2.4462	-0.0019628	802.714	57.64	0.65659	57.64	57.367	58.023	0					31	8	5	0	0	0	3.4304e-06
IDFEDVIAEPEGTHSFDGIWK	0.020693	417400	CAV1	Patient_SMC3	21	Unmodified	_IDFEDVIAEPEGTHSFDGIWK_			0	0	0	Q03135;C9JKI3;E9PCT5;Q03135-2	Q03135	Q03135	CAV1	Caveolin-1;Caveolin	MULTI-MSMS	1480_Kerstinwendt_26	4	Patient_SMC3	802.714	3	802.381	2404.12	-1.5229	-0.001222	-1.208	-0.0009693	-2.7309	-0.0021913	802.715	57.549	0.50959	57.549	57.302	57.811	0					20	6	5	0	0	0	0.020693
IDFEDVIAEPEGTHSFDGIWK	3.7311e-08	1407300	CAV1	Patient_SMC3	21	Unmodified	_IDFEDVIAEPEGTHSFDGIWK_			0	0	0	Q03135;C9JKI3;E9PCT5;Q03135-2	Q03135	Q03135	CAV1	Caveolin-1;Caveolin	MULTI-MSMS	1480_Kerstinwendt_33	11	Patient_SMC3	802.714	3	802.381	2404.12	-2.5275	-0.002028	0.63935	0.000513	-1.8882	-0.001515	802.716	58.298	0.6425	58.298	57.984	58.627	0					33	8	6	0	0	0	3.7311e-08
YVDSEGHLYTVPIR	0.055697	211220	CAV1	IgG	14	Unmodified	_YVDSEGHLYTVPIR_			0	0	0	Q03135	Q03135	Q03135	CAV1	Caveolin-1	MULTI-MSMS	1480_Kerstinwendt_11	11	IgG	550.282	3	550.283	1647.83	-2.3915	-0.001316	-0.4157	-0.00022875	-2.8072	-0.0015447	550.282	27.669	0.53226	27.669	27.359	27.892	0					17	8	3	0	0	0	0.055697
YVDSEGHLYTVPIR	0.0047463	3681700	CAV1	Patient_SMC3	14	Unmodified	_YVDSEGHLYTVPIR_			0	0	0	Q03135	Q03135	Q03135	CAV1	Caveolin-1	MULTI-MSMS	1480_Kerstinwendt_24	2	Patient_SMC3	550.281	3	550.283	1647.83	0.016921	9.3113e-06	-2.9378	-0.0016166	-2.9209	-0.0016073	550.615	25.742	0.542	25.742	25.533	26.075	0					23	7	4	0	0	0	0.0047463
YVDSEGHLYTVPIR	0.0073571	2407800	CAV1	Patient_SMC3	14	Unmodified	_YVDSEGHLYTVPIR_			0	0	0	Q03135	Q03135	Q03135	CAV1	Caveolin-1	MULTI-MSMS	1480_Kerstinwendt_25	3	Patient_SMC3	550.281	3	550.283	1647.83	0.14046	7.7294e-05	-3.4205	-0.0018822	-3.28	-0.0018049	550.28	25.902	0.85668	25.902	25.578	26.434	0					37	11	5	0	0	0	0.0073571
YVDSEGHLYTVPIR	0.052083	321620	CAV1	Patient_SMC3	14	Unmodified	_YVDSEGHLYTVPIR_			0	0	0	Q03135	Q03135	Q03135	CAV1	Caveolin-1	MULTI-MSMS	1480_Kerstinwendt_26	4	Patient_SMC3	550.281	3	550.283	1647.83	-2.9824	-0.0016412	-0.36408	-0.00020035	-3.3465	-0.0018415	550.282	25.747	0.4304	25.747	25.566	25.997	0					13	5	3	0	0	0	0.052083
YVDSEGHLYTVPIR	0.025066	1829600	CAV1	Patient_SMC3	14	Unmodified	_YVDSEGHLYTVPIR_			0	0	0	Q03135	Q03135	Q03135	CAV1	Caveolin-1	MULTI-MSMS	1480_Kerstinwendt_33	11	Patient_SMC3	550.281	3	550.283	1647.83	-3.2524	-0.0017897	-0.003299	-1.8154e-06	-3.2557	-0.0017915	550.282	26.507	0.73676	26.507	26.2	26.937	0					30	10	4	0	0	0	0.025066
RMETYQKK	0.045027	7104100	CCDC175	IgG	8	Oxidation (M)	_RM(Oxidation (M))ETYQKK_	RM(1)ETYQKK	RM(61)ETYQKK	0	1	2	A0A0A0MTQ8;P0C221	A0A0A0MTQ8	A0A0A0MTQ8	CCDC175	Coiled-coil domain-containing protein 175	MULTI-SECPEP	1480_Kerstinwendt_02_140523133433	2	IgG	550.965	2	550.282	1098.55	0.54775	0.00030141	-1.1853	-0.00065226	-0.63757	-0.00035084	550.281	30.997	0.39189	30.997	30.763	31.155	0					10	5	2	0	0	0	0.045027
ALSIGFETCR	0.0022087	1291800	CD44	Patient_SMC3	10	Unmodified	_ALSIGFETCR_			0	0	0	P16070;P16070-17;H0Y2P0;H0YD13;P16070-8;P16070-5;P16070-7;P16070-3;P16070-6;P16070-4;P16070-13;P16070-16;P16070-10;P16070-11;P16070-14;P16070-12;P16070-18;P16070-9;H0YDW7;H0YDX6;H0YD17;H0Y5E4;H0YCV9;P16070-15;E9PKC6	P16070	P16070	CD44	CD44 antigen	MULTI-MSMS	1480_Kerstinwendt_29_140507165200	7	Patient_SMC3	577.286	2	577.287	1152.56	-2.4696	-0.0014257	-0.48624	-0.0002807	-2.9558	-0.0017064	577.287	30.848	0.47775	30.848	30.534	31.012	0					17	6	3	0	0	0	0.0022087
ESSETPDQFMTADETR	5.4944e-05	462170	CD44	IgG	16	Oxidation (M)	_ESSETPDQFM(Oxidation (M))TADETR_	ESSETPDQFM(1)TADETR	ESSETPDQFM(180)TADETR	0	1	0	P16070;P16070-17;H0Y2P0;H0YD13;P16070-8;P16070-5;P16070-7;P16070-3;P16070-6;P16070-4;P16070-13;P16070-16;P16070-10;P16070-11;P16070-14;P16070-12;P16070-18;H0YE40	P16070	P16070	CD44	CD44 antigen	MULTI-MSMS	1480_Kerstinwendt_07	7	IgG	930.881	2	930.384	1858.75	-2.1417	-0.0019926	0.49182	0.00045758	-1.6499	-0.0015351	930.385	17.007	0.38417	17.007	16.822	17.206	0					12	5	3	0	0	0	5.4944e-05
ESSETPDQFMTADETR	3.1293e-28	1337200	CD44	Patient_SMC3	16	Oxidation (M)	_ESSETPDQFM(Oxidation (M))TADETR_	ESSETPDQFM(1)TADETR	ESSETPDQFM(260)TADETR	0	1	0	P16070;P16070-17;H0Y2P0;H0YD13;P16070-8;P16070-5;P16070-7;P16070-3;P16070-6;P16070-4;P16070-13;P16070-16;P16070-10;P16070-11;P16070-14;P16070-12;P16070-18;H0YE40	P16070	P16070	CD44	CD44 antigen	MULTI-MSMS	1480_Kerstinwendt_29_140507165200	7	Patient_SMC3	930.883	2	930.384	1858.75	-2.417	-0.0022487	0.23556	0.00021916	-2.1814	-0.0020295	930.885	17.454	0.4468	17.454	17.231	17.678	0					22	6	4	0	0	0	3.1293e-28
YGFIEGHVVIPR	0.032441	488200	CD44	IgG	12	Unmodified	_YGFIEGHVVIPR_			0	0	0	P16070;P16070-17;H0Y2P0;H0YD13;P16070-8;P16070-5;P16070-7;P16070-3;P16070-6;P16070-4;P16070-13;P16070-16;P16070-10;P16070-11;P16070-14;P16070-12;P16070-18;P16070-9;H0YDW7;H0YDX6;H0YD17;H0Y5E4;H0YCV9;P16070-15	P16070	P16070	CD44	CD44 antigen	MULTI-MSMS	1480_Kerstinwendt_08	8	IgG	462.921	3	462.922	1385.75	-2.4776	-0.0011469	-0.50575	-0.00023412	-2.9834	-0.0013811	462.922	33.747	0.68858	33.747	33.42	34.108	0					21	9	4	0	0	0	0.032441
YGFIEGHVVIPR	0.015972	1840000	CD44	Patient_SMC3	12	Unmodified	_YGFIEGHVVIPR_			0	0	0	P16070;P16070-17;H0Y2P0;H0YD13;P16070-8;P16070-5;P16070-7;P16070-3;P16070-6;P16070-4;P16070-13;P16070-16;P16070-10;P16070-11;P16070-14;P16070-12;P16070-18;P16070-9;H0YDW7;H0YDX6;H0YD17;H0Y5E4;H0YCV9;P16070-15	P16070	P16070	CD44	CD44 antigen	MULTI-MSMS	1480_Kerstinwendt_29_140507165200	7	Patient_SMC3	462.921	3	462.922	1385.75	-2.9284	-0.0013556	-0.25799	-0.00011943	-3.1864	-0.0014751	463.257	34.516	0.85765	34.516	34.23	35.087	0					29	11	4	0	0	0	0.015972
VMSEFNNNFR	0.0017384	941630	CD63	Patient_SMC3	10	Oxidation (M)	_VM(Oxidation (M))SEFNNNFR_	VM(1)SEFNNNFR	VM(150)SEFNNNFR	0	1	0	F8VNT9;F8VV56;F8W022;F8VWK8;P08962-3;P08962-2;P08962	F8VNT9	F8VNT9	CD63	Tetraspanin;CD63 antigen	MULTI-MSMS	1480_Kerstinwendt_26	4	Patient_SMC3	637.284	2	637.285	1272.56	-1.5928	-0.0010151	-1.8749	-0.0011948	-3.4677	-0.0022099	637.284	19.275	0.52275	19.275	19.041	19.563	0					22	7	4	0	0	0	0.0017384
MAEAITYADLR	0.054065	1020800	CD72	IgG	11	Acetyl (Protein N-term),Oxidation (M)	_(Acetyl (Protein N-term))M(Oxidation (M))AEAITYADLR_	M(1)AEAITYADLR	M(63)AEAITYADLR	1	1	0	Q5T4Q8;Q5T4Q7;A0A6E1WA84;P21854	Q5T4Q8	Q5T4Q8	CD72	B-cell differentiation antigen CD72	MULTI-MSMS	1480_Kerstinwendt_10_140523145549	10	IgG	656.316	2	656.316	1310.62	0.57265	0.00037584	-0.28592	-0.00018765	0.28673	0.00018818	656.316	39.232	0.47755	39.232	38.932	39.41	0					18	6	4	0	0	0	0.054065
LLAEMDIQTQEAPSSTSQELGTK	0.017789	515520	CDK5RAP2	Patient_SMC3	23	Oxidation (M)	_LLAEM(Oxidation (M))DIQTQEAPSSTSQELGTK_	LLAEM(1)DIQTQEAPSSTSQELGTK	LLAEM(77)DIQTQEAPSSTSQELGTK	0	1	0	A0A8I5KX24;Q5JTU8;B1AMJ5;A0A0A0MRG9;A0A8I5KRU7;A0A8I5KXG0;A0A8I5KTP5;A0A8I5QKL1;Q96SN8-4;Q96SN8-3;Q96SN8-2;Q96SN8	A0A8I5KX24	A0A8I5KX24	CDK5RAP2	CDK5 regulatory subunit-associated protein 2	MULTI-MSMS	1480_Kerstinwendt_33	11	Patient_SMC3	832.071	3	831.739	2492.2	-2.466	-0.002051	-0.48148	-0.00040047	-2.9475	-0.0024515	832.073	26.733	0.46027	26.733	26.477	26.937	0					22	6	5	0	0	0	0.017789
MAVVKTPSR	0.047011	267940000	CFAP221	Control_SMC3	9	Acetyl (Protein N-term),Oxidation (M)	_(Acetyl (Protein N-term))M(Oxidation (M))AVVKTPSR_	M(1)AVVKTPSR	M(51)AVVKTPSR	1	1	1	H7BZW0;M0QZV1;M0QZN4;X6RIU2;M0QWZ6;Q4G0U5-4;Q4G0U5	H7BZW0	H7BZW0	CFAP221	Cilia- and flagella-associated protein 221	MULTI-SECPEP	1480_Kerstinwendt_17	6	Control_SMC3	523.284	2	523.787	1045.56	-3.2941	-0.0017254	1.7408	0.0009118	-1.5533	-0.00081362	523.788	14.642	1.5815	14.642	13.944	15.526	0					65	23	5	0	0	0	0.047011
MAVVKTPSR	0.044066	275910000	CFAP221	Patient_SMC3	9	Acetyl (Protein N-term),Oxidation (M)	_(Acetyl (Protein N-term))M(Oxidation (M))AVVKTPSR_	M(1)AVVKTPSR	M(57)AVVKTPSR	1	1	1	H7BZW0;M0QZV1;M0QZN4;X6RIU2;M0QWZ6;Q4G0U5-4;Q4G0U5	H7BZW0	H7BZW0	CFAP221	Cilia- and flagella-associated protein 221	MULTI-SECPEP	1480_Kerstinwendt_28	6	Patient_SMC3	523.285	2	523.787	1045.56	-2.744	-0.0014373	1.9064	0.00099855	-0.8376	-0.00043873	523.788	14.657	0.98695	14.657	14.027	15.014	0					59	14	5	0	0	0	0.044066
ASGVAVSDGVIK	0.038725	352880	CFL1	Patient_SMC3	12	Acetyl (Protein N-term)	_(Acetyl (Protein N-term))ASGVAVSDGVIK_			1	0	0	E9PP50;P23528;E9PS23	E9PP50	E9PP50	CFL1	Cofilin-1	MULTI-MSMS	1480_Kerstinwendt_23	1	Patient_SMC3	572.812	2	572.814	1143.61	-3.5352	-0.002025	0.65289	0.00037399	-2.8823	-0.001651	572.815	27.463	0.70948	27.463	27.156	27.866	0					16	9	3	0	0	0	0.038725
YALYDATYETK	0.029409	280810	CFL1;CFL2	Patient_SMC3	11	Unmodified	_YALYDATYETK_			0	0	0	E9PP50;P23528;E9PLJ3;E9PQB7;G3V1A4;E9PK25;Q9Y281-3;Q9Y281	E9PP50	E9PP50	CFL1;CFL2	Cofilin-1;Cofilin-2	MULTI-MSMS	1480_Kerstinwendt_23	1	Patient_SMC3	669.314	2	669.317	1336.62	-2.4176	-0.0016181	-0.3723	-0.00024919	-2.7899	-0.0018673	669.316	25.925	0.56234	25.925	25.68	26.242	0					15	7	3	0	0	0	0.029409
ASVSQVEADLK	5.9605e-07		CKAP4	IgG	11	Unmodified	_ASVSQVEADLK_			0	0	0	Q07065	Q07065	Q07065	CKAP4	Cytoskeleton-associated protein 4	MSMS	1480_Kerstinwendt_07	7	IgG	573.802	2	573.804	1145.59	NaN	NaN	NaN	NaN	NaN	NaN	NaN	24.229	1	24.229	23.729	24.729	0								0	0	0	5.9605e-07
ASVSQVEADLK	1.7547e-18		CKAP4	Patient_SMC3	11	Unmodified	_ASVSQVEADLK_			0	0	0	Q07065	Q07065	Q07065	CKAP4	Cytoskeleton-associated protein 4	MSMS	1480_Kerstinwendt_29_140507165200	7	Patient_SMC3	573.801	2	573.804	1145.59	NaN	NaN	NaN	NaN	NaN	NaN	NaN	24.892	1	24.892	24.392	25.392	0								0	0	0	1.7547e-18
IETNENNLESAK	0.027116	1686200	CKAP4	IgG	12	Unmodified	_IETNENNLESAK_			0	0	0	Q07065	Q07065	Q07065	CKAP4	Cytoskeleton-associated protein 4	MULTI-MSMS	1480_Kerstinwendt_07	7	IgG	681.329	2	681.331	1360.65	-1.9581	-0.0013341	0.36122	0.00024611	-1.5969	-0.001088	681.331	13.718	0.25672	13.718	13.626	13.883	0					6	3	2	0	0	0	0.027116
LALQALTEK	0.0050815	826430	CKAP4	IgG	9	Unmodified	_LALQALTEK_			0	0	0	Q07065	Q07065	Q07065	CKAP4	Cytoskeleton-associated protein 4	MULTI-MSMS	1480_Kerstinwendt_07	7	IgG	493.796	2	493.798	985.581	-3.0484	-0.0015053	-0.42803	-0.00021136	-3.4765	-0.0017167	493.798	27.269	0.60339	27.269	26.974	27.577	0					17	8	3	0	0	0	0.0050815
LALQALTEK	0.0042262	1845900	CKAP4	Patient_SMC3	9	Unmodified	_LALQALTEK_			0	0	0	Q07065	Q07065	Q07065	CKAP4	Cytoskeleton-associated protein 4	MULTI-MSMS	1480_Kerstinwendt_29_140507165200	7	Patient_SMC3	493.796	2	493.798	985.581	-3.5672	-0.0017615	-0.013847	-6.8377e-06	-3.5811	-0.0017683	493.798	27.961	0.74833	27.961	27.683	28.432	0					24	10	3	0	0	0	0.0042262
LEGLGSSEADQDGLASTVR	2.1292e-08	1325100	CKAP4	IgG	19	Unmodified	_LEGLGSSEADQDGLASTVR_			0	0	0	Q07065	Q07065	Q07065	CKAP4	Cytoskeleton-associated protein 4	MULTI-MSMS	1480_Kerstinwendt_07	7	IgG	953.462	2	952.963	1903.91	-2.6763	-0.0025504	-0.36482	-0.00034766	-3.0412	-0.0028981	952.963	28.719	0.63917	28.719	28.42	29.059	0					25	8	4	0	0	0	2.1292e-08
LEGLGSSEADQDGLASTVR	2.0419e-08	739230	CKAP4	Control_SMC3	19	Unmodified	_LEGLGSSEADQDGLASTVR_			0	0	0	Q07065	Q07065	Q07065	CKAP4	Cytoskeleton-associated protein 4	MULTI-MSMS	1480_Kerstinwendt_18	7	Control_SMC3	952.96	2	952.963	1903.91	-2.7089	-0.0025815	0.64338	0.00061312	-2.0655	-0.0019683	952.964	28.999	0.84461	28.999	28.377	29.221	0					24	11	3	0	0	0	2.0419e-08
LEGLGSSEADQDGLASTVR	8.491e-14	2228500	CKAP4	Patient_SMC3	19	Unmodified	_LEGLGSSEADQDGLASTVR_			0	0	0	Q07065	Q07065	Q07065	CKAP4	Cytoskeleton-associated protein 4	MULTI-MSMS	1480_Kerstinwendt_29_140507165200	7	Patient_SMC3	952.96	2	952.963	1903.91	-3.4862	-0.0033222	1.2651	0.0012056	-2.2211	-0.0021166	952.965	29.263	0.98501	29.263	28.642	29.627	0					39	13	4	0	0	0	8.491e-14
LQHVEDGVLSMQVASAR	0.01414	1448500	CKAP4	IgG	17	Oxidation (M)	_LQHVEDGVLSM(Oxidation (M))QVASAR_	LQHVEDGVLSM(1)QVASAR	LQHVEDGVLSM(110)QVASAR	0	1	0	Q07065	Q07065	Q07065	CKAP4	Cytoskeleton-associated protein 4	MULTI-MSMS	1480_Kerstinwendt_07	7	IgG	619.649	3	619.316	1854.93	-2.2442	-0.0013898	-0.78709	-0.00048746	-3.0313	-0.0018773	619.316	20.604	0.52862	20.604	20.329	20.858	0					19	7	4	0	0	0	0.01414
RLEEELR	0.023519	1140800	CKAP4	Patient_SMC3	7	Unmodified	_RLEEELR_			0	0	1	Q07065	Q07065	Q07065	CKAP4	Cytoskeleton-associated protein 4	MULTI-MSMS	1480_Kerstinwendt_29_140507165200	7	Patient_SMC3	472.76	2	472.762	943.509	-3.4881	-0.0016491	0.60323	0.00028518	-2.8849	-0.0013639	472.762	13.571	0.36442	13.571	13.439	13.803	0					11	5	3	0	0	0	0.023519
STLQTMESDIYTEVR	2.6936e-08	1241000	CKAP4	IgG	15	Oxidation (M)	_STLQTM(Oxidation (M))ESDIYTEVR_	STLQTM(1)ESDIYTEVR	STLQTM(200)ESDIYTEVR	0	1	0	Q07065	Q07065	Q07065	CKAP4	Cytoskeleton-associated protein 4	MULTI-MSMS	1480_Kerstinwendt_07	7	IgG	895.418	2	894.92	1787.82	-2.2386	-0.0020034	1.0349	0.00092617	-1.2037	-0.0010772	894.92	30.194	0.69286	30.194	29.88	30.573	0					19	9	3	0	0	0	2.6936e-08
STLQTMESDIYTEVR	3.226e-27	1218600	CKAP4	Patient_SMC3	15	Oxidation (M)	_STLQTM(Oxidation (M))ESDIYTEVR_	STLQTM(1)ESDIYTEVR	STLQTM(250)ESDIYTEVR	0	1	0	Q07065	Q07065	Q07065	CKAP4	Cytoskeleton-associated protein 4	MULTI-MSMS	1480_Kerstinwendt_29_140507165200	7	Patient_SMC3	894.918	2	894.92	1787.82	-3.5109	-0.003142	1.5856	0.001419	-1.9253	-0.001723	894.92	30.684	0.68716	30.684	30.325	31.012	0					29	9	4	0	0	0	3.226e-27
SVGELPSTVESLQK	2.5905e-05	891830	CKAP4	IgG	14	Unmodified	_SVGELPSTVESLQK_			0	0	0	Q07065	Q07065	Q07065	CKAP4	Cytoskeleton-associated protein 4	MULTI-MSMS	1480_Kerstinwendt_07	7	IgG	737.391	2	737.393	1472.77	-1.3584	-0.0010017	0.48708	0.00035917	-0.87133	-0.00064252	737.394	29.492	0.68179	29.492	29.198	29.88	0					21	9	3	0	0	0	2.5905e-05
TAVDSLVAYSVK	0.0062512	709600	CKAP4	IgG	12	Unmodified	_TAVDSLVAYSVK_			0	0	0	Q07065	Q07065	Q07065	CKAP4	Cytoskeleton-associated protein 4	MULTI-MSMS	1480_Kerstinwendt_07	7	IgG	626.842	2	626.843	1251.67	-0.88821	-0.00055677	-2.2633	-0.0014187	-3.1515	-0.0019755	626.842	33.073	0.69397	33.073	32.811	33.505	0					20	9	3	0	0	0	0.0062512
TAVDSLVAYSVK	5.9643e-18		CKAP4	Patient_SMC3	12	Unmodified	_TAVDSLVAYSVK_			0	0	0	Q07065	Q07065	Q07065	CKAP4	Cytoskeleton-associated protein 4	MSMS	1480_Kerstinwendt_29_140507165200	7	Patient_SMC3	626.841	2	626.843	1251.67	NaN	NaN	NaN	NaN	NaN	NaN	NaN	33.524	1	33.524	33.024	34.024	0								0	0	0	5.9643e-18
VQEQVHTLLSQDQAQAAR	0.0009532	2266300	CKAP4	IgG	18	Unmodified	_VQEQVHTLLSQDQAQAAR_			0	0	0	Q07065	Q07065	Q07065	CKAP4	Cytoskeleton-associated protein 4	MULTI-MSMS	1480_Kerstinwendt_07	7	IgG	674.682	3	674.684	2021.03	-2.7565	-0.0018598	0.42306	0.00028543	-2.3334	-0.0015743	675.018	19.576	0.73888	19.576	19.324	20.062	0					30	10	5	0	0	0	0.0009532
VQEQVHTLLSQDQAQAAR	0.029301	1494600	CKAP4	Control_SMC3	18	Unmodified	_VQEQVHTLLSQDQAQAAR_			0	0	0	Q07065	Q07065	Q07065	CKAP4	Cytoskeleton-associated protein 4	MULTI-MSMS	1480_Kerstinwendt_18	7	Control_SMC3	675.016	3	674.684	2021.03	-3.4717	-0.0023423	1.3244	0.00089358	-2.1472	-0.0014487	675.019	19.98	0.60643	19.98	19.705	20.311	0					29	8	5	0	0	0	0.029301
VQEQVHTLLSQDQAQAAR	0.0079892	3278500	CKAP4	Patient_SMC3	18	Unmodified	_VQEQVHTLLSQDQAQAAR_			0	0	0	Q07065	Q07065	Q07065	CKAP4	Cytoskeleton-associated protein 4	MULTI-MSMS	1480_Kerstinwendt_29_140507165200	7	Patient_SMC3	674.682	3	674.684	2021.03	-2.699	-0.001821	-0.50433	-0.00034027	-3.2033	-0.0021612	674.683	20.336	0.67027	20.336	20.109	20.779	0					35	9	5	0	0	0	0.0079892
VQEQVHTLLSQDQAQAAR	0.056199	378460	CKAP4	Patient_SMC3	18	Unmodified	_VQEQVHTLLSQDQAQAAR_			0	0	0	Q07065	Q07065	Q07065	CKAP4	Cytoskeleton-associated protein 4	MULTI-MSMS	1480_Kerstinwendt_32	10	Patient_SMC3	675.017	3	674.684	2021.03	-1.6834	-0.0011358	-0.62415	-0.0004211	-2.3075	-0.0015569	675.018	20.692	0.56778	20.692	20.482	21.049	0					23	8	4	0	0	0	0.056199
MEQSRSQQR	0.052479	179980	CLCN1	IgG	9	Acetyl (Protein N-term),Oxidation (M)	_(Acetyl (Protein N-term))M(Oxidation (M))EQSRSQQR_	M(1)EQSRSQQR	M(41)EQSRSQQR	1	1	1	A0A3B3IU72;P35523	A0A3B3IU72	A0A3B3IU72	CLCN1	Chloride channel protein 1	MULTI-SECPEP	1480_Kerstinwendt_07	7	IgG	604.605	2	604.278	1206.54	-2.2753	-0.0013749	0.46321	0.00027991	-1.8121	-0.001095	604.279	21.519	0.32883	21.519	21.311	21.64	0					6	4	2	0	0	0	0.052479
ISGETIFVTAPHEATAGIIGVNR	0.0077529	1039100	CLTC	Control_SMC3	23	Unmodified	_ISGETIFVTAPHEATAGIIGVNR_			0	0	0	A0A8V8TQ18;A0A8V8TQK1;A0A8V8TRF0;A0A8V8TR47;A0A087WVQ6;A0A8V8TQ14;K7EJJ5;Q00610-2;Q00610	A0A8V8TQ18	A0A8V8TQ18	CLTC	Clathrin heavy chain;Clathrin heavy chain 1	MULTI-SECPEP	1480_Kerstinwendt_21	10	Control_SMC3	785.317	3	785.089	2352.24	-2.5126	-0.0019726	0.42209	0.00033138	-2.0905	-0.0016412	785.423	43.326	0.63943	43.326	42.962	43.601	0					25	8	4	0	0	0	0.0077529
ISGETIFVTAPHEATAGIIGVNR	0.025606	428830	CLTC	Patient_SMC3	23	Unmodified	_ISGETIFVTAPHEATAGIIGVNR_			0	0	0	A0A8V8TQ18;A0A8V8TQK1;A0A8V8TRF0;A0A8V8TR47;A0A087WVQ6;A0A8V8TQ14;K7EJJ5;Q00610-2;Q00610	A0A8V8TQ18	A0A8V8TQ18	CLTC	Clathrin heavy chain;Clathrin heavy chain 1	MULTI-SECPEP	1480_Kerstinwendt_32	10	Patient_SMC3	785.317	3	785.089	2352.24	-2.0527	-0.0016116	-1.0756	-0.00084446	-3.1283	-0.002456	785.422	43.753	0.5726	43.753	43.344	43.916	0					16	7	3	0	0	0	0.025606
KFDVNTSAVQVLIEHIGNLDR	0.025023	403500	CLTC	Control_SMC3	21	Unmodified	_KFDVNTSAVQVLIEHIGNLDR_			0	0	1	A0A8V8TQ18;A0A8V8TQK1;A0A8V8TRF0;A0A8V8TR47;A0A087WVQ6;A0A8V8TQ14;K7EJJ5;Q00610-2;Q00610;A0A8V8TQK3;A0A8V8TRE8;J3KRF5	A0A8V8TQ18	A0A8V8TQ18	CLTC	Clathrin heavy chain;Clathrin heavy chain 1	MULTI-MSMS	1480_Kerstinwendt_21	10	Control_SMC3	593.071	4	592.821	2367.25	-1.6532	-0.00098005	-1.3529	-0.00080203	-3.0061	-0.0017821	593.071	63.738	0.5407	63.738	63.488	64.028	0					27	8	4	0	0	0	0.025023
KFNALFAQGNYSEAAK	0.017857	486910	CLTC	Control_SMC3	16	Unmodified	_KFNALFAQGNYSEAAK_			0	0	1	A0A8V8TQ18;A0A8V8TQK1;A0A8V8TRF0;A0A8V8TR47;A0A087WVQ6;A0A8V8TQ14;K7EJJ5;Q00610-2;Q00610;A0A8V8TQK3;A0A8V8TRE8	A0A8V8TQ18	A0A8V8TQ18	CLTC	Clathrin heavy chain;Clathrin heavy chain 1	MULTI-MSMS	1480_Kerstinwendt_21	10	Control_SMC3	586.963	3	586.965	1757.87	-2.4315	-0.0014272	-1.5441	-0.00090633	-3.9756	-0.0023336	586.964	27.841	0.55866	27.841	27.595	28.154	0					18	7	4	0	0	0	0.017857
VANVELYYR	0.04902	356160	CLTC	Control_SMC3	9	Unmodified	_VANVELYYR_			0	0	0	A0A8V8TQ18;A0A8V8TQK1;A0A8V8TRF0;A0A8V8TR47;A0A087WVQ6;A0A8V8TQ14;K7EJJ5;Q00610-2;Q00610;A0A8V8TQK3;A0A8V8TRE8;J3KRF5;J3KS13	A0A8V8TQ18	A0A8V8TQ18	CLTC	Clathrin heavy chain;Clathrin heavy chain 1	MULTI-MSMS	1480_Kerstinwendt_21	10	Control_SMC3	563.797	2	563.798	1125.58	-3.0856	-0.0017397	-0.28697	-0.00016179	-3.3726	-0.0019015	563.798	25.675	0.55623	25.675	25.48	26.036	0					15	7	3	0	0	0	0.04902
NLQNLLILTAIK	1.8997e-07	673640	CLTC;CLTCL1	Control_SMC3	12	Unmodified	_NLQNLLILTAIK_			0	0	0	A0A8V8TQ18;A0A8V8TQK1;A0A8V8TRF0;A0A8V8TR47;A0A087WVQ6;A0A8V8TQ14;K7EJJ5;Q00610-2;Q00610;A0A8V8TQK3;A0A8V8TRE8;J3KRF5;A0A087WX41;P53675-2;P53675	A0A8V8TQ18	A0A8V8TQ18	CLTC;CLTCL1	Clathrin heavy chain;Clathrin heavy chain 1;Clathrin heavy chain 2	MULTI-MSMS	1480_Kerstinwendt_21	10	Control_SMC3	677.425	2	677.427	1352.84	-1.5389	-0.0010425	-0.57615	-0.0003903	-2.1151	-0.0014328	677.427	59.521	0.72388	59.521	59.23	59.954	0					24	9	4	0	0	0	1.8997e-07
NLQNLLILTAIK	0.0017971	259700	CLTC;CLTCL1	Patient_SMC3	12	Unmodified	_NLQNLLILTAIK_			0	0	0	A0A8V8TQ18;A0A8V8TQK1;A0A8V8TRF0;A0A8V8TR47;A0A087WVQ6;A0A8V8TQ14;K7EJJ5;Q00610-2;Q00610;A0A8V8TQK3;A0A8V8TRE8;J3KRF5;A0A087WX41;P53675-2;P53675	A0A8V8TQ18	A0A8V8TQ18	CLTC;CLTCL1	Clathrin heavy chain;Clathrin heavy chain 1;Clathrin heavy chain 2	MULTI-MSMS	1480_Kerstinwendt_32	10	Patient_SMC3	677.426	2	677.427	1352.84	-0.36333	-0.00024613	-1.098	-0.00074383	-1.4614	-0.00098996	677.426	59.933	0.58688	59.933	59.708	60.295	0					26	11	3	0	0	0	0.0017971
MGVGDRCFSVMQIK	0.055913		CLTCL1	IgG	14	Acetyl (Protein N-term),Oxidation (M)	_(Acetyl (Protein N-term))M(Oxidation (M))GVGDRCFSVMQIK_	M(1)GVGDRCFSVMQIK	M(43)GVGDRCFSVM(-43)QIK	1	1	1	A0A087WV74;A0A087WXH4	A0A087WV74	A0A087WV74	CLTCL1		MSMS	1480_Kerstinwendt_09	9	IgG	843.39	2	843.394	1684.77	NaN	NaN	NaN	NaN	NaN	NaN	NaN	27.343	1	27.343	26.843	27.843	0								0	0	0	0.055913
PLLFWEDMMQQLFLDR	0.055292	1475100	COG1	Patient_SMC3	16	Oxidation (M)	_PLLFWEDMM(Oxidation (M))QQLFLDR_	PLLFWEDM(0.148)M(0.852)QQLFLDR	PLLFWEDM(-7.6)M(7.6)QQLFLDR	0	1	0	E9PBL8;Q8WTW3	E9PBL8	E9PBL8	COG1	Conserved oligomeric Golgi complex subunit 1	MULTI-MSMS	1480_Kerstinwendt_32	10	Patient_SMC3	700.344	3	700.009	2097.01	-1.0372	-0.00072604	1.8311	0.0012818	0.79396	0.00055578	700.345	35.564	0.60297	35.564	35.301	35.904	0					32	8	5	0	0	0	0.055292
VLCDDVICDETK	0.001016	542850	COL1A1	Patient_SMC3	12	Unmodified	_VLCDDVICDETK_			0	0	0	I3L3H7;P02452	I3L3H7	I3L3H7	COL1A1	Collagen alpha-1(I) chain	MULTI-MSMS	1480_Kerstinwendt_32	10	Patient_SMC3	734.327	2	733.829	1465.64	-2.3535	-0.0017271	-0.18543	-0.00013607	-2.539	-0.0018632	734.331	23.682	0.53615	23.682	23.474	24.01	0					17	7	3	0	0	0	0.001016
AFGSTIVINPEK	0.0010626	549790	CUL4B	IgG	12	Unmodified	_AFGSTIVINPEK_			0	0	0	Q13620-3;Q13620;Q13620-1;K4DI93;A0A669KAX4;A0A7P0T954;A0A7P0T9L3;A0A7P0T9C8;A0A7P0T8P8;A0A7P0TAQ3;A0A669KBG9;A0A804CL36;A0A7P0T9D0;A0A7P0T9P5;A0A7P0TAF9	Q13620-3	Q13620-3	CUL4B	Cullin-4B	MULTI-MSMS	1480_Kerstinwendt_08	8	IgG	638.349	2	638.351	1274.69	-2.3137	-0.001477	0.82058	0.00052382	-1.4932	-0.00095316	638.351	29.233	0.63942	29.233	28.92	29.559	0					18	8	3	0	0	0	0.0010626
ETVEEQASTTER	4.8452e-05	1187700	CUL4B	IgG	12	Unmodified	_ETVEEQASTTER_			0	0	0	Q13620-3;Q13620;Q13620-1;K4DI93;A0A669KAX4;A0A7P0T954;A0A7P0T9L3;A0A7P0T9C8;A0A7P0T8P8;A0A7P0TAQ3	Q13620-3	Q13620-3	CUL4B	Cullin-4B	MULTI-MSMS	1480_Kerstinwendt_08	8	IgG	690.316	2	690.318	1378.62	-1.3857	-0.00095657	0.26573	0.00018344	-1.12	-0.00077313	690.319	13.295	0.48966	13.295	13.212	13.702	0					14	7	3	0	0	0	4.8452e-05
GLNNLLDENR	0.00055863	876670	CUL4B	IgG	10	Unmodified	_GLNNLLDENR_			0	0	0	Q13620-3;Q13620;Q13620-1;K4DI93;A0A669KAX4;A0A7P0T954;A0A7P0T9L3;A0A7P0T9C8;A0A7P0T8P8;A0A7P0TAQ3;A0A669KBG9;A0A804CL36;A0A7P0T9D0;A0A7P0T9P5;A0A7P0TAF9	Q13620-3	Q13620-3	CUL4B	Cullin-4B	MULTI-SECPEP	1480_Kerstinwendt_08	8	IgG	579.825	2	579.299	1156.58	-1.6542	-0.00095827	-0.94456	-0.00054718	-2.5987	-0.0015055	579.299	28.645	0.70559	28.645	28.287	28.993	0					20	9	3	0	0	0	0.00055863
LITYLDQTTQK	3.369e-06	1117800	CUL4B	IgG	11	Unmodified	_LITYLDQTTQK_			0	0	0	Q13620-3;Q13620;Q13620-1;K4DI93;A0A669KAX4;A0A7P0T954;A0A7P0T9L3;A0A7P0T9C8;A0A7P0T8P8;A0A7P0TAQ3;A0A669KBG9;A0A804CL36;A0A7P0T9D0;A0A7P0T9P5;A0A7P0TAF9	Q13620-3	Q13620-3	CUL4B	Cullin-4B	MULTI-MSMS	1480_Kerstinwendt_08	8	IgG	662.359	2	662.361	1322.71	-3.1522	-0.0020879	0.57574	0.00038135	-2.5765	-0.0017066	662.362	24.474	0.72385	24.474	24.216	24.94	0					24	10	3	0	0	0	3.369e-06
LPENYTDETWQK	0.031444	559240	CUL4B	IgG	12	Unmodified	_LPENYTDETWQK_			0	0	0	Q13620-3;Q13620;Q13620-1;K4DI93;A0A669KAX4;A0A7P0T954;A0A7P0T9L3;A0A7P0T9C8;A0A7P0T8P8;A0A7P0TAQ3;A0A669KBG9;A0A804CL36;A0A7P0T9D0;A0A7P0T9P5;A0A7P0TAF9;A0A7P0T9R8;A0A7P0Z4G9;A0A7P0Z439;A0A7P0T8W4;A0A7P0Z4E4	Q13620-3	Q13620-3	CUL4B	Cullin-4B	MULTI-MSMS	1480_Kerstinwendt_08	8	IgG	762.355	2	762.354	1522.69	-2.4406	-0.0018606	-0.25958	-0.0001979	-2.7002	-0.0020585	762.354	24.554	0.65633	24.554	24.351	25.008	0					23	9	3	0	0	0	0.031444
MIDPDFADKPK	0.0206	1062300	CUL4B	IgG	11	Acetyl (Protein N-term),Oxidation (M)	_(Acetyl (Protein N-term))M(Oxidation (M))IDPDFADKPK_	M(1)IDPDFADKPK	M(110)IDPDFADKPK	1	1	1	Q13620-3;A0A7P0Z439	Q13620-3	Q13620-3	CUL4B	Cullin-4B	MULTI-MSMS	1480_Kerstinwendt_08	8	IgG	667.817	2	667.818	1333.62	-2.9757	-0.0019872	0.76671	0.00051202	-2.209	-0.0014752	667.819	24.171	0.74176	24.171	23.874	24.615	0					23	10	3	0	0	0	0.0206
EDSLDSVLFLK	0.00066172	1349700	CUL4B;CUL4A	IgG	11	Unmodified	_EDSLDSVLFLK_			0	0	0	Q13620-3;Q13620;Q13620-1;K4DI93;A0A669KAX4;A0A7P0T954;A0A7P0T9L3;A0A7P0T9C8;A0A7P0T8P8;A0A7P0TAQ3;A0A669KBG9;A0A804CL36;A0A7P0T9D0;A0A7P0T9P5;A0A7P0TAF9;A0A0A0MR50;Q13619-2;Q13619;A0A7P0T9R8;A0A7P0Z4G9;A0A087WWN2	Q13620-3	Q13620-3	CUL4B;CUL4A	Cullin-4B;Cullin-4A	MULTI-MSMS	1480_Kerstinwendt_08	8	IgG	633.333	2	633.335	1264.66	-2.0754	-0.0013144	0.22869	0.00014483	-1.8467	-0.0011696	633.335	50.502	0.71237	50.502	50.262	50.974	0					20	9	3	0	0	0	0.00066172
QLLGEHLTAILQK	0.052125	2349000	CUL4B;CUL4A	IgG	13	Unmodified	_QLLGEHLTAILQK_			0	0	0	Q13620-3;Q13620;Q13620-1;K4DI93;A0A669KAX4;A0A7P0T954;A0A7P0T9L3;A0A7P0T9C8;A0A7P0T8P8;A0A7P0TAQ3;A0A669KBG9;A0A804CL36;A0A7P0T9D0;A0A7P0T9P5;A0A7P0TAF9;A0A0A0MR50;Q13619-2;Q13619	Q13620-3	Q13620-3	CUL4B;CUL4A	Cullin-4B;Cullin-4A	MULTI-MSMS	1480_Kerstinwendt_08	8	IgG	488.623	3	488.624	1462.85	-2.8943	-0.0014142	-0.079156	-3.8677e-05	-2.9734	-0.0014529	488.624	37.561	0.47305	37.561	37.286	37.759	0					23	6	4	0	0	0	0.052125
QYQIDAAIVR	0.0019042	499980	CUL4B;CUL4A	IgG	10	Unmodified	_QYQIDAAIVR_			0	0	0	Q13620-3;Q13620;Q13620-1;K4DI93;A0A669KAX4;A0A7P0T954;A0A7P0T9L3;A0A7P0T9C8;A0A7P0T8P8;A0A7P0TAQ3;A0A0A0MR50;Q13619-2;Q13619	Q13620-3	Q13620-3	CUL4B;CUL4A	Cullin-4B;Cullin-4A	MULTI-MSMS	1480_Kerstinwendt_08	8	IgG	588.821	2	588.822	1175.63	-1.668	-0.00098216	-0.78717	-0.0004635	-2.4552	-0.0014457	588.822	27.331	0.63493	27.331	27.021	27.656	0					18	9	3	0	0	0	0.0019042
SIFLFLDR	0.02137	756170	CUL4B;CUL4A	IgG	8	Unmodified	_SIFLFLDR_			0	0	0	Q13620-3;Q13620;Q13620-1;K4DI93;A0A669KAX4;A0A7P0T954;A0A7P0T9L3;A0A7P0T9C8;A0A7P0T8P8;A0A7P0TAQ3;A0A669KBG9;A0A804CL36;A0A7P0T9D0;A0A7P0T9P5;A0A7P0TAF9;A0A0A0MR50;Q13619-2;Q13619;A0A7P0T9R8;A0A7P0Z4G9;A0A087WWN2	Q13620-3	Q13620-3	CUL4B;CUL4A	Cullin-4B;Cullin-4A	MULTI-MSMS	1480_Kerstinwendt_08	8	IgG	505.786	2	505.787	1009.56	-2.573	-0.0013014	-0.34176	-0.00017286	-2.9148	-0.0014743	505.787	55.89	0.65378	55.89	55.633	56.287	0					17	8	3	0	0	0	0.02137
TIDGILLLIER	8.2368e-10	1658400	CUL4B;CUL4A	IgG	11	Unmodified	_TIDGILLLIER_			0	0	0	Q13620-3;Q13620;Q13620-1;K4DI93;A0A669KAX4;A0A7P0T954;A0A7P0T9L3;A0A7P0T9C8;A0A7P0T8P8;A0A669KBG9;A0A804CL36;A0A7P0T9D0;A0A7P0T9P5;A0A7P0TAF9;A0A0A0MR50;Q13619-2;Q13619;A0A7P0T9R8	Q13620-3	Q13620-3	CUL4B;CUL4A	Cullin-4B;Cullin-4A	MULTI-MSMS	1480_Kerstinwendt_08	8	IgG	628.384	2	628.385	1254.75	-1.6253	-0.0010213	0.2503	0.00015729	-1.375	-0.00086402	628.385	64.495	0.76425	64.495	64.119	64.883	0					35	12	4	0	0	0	8.2368e-10
AVVNDATIFK	0.027066	512960	CUL5	IgG	10	Unmodified	_AVVNDATIFK_			0	0	0	Q93034	Q93034	Q93034	CUL5	Cullin-5	MULTI-MSMS	1480_Kerstinwendt_08	8	IgG	539.299	2	539.301	1076.59	-2.6299	-0.0014183	-0.14633	-7.8918e-05	-2.7762	-0.0014972	539.301	26.639	0.41682	26.639	26.351	26.768	0					13	5	3	0	0	0	0.027066
AVVNDATIFK	0.0029174	1372500	CUL5	Control_SMC3	10	Unmodified	_AVVNDATIFK_			0	0	0	Q93034	Q93034	Q93034	CUL5	Cullin-5	MULTI-MSMS	1480_Kerstinwendt_19	8	Control_SMC3	539.299	2	539.301	1076.59	-0.58136	-0.00031353	-2.09	-0.0011271	-2.6714	-0.0014407	539.299	26.869	0.60785	26.869	26.555	27.163	0					17	9	3	0	0	0	0.0029174
ISNAQLQTELVEILK	5.1129e-62	2295300	CUL5	IgG	15	Unmodified	_ISNAQLQTELVEILK_			0	0	0	Q93034	Q93034	Q93034	CUL5	Cullin-5	MULTI-MSMS	1480_Kerstinwendt_08	8	IgG	849.984	2	849.985	1697.96	-1.8669	-0.0015869	0.36362	0.00030907	-1.5033	-0.0012778	849.986	59.808	0.8226	59.808	59.447	60.269	0					35	11	4	0	0	0	5.1129e-62
ISNAQLQTELVEILK	5.1014e-76	3141500	CUL5	Control_SMC3	15	Unmodified	_ISNAQLQTELVEILK_			0	0	0	Q93034	Q93034	Q93034	CUL5	Cullin-5	MULTI-MSMS	1480_Kerstinwendt_19	8	Control_SMC3	850.486	2	849.985	1697.96	-1.8925	-0.0016086	0.41498	0.00035273	-1.4775	-0.0012559	850.487	60.27	0.85641	60.27	59.943	60.799	0					36	11	4	0	0	0	5.1014e-76
ISNAQLQTELVEILK	1.5376e-07	475970	CUL5	Patient_SMC3	15	Unmodified	_ISNAQLQTELVEILK_			0	0	0	Q93034	Q93034	Q93034	CUL5	Cullin-5	MULTI-MSMS	1480_Kerstinwendt_30_140507181316	8	Patient_SMC3	849.978	2	849.985	1697.96	-2.236	-0.0019005	0.37859	0.00032179	-1.8574	-0.0015787	849.986	60.641	0.62832	60.641	60.336	60.964	0					19	8	3	0	0	0	1.5376e-07
QVLLYEPQVNSPK	1.6521e-05	982610	CUL5	IgG	13	Unmodified	_QVLLYEPQVNSPK_			0	0	0	Q93034	Q93034	Q93034	CUL5	Cullin-5	MULTI-MSMS	1480_Kerstinwendt_08	8	IgG	757.914	2	757.914	1513.81	-1.9158	-0.001452	-0.65854	-0.00049912	-2.5743	-0.0019511	757.914	29.453	0.63881	29.453	29.207	29.845	0					20	8	4	0	0	0	1.6521e-05
TLWSLVAFPK	0.0056975	539040	CUL5	IgG	10	Unmodified	_TLWSLVAFPK_			0	0	0	Q93034	Q93034	Q93034	CUL5	Cullin-5	MULTI-MSMS	1480_Kerstinwendt_08	8	IgG	581.336	2	581.337	1160.66	-1.2714	-0.00073911	-0.8006	-0.00046542	-2.072	-0.0012045	581.336	57.234	0.74907	57.234	56.928	57.677	0					28	10	3	0	0	0	0.0056975
TLWSLVAFPK	0.020165	755860	CUL5	Control_SMC3	10	Unmodified	_TLWSLVAFPK_			0	0	0	Q93034	Q93034	Q93034	CUL5	Cullin-5	MULTI-MSMS	1480_Kerstinwendt_19	8	Control_SMC3	581.336	2	581.337	1160.66	0.39437	0.00022926	-2.1611	-0.0012564	-1.7668	-0.0010271	581.335	57.71	0.91196	57.71	57.333	58.245	0					20	12	2	0	0	0	0.020165
VSEDLNQAFK	0.01021	478150	CUL5	IgG	10	Unmodified	_VSEDLNQAFK_			0	0	0	Q93034	Q93034	Q93034	CUL5	Cullin-5	MULTI-MSMS	1480_Kerstinwendt_08	8	IgG	575.789	2	575.791	1149.57	-1.8788	-0.0010818	-0.34038	-0.00019599	-2.2192	-0.0012778	575.791	21.213	0.52408	21.213	20.934	21.459	0					12	7	3	0	0	0	0.01021
YVEQLLTLFNR	3.1482e-32	1319500	CUL5	IgG	11	Unmodified	_YVEQLLTLFNR_			0	0	0	Q93034	Q93034	Q93034	CUL5	Cullin-5	MULTI-MSMS	1480_Kerstinwendt_08	8	IgG	698.383	2	698.385	1394.76	-1.1756	-0.000821	-0.90536	-0.00063229	-2.0809	-0.0014533	698.385	58.238	0.72961	58.238	57.896	58.625	0					27	10	4	0	0	0	3.1482e-32
YVEQLLTLFNR	3.8249e-42	1582500	CUL5	Control_SMC3	11	Unmodified	_YVEQLLTLFNR_			0	0	0	Q93034	Q93034	Q93034	CUL5	Cullin-5	MULTI-MSMS	1480_Kerstinwendt_19	8	Control_SMC3	698.383	2	698.385	1394.76	-2.0789	-0.0014519	0.38	0.00026539	-1.6989	-0.0011865	698.386	58.697	0.63791	58.697	58.367	59.005	0					24	8	4	0	0	0	3.8249e-42
GPSGLLVYQGK	1.7322e-09	1632100	CYB5R3	IgG	11	Unmodified	_GPSGLLVYQGK_			0	0	0	P00387-3;A0A8I5QKX1;P00387;P00387-2;A0A8J8YWN6;A0A8I5KW26;A0A8I5KVD2;A0A8J8Z3C6;B1AHF3;A0A8I5QKT9;A0A8I5KR71;A0A8I5KPU0	P00387-3	P00387-3	CYB5R3	NADH-cytochrome b5 reductase 3;NADH-cytochrome b5 reductase 3 membrane-bound form;NADH-cytochrome b5 reductase 3 soluble form	MULTI-MSMS	1480_Kerstinwendt_04_140523185930	4	IgG	559.814	2	559.814	1117.61	0.23722	0.0001328	0.57726	0.00032316	0.81447	0.00045595	559.814	27.592	0.606	27.592	27.356	27.962	0					17	8	3	0	0	0	1.7322e-09
STPAITLESPDIK	0.016439	1399400	CYB5R3	IgG	13	Unmodified	_STPAITLESPDIK_			0	0	0	P00387-3;A0A8I5QKX1;P00387;P00387-2;A0A8J8YWN6;A0A8I5KW26;A0A8I5KVD2;A0A8J8Z3C6;B1AHF3;A0A8I5QKT9;A0A8I5KR71;A0A8I5KPU0;A0A8I5KXI5;A0A8I5KTF9;A0A8I5KYU1;A0A8I5KNV1;A0A8I5QKL2;A0A8I5KUA5	P00387-3	P00387-3	CYB5R3	NADH-cytochrome b5 reductase 3;NADH-cytochrome b5 reductase 3 membrane-bound form;NADH-cytochrome b5 reductase 3 soluble form	MULTI-MSMS	1480_Kerstinwendt_04_140523185930	4	IgG	686.373	2	686.372	1370.73	0.98165	0.00067378	0.093683	6.4301e-05	1.0753	0.00073808	686.372	32.506	0.80814	32.506	32.072	32.881	0					22	11	3	0	0	0	0.016439
DLLFILTAK	0.0053037	376360	DDB1	Patient_SMC3	9	Unmodified	_DLLFILTAK_			0	0	0	A0A7P0T965;A0A7P0T870;A0A7P0Z3Z5;A0A7P0TAK7;F5GY55;A0A7P0Z4B9;Q16531;F5GZY8;F5H2L3;A0A7P0Z4L2;F5GWI0	A0A7P0T965	A0A7P0T965	DDB1	DNA damage-binding protein 1	MULTI-MSMS	1480_Kerstinwendt_31	9	Patient_SMC3	517.316	2	517.318	1032.62	-2.1124	-0.0010928	-0.70244	-0.00036338	-2.8148	-0.0014562	517.318	60.242	0.66591	60.242	60.007	60.673	0					14	9	2	0	0	0	0.0053037
IEVQDTSGGTTALRPSASTQALSSSVSSSK	2.2993e-09	3307100	DDB1	Patient_SMC3	30	Unmodified	_IEVQDTSGGTTALRPSASTQALSSSVSSSK_			0	0	1	A0A7P0T965;A0A7P0T870;A0A7P0Z3Z5;A0A7P0TAK7;F5GY55;A0A7P0Z4B9;Q16531;A0A7P0TB30	A0A7P0T965	A0A7P0T965	DDB1	DNA damage-binding protein 1	MULTI-MSMS	1480_Kerstinwendt_31	9	Patient_SMC3	985.163	3	984.83	2951.47	-2.697	-0.0026561	0.6417	0.00063196	-2.0553	-0.0020241	985.165	25.844	0.89856	25.844	25.607	26.506	0					51	12	6	0	0	0	2.2993e-09
IVVFQYSDGK	0.0028792	1689500	DDB1	Patient_SMC3	10	Unmodified	_IVVFQYSDGK_			0	0	0	A0A7P0T965;A0A7P0T870;A0A7P0Z3Z5;A0A7P0TAK7;F5GY55;A0A7P0Z4B9;Q16531;A0A7P0TB30;Q16531-2	A0A7P0T965	A0A7P0T965	DDB1	DNA damage-binding protein 1	MULTI-MSMS	1480_Kerstinwendt_31	9	Patient_SMC3	578.304	2	578.306	1154.6	-1.3478	-0.00077942	-0.80943	-0.0004681	-2.1572	-0.0012475	578.305	28.508	0.69478	28.508	28.265	28.96	0					17	9	2	0	0	0	0.0028792
HVINFDLPSDIEEYVHR	6.6351e-05	380470	DDX3X;DDX3Y	IgG	17	Unmodified	_HVINFDLPSDIEEYVHR_			0	0	0	A0A087WVZ1;A0A0D9SG12;A0A2R8Y645;A0A2R8Y4A4;A0A2U3TZJ9;A0A2R8YFS5;A0A2R8YFR4;A0A0J9YVQ7;A0A2R8YCW1;A0A2R8YF78;A0A0D9SFB3;F6S8Q4;A0A2R8Y5G6;A0A2R8Y7T2;A0A2R8YDT5;A0A0D9SF53;O00571-2;O15523-2;O15523;O00571	A0A087WVZ1	A0A087WVZ1	DDX3X;DDX3Y	ATP-dependent RNA helicase DDX3X;ATP-dependent RNA helicase DDX3Y	MULTI-MSMS	1480_Kerstinwendt_10_140523145549	10	IgG	695.348	3	695.013	2082.02	1.2349	0.00085828	-0.76923	-0.00053462	0.46569	0.00032366	695.347	53.081	0.65401	53.081	52.704	53.358	0					26	9	5	0	0	0	6.6351e-05
IGASTLLSDIER	0.00075617	1119700	DERA	IgG	12	Unmodified	_IGASTLLSDIER_			0	0	0	G3V158;E9PPM8;Q9Y315	G3V158	G3V158	DERA	Deoxyribose-phosphate aldolase	MULTI-MSMS	1480_Kerstinwendt_04_140523185930	4	IgG	637.852	2	637.851	1273.69	-0.48953	-0.00031225	1.2609	0.00080427	0.77138	0.00049202	637.852	46.58	0.42555	46.58	46.334	46.76	0					13	5	3	0	0	0	0.00075617
MDHHVSTIK	0.05352	1781800	DET1	IgG	9	Acetyl (Protein N-term),Oxidation (M)	_(Acetyl (Protein N-term))M(Oxidation (M))DHHVSTIK_	M(1)DHHVSTIK	M(42)DHHVSTIK	1	1	0	H0YK09;H0YN79;Q7L5Y6	H0YK09	H0YK09	DET1	DET1 homolog	MULTI-MSMS	1480_Kerstinwendt_03_140523173817	3	IgG	563.275	2	563.271	1124.53	3.1985	0.0018016	1.7209	0.00096932	4.9194	0.0027709	563.272	35.276	1.1227	35.276	34.658	35.781	0					29	15	2	0	0	0	0.05352
QDLEAEVSQLTGEVAK	6.354e-05	263080	DIAPH1	IgG	16	Unmodified	_QDLEAEVSQLTGEVAK_			0	0	0	A0A2R8Y5N1;O60610-2;O60610-3;O60610	A0A2R8Y5N1	A0A2R8Y5N1	DIAPH1	Protein diaphanous homolog 1	MULTI-MSMS	1480_Kerstinwendt_11	11	IgG	858.936	2	858.936	1715.86	-1.3601	-0.0011682	-0.61959	-0.00053219	-1.9797	-0.0017004	858.936	60.639	0.95118	60.639	60.225	61.176	0					48	17	4	0	0	0	6.354e-05
MMEDMNLNEDK	0.053851	131170	DIAPH3	IgG	11	2 Oxidation (M)	_M(Oxidation (M))MEDM(Oxidation (M))NLNEDK_	M(0.978)M(0.131)EDM(0.892)NLNEDK	M(16)M(-9)EDM(9)NLNEDK	0	2	0	Q9NSV4-7;Q9NSV4-4;Q9NSV4	Q9NSV4-7	Q9NSV4-7	DIAPH3	Protein diaphanous homolog 3	MULTI-SECPEP	1480_Kerstinwendt_10_140523145549	10	IgG	700.771	2	701.27	1400.53	-0.10407	-7.2982e-05	2.3889	0.0016753	2.2849	0.0016023	701.274	30.306	0.35799	30.306	30.106	30.464	0					10	4	3	0	0	0	0.053851
DIDSFVPSK	0.047628		DLAT	IgG	9	Unmodified	_DIDSFVPSK_			0	0	0	H0YDD4;E9PEJ4;A0A7P0TBK2;A0A7P0TAG1;A0A7P0TAX2;A0A7P0TBE2;P10515;A0A7P0TA47;A0A7P0Z4G4;A0A7P0T997	H0YDD4	H0YDD4	DLAT	Acetyltransferase component of pyruvate dehydrogenase complex;Dihydrolipoyllysine-residue acetyltransferase component of pyruvate dehydrogenase complex, mitochondrial	MSMS	1480_Kerstinwendt_07	7	IgG	504.256	2	504.256	1006.5	NaN	NaN	NaN	NaN	NaN	NaN	NaN	26.872	1	26.872	26.372	27.372	0								0	0	0	0.047628
VAPAPAAVVPPTGPGMAPVPTGVFTDIPISNIR	0.04794	2671400	DLAT	IgG	33	Oxidation (M)	_VAPAPAAVVPPTGPGM(Oxidation (M))APVPTGVFTDIPISNIR_	VAPAPAAVVPPTGPGM(1)APVPTGVFTDIPISNIR	VAPAPAAVVPPTGPGM(47)APVPTGVFTDIPISNIR	0	1	0	H0YDD4;E9PEJ4;A0A7P0TBK2;A0A7P0TAG1;A0A7P0TAX2;A0A7P0TBE2;P10515;A0A7P0TA47;A0A7P0Z4G4;A0A7P0T997	H0YDD4	H0YDD4	DLAT	Acetyltransferase component of pyruvate dehydrogenase complex;Dihydrolipoyllysine-residue acetyltransferase component of pyruvate dehydrogenase complex, mitochondrial	MULTI-MSMS	1480_Kerstinwendt_07	7	IgG	1076.25	3	1075.92	3224.73	-0.70224	-0.00075555	-0.57943	-0.00062342	-1.2817	-0.001379	1076.25	56.782	1.4243	56.782	56.382	57.807	0					77	21	6	0	0	0	0.04794
VPLPSLSPTMQAGTIAR	0.040909	1651500	DLAT	IgG	17	Oxidation (M)	_VPLPSLSPTM(Oxidation (M))QAGTIAR_	VPLPSLSPTM(1)QAGTIAR	VPLPSLSPTM(120)QAGTIAR	0	1	0	H0YDD4;E9PEJ4;A0A7P0TBK2;A0A7P0TAG1;A0A7P0TAX2;A0A7P0TBE2;P10515;A0A7P0Z423;A0A7P0T9N8;A0A7P0Z459	H0YDD4	H0YDD4	DLAT	Acetyltransferase component of pyruvate dehydrogenase complex;Dihydrolipoyllysine-residue acetyltransferase component of pyruvate dehydrogenase complex, mitochondrial	MULTI-MSMS	1480_Kerstinwendt_07	7	IgG	877.977	2	877.977	1753.94	-2.4212	-0.0021257	0.065714	5.7695e-05	-2.3555	-0.002068	877.977	33.122	0.90474	33.122	32.6	33.505	0					39	12	4	0	0	0	0.040909
NVEAMNFADIER	0.0077158	399980	DLST	IgG	12	Oxidation (M)	_NVEAM(Oxidation (M))NFADIER_	NVEAM(1)NFADIER	NVEAM(140)NFADIER	0	1	0	P36957;P36957-2	P36957	P36957	DLST	Dihydrolipoyllysine-residue succinyltransferase component of 2-oxoglutarate dehydrogenase complex, mitochondrial	MULTI-MSMS	1480_Kerstinwendt_06	6	IgG	712.826	2	712.827	1423.64	-3.3447	-0.0023842	-0.44532	-0.00031744	-3.79	-0.0027016	712.827	25.73	0.78255	25.73	25.305	26.088	0					28	10	4	0	0	0	0.0077158
TPAFAESVTEGDVR	7.1541e-14	723660	DLST	IgG	14	Unmodified	_TPAFAESVTEGDVR_			0	0	0	P36957;H0YJF9;G3V5M3;G3V3F0;Q86SW4	P36957	P36957	DLST	Dihydrolipoyllysine-residue succinyltransferase component of 2-oxoglutarate dehydrogenase complex, mitochondrial	MULTI-MSMS	1480_Kerstinwendt_06	6	IgG	739.857	2	739.86	1477.7	-3.63	-0.0026857	0.31746	0.00023488	-3.3125	-0.0024508	739.86	25.836	0.57338	25.836	25.585	26.158	0					18	7	4	0	0	0	7.1541e-14
ADTVGLACEAINR	3.975e-18	1219900	DNAJC13	Patient_SMC3	13	Unmodified	_ADTVGLACEAINR_			0	0	0	O75165	O75165	O75165	DNAJC13	DnaJ homolog subfamily C member 13	MULTI-MSMS	1480_Kerstinwendt_33	11	Patient_SMC3	695.341	2	695.343	1388.67	-2.7013	-0.0018783	0.38679	0.00026895	-2.3145	-0.0016094	695.343	25.208	0.60991	25.208	24.967	25.577	0					24	8	4	0	0	0	3.975e-18
AELLEFLESQQENMIK	0.0061704	370730	DNAJC13	Control_SMC3	16	Oxidation (M)	_AELLEFLESQQENM(Oxidation (M))IK_	AELLEFLESQQENM(1)IK	AELLEFLESQQENM(140)IK	0	1	0	O75165	O75165	O75165	DNAJC13	DnaJ homolog subfamily C member 13	MULTI-MSMS	1480_Kerstinwendt_22	11	Control_SMC3	646.989	3	646.656	1936.95	-2.1527	-0.001392	0.78947	0.00051051	-1.3632	-0.00088153	646.99	53.899	0.70988	53.899	53.661	54.37	0					25	10	3	0	0	0	0.0061704
AELLEFLESQQENMIK	1.1322e-150	1585100	DNAJC13	Patient_SMC3	16	Oxidation (M)	_AELLEFLESQQENM(Oxidation (M))IK_	AELLEFLESQQENM(1)IK	AELLEFLESQQENM(380)IK	0	1	0	O75165	O75165	O75165	DNAJC13	DnaJ homolog subfamily C member 13	MULTI-MSMS	1480_Kerstinwendt_33	11	Patient_SMC3	969.98	2	969.48	1936.95	-1.864	-0.0018071	0.18862	0.00018287	-1.6753	-0.0016242	969.982	54.312	0.82729	54.312	53.973	54.801	0					44	14	4	0	0	0	1.1322e-150
AELLEFLESQQENMIK	1.6183e-05	1387500	DNAJC13	Patient_SMC3	16	Oxidation (M)	_AELLEFLESQQENM(Oxidation (M))IK_	AELLEFLESQQENM(1)IK	AELLEFLESQQENM(180)IK	0	1	0	O75165	O75165	O75165	DNAJC13	DnaJ homolog subfamily C member 13	MULTI-MSMS	1480_Kerstinwendt_33	11	Patient_SMC3	646.987	3	646.656	1936.95	-1.8118	-0.0011716	-0.44952	-0.00029069	-2.2614	-0.0014623	646.656	54.276	0.82729	54.276	53.973	54.801	0					39	14	4	0	0	0	1.6183e-05
AGFLAFTQLPK	0.0045463	492040	DNAJC13	Control_SMC3	11	Unmodified	_AGFLAFTQLPK_			0	0	0	O75165;A0A3B3IRM0	O75165	O75165	DNAJC13	DnaJ homolog subfamily C member 13	MULTI-MSMS	1480_Kerstinwendt_22	11	Control_SMC3	597.341	2	596.84	1191.67	-2.9432	-0.0017566	0.002154	1.2856e-06	-2.941	-0.0017553	596.84	48.965	0.65247	48.965	48.64	49.292	0					14	8	2	0	0	0	0.0045463
AGFLAFTQLPK	4.532e-06	2375300	DNAJC13	Patient_SMC3	11	Unmodified	_AGFLAFTQLPK_			0	0	0	O75165;A0A3B3IRM0	O75165	O75165	DNAJC13	DnaJ homolog subfamily C member 13	MULTI-MSMS	1480_Kerstinwendt_33	11	Patient_SMC3	596.838	2	596.84	1191.67	-3.4152	-0.0020383	0.552	0.00032945	-2.8632	-0.0017089	596.84	49.347	0.71696	49.347	49.016	49.733	0					31	9	4	0	0	0	4.532e-06
ATVPLQSNVIEAAPDMK	0.036698	256490	DNAJC13	Control_SMC3	17	Oxidation (M)	_ATVPLQSNVIEAAPDM(Oxidation (M))K_	ATVPLQSNVIEAAPDM(1)K	ATVPLQSNVIEAAPDM(120)K	0	1	0	O75165;H0Y8Q2	O75165	O75165	DNAJC13	DnaJ homolog subfamily C member 13	MULTI-MSMS	1480_Kerstinwendt_22	11	Control_SMC3	900.963	2	900.464	1798.91	-2.671	-0.0024052	0.12386	0.00011153	-2.5472	-0.0022936	900.464	26.861	0.86806	26.861	26.611	27.479	0					28	13	3	0	0	0	0.036698
ATVPLQSNVIEAAPDMK	2.2802e-08	2008500	DNAJC13	Patient_SMC3	17	Oxidation (M)	_ATVPLQSNVIEAAPDM(Oxidation (M))K_	ATVPLQSNVIEAAPDM(1)K	ATVPLQSNVIEAAPDM(200)K	0	1	0	O75165;H0Y8Q2	O75165	O75165	DNAJC13	DnaJ homolog subfamily C member 13	MULTI-MSMS	1480_Kerstinwendt_33	11	Patient_SMC3	900.463	2	900.464	1798.91	-2.3609	-0.0021259	-0.23097	-0.00020798	-2.5919	-0.0023339	900.464	27.12	0.82296	27.12	26.868	27.691	0					37	11	4	0	0	0	2.2802e-08
DQDNAIIRPLPK	0.0039397	637990	DNAJC13	Patient_SMC3	12	Unmodified	_DQDNAIIRPLPK_			0	0	1	O75165	O75165	O75165	DNAJC13	DnaJ homolog subfamily C member 13	MULTI-MSMS	1480_Kerstinwendt_33	11	Patient_SMC3	690.385	2	690.386	1378.76	-2.5053	-0.0017296	0.15159	0.00010466	-2.3537	-0.001625	690.386	20.281	0.60478	20.281	20.03	20.634	0					20	8	4	0	0	0	0.0039397
EFLIALLEK	0.0010008	649610	DNAJC13	Patient_SMC3	9	Unmodified	_EFLIALLEK_			0	0	0	O75165	O75165	O75165	DNAJC13	DnaJ homolog subfamily C member 13	MULTI-MSMS	1480_Kerstinwendt_33	11	Patient_SMC3	538.321	2	538.324	1074.63	-3.1179	-0.0016784	0.58962	0.00031741	-2.5283	-0.001361	538.324	58.419	0.77242	58.419	58.118	58.89	0					22	10	3	0	0	0	0.0010008
ELGSANVISWNHHEFEVK	0.041066	1273700	DNAJC13	Patient_SMC3	18	Unmodified	_ELGSANVISWNHHEFEVK_			0	0	0	O75165	O75165	O75165	DNAJC13	DnaJ homolog subfamily C member 13	MULTI-MSMS	1480_Kerstinwendt_33	11	Patient_SMC3	699.677	3	699.345	2095.01	-2.6645	-0.0018634	-0.20466	-0.00014313	-2.8692	-0.0020065	699.679	34.949	0.57183	34.949	34.664	35.236	0					13	7	2	0	0	0	0.041066
ELIVGEIFVR	3.9953e-09	2404800	DNAJC13	Patient_SMC3	10	Unmodified	_ELIVGEIFVR_			0	0	0	O75165	O75165	O75165	DNAJC13	DnaJ homolog subfamily C member 13	MULTI-MSMS	1480_Kerstinwendt_33	11	Patient_SMC3	587.843	2	587.845	1173.68	-3.6352	-0.0021369	0.47103	0.00027689	-3.1642	-0.00186	587.845	50.634	0.84975	50.634	50.308	51.158	0					31	11	4	0	0	0	3.9953e-09
ENGLEVLQEAFSR	0.0085202	320250	DNAJC13	Control_SMC3	13	Unmodified	_ENGLEVLQEAFSR_			0	0	0	O75165	O75165	O75165	DNAJC13	DnaJ homolog subfamily C member 13	MULTI-MSMS	1480_Kerstinwendt_22	11	Control_SMC3	746.876	2	746.376	1490.74	-2.1419	-0.0015986	1.1378	0.00084924	-1.004	-0.00074939	746.376	57.546	0.76052	57.546	57.19	57.951	0					24	12	3	0	0	0	0.0085202
ENGLEVLQEAFSR	3.4119e-35	1576000	DNAJC13	Patient_SMC3	13	Unmodified	_ENGLEVLQEAFSR_			0	0	0	O75165	O75165	O75165	DNAJC13	DnaJ homolog subfamily C member 13	MULTI-MSMS	1480_Kerstinwendt_33	11	Patient_SMC3	746.875	2	746.376	1490.74	-2.7794	-0.0020744	1.2166	0.00090801	-1.5628	-0.0011664	746.376	57.797	0.77275	57.797	57.49	58.263	0					43	15	4	0	0	0	3.4119e-35
EQSELVAQALK	0.00066083	2473300	DNAJC13	Patient_SMC3	11	Unmodified	_EQSELVAQALK_			0	0	0	O75165	O75165	O75165	DNAJC13	DnaJ homolog subfamily C member 13	MULTI-MSMS	1480_Kerstinwendt_33	11	Patient_SMC3	608.331	2	608.333	1214.65	-2.4345	-0.001481	-0.4635	-0.00028196	-2.898	-0.001763	608.332	24.305	0.74627	24.305	24.018	24.764	0					32	10	4	0	0	0	0.00066083
FLATPPNGNFADAVFR	3.8025e-12	1955200	DNAJC13	Patient_SMC3	16	Unmodified	_FLATPPNGNFADAVFR_			0	0	0	O75165;A0A3B3IRM0	O75165	O75165	DNAJC13	DnaJ homolog subfamily C member 13	MULTI-MSMS	1480_Kerstinwendt_33	11	Patient_SMC3	868.939	2	868.941	1735.87	-3.0526	-0.0026525	0.94577	0.00082182	-2.1068	-0.0018307	868.942	49.214	0.92269	49.214	48.81	49.733	0					41	12	4	0	0	0	3.8025e-12
FLPSVFMDAMR	0.047525	1657100	DNAJC13	Patient_SMC3	11	2 Oxidation (M)	_FLPSVFM(Oxidation (M))DAM(Oxidation (M))R_	FLPSVFM(1)DAM(1)R	FLPSVFM(90)DAM(90)R	0	2	0	O75165	O75165	O75165	DNAJC13	DnaJ homolog subfamily C member 13	MULTI-MSMS	1480_Kerstinwendt_33	11	Patient_SMC3	673.317	2	673.318	1344.62	-2.0063	-0.0013509	-0.070577	-4.7521e-05	-2.0769	-0.0013984	673.318	38.905	0.77376	38.905	38.562	39.336	0					19	11	2	0	0	0	0.047525
GALIYLLDMFCNSTHPQVR	0.03663	281120	DNAJC13	Patient_SMC3	19	Oxidation (M)	_GALIYLLDM(Oxidation (M))FCNSTHPQVR_	GALIYLLDM(1)FCNSTHPQVR	GALIYLLDM(69)FCNSTHPQVR	0	1	0	O75165	O75165	O75165	DNAJC13	DnaJ homolog subfamily C member 13	MULTI-MSMS	1480_Kerstinwendt_33	11	Patient_SMC3	751.37	3	751.038	2250.09	-2.4456	-0.0018367	0.15434	0.00011591	-2.2913	-0.0017208	751.373	62.608	0.87896	62.608	62.231	63.11	0					65	22	4	0	0	0	0.03663
GQGTEFNLTFR	0.00091993	2390400	DNAJC13	Patient_SMC3	11	Unmodified	_GQGTEFNLTFR_			0	0	0	O75165;A0A3B3IRM0	O75165	O75165	DNAJC13	DnaJ homolog subfamily C member 13	MULTI-MSMS	1480_Kerstinwendt_33	11	Patient_SMC3	635.313	2	635.315	1268.61	-2.1208	-0.0013474	-0.82061	-0.00052135	-2.9414	-0.0018687	635.314	36.653	1.0311	36.653	36.16	37.192	0					34	14	4	0	0	0	0.00091993
HLHTAMFTISSDQR	0.024163	1138900	DNAJC13	Patient_SMC3	14	Oxidation (M)	_HLHTAM(Oxidation (M))FTISSDQR_	HLHTAM(1)FTISSDQR	HLHTAM(110)FTISSDQR	0	1	0	O75165;A0A3B3IRM0	O75165	O75165	DNAJC13	DnaJ homolog subfamily C member 13	MULTI-MSMS	1480_Kerstinwendt_33	11	Patient_SMC3	554.267	3	553.935	1658.78	-2.4774	-0.0013723	-0.65097	-0.00036059	-3.1284	-0.0017329	553.935	15.858	0.97078	15.858	15.579	16.55	0					34	14	4	0	0	0	0.024163
HLHTAMFTISSDQR	0.026628	623880	DNAJC13	Patient_SMC3	14	Unmodified	_HLHTAMFTISSDQR_			0	0	0	O75165;A0A3B3IRM0	O75165	O75165	DNAJC13	DnaJ homolog subfamily C member 13	MULTI-MSMS	1480_Kerstinwendt_33	11	Patient_SMC3	548.602	3	548.603	1642.79	-3.3434	-0.0018342	-0.13968	-7.6628e-05	-3.4831	-0.0019108	548.603	20.657	0.54143	20.657	20.361	20.903	0					19	7	3	0	0	0	0.026628
HLVGLWTADNATATNLLK	8.8611e-21	2416000	DNAJC13	Patient_SMC3	18	Unmodified	_HLVGLWTADNATATNLLK_			0	0	0	O75165	O75165	O75165	DNAJC13	DnaJ homolog subfamily C member 13	MULTI-MSMS	1480_Kerstinwendt_33	11	Patient_SMC3	647.019	3	646.686	1937.04	-3.5337	-0.0022852	0.73701	0.00047661	-2.7967	-0.0018086	647.021	45	0.7935	45	44.747	45.541	0					34	10	5	0	0	0	8.8611e-21
IAAHLADFTPR	0.053144	219110	DNAJC13	Control_SMC3	11	Unmodified	_IAAHLADFTPR_			0	0	0	O75165	O75165	O75165	DNAJC13	DnaJ homolog subfamily C member 13	MULTI-MSMS	1480_Kerstinwendt_22	11	Control_SMC3	404.555	3	404.556	1210.65	-2.2336	-0.00090361	0.029432	1.1907e-05	-2.2041	-0.0008917	404.556	23.676	0.58725	23.676	23.373	23.96	0					16	8	3	0	0	0	0.053144
IAAHLADFTPR	0.00088938	1546400	DNAJC13	Patient_SMC3	11	Unmodified	_IAAHLADFTPR_			0	0	0	O75165	O75165	O75165	DNAJC13	DnaJ homolog subfamily C member 13	MULTI-MSMS	1480_Kerstinwendt_33	11	Patient_SMC3	404.554	3	404.556	1210.65	-2.5048	-0.0010133	-0.26853	-0.00010864	-2.7734	-0.001122	404.556	23.984	0.95991	23.984	23.603	24.563	0					29	13	3	0	0	0	0.00088938
IFIAQPAWVLR	0.00037794	1674700	DNAJC13	Patient_SMC3	11	Unmodified	_IFIAQPAWVLR_			0	0	0	O75165	O75165	O75165	DNAJC13	DnaJ homolog subfamily C member 13	MULTI-MSMS	1480_Kerstinwendt_33	11	Patient_SMC3	657.388	2	657.39	1312.77	-3.0192	-0.0019848	0.63785	0.00041931	-2.3813	-0.0015655	657.892	51.121	0.62106	51.121	50.816	51.437	0					25	8	4	0	0	0	0.00037794
ILVDLLTLAHLHVSR	0.043646	339930	DNAJC13	Patient_SMC3	15	Unmodified	_ILVDLLTLAHLHVSR_			0	0	0	O75165;H0Y8Q2	O75165	O75165	DNAJC13	DnaJ homolog subfamily C member 13	MULTI-MSMS	1480_Kerstinwendt_33	11	Patient_SMC3	567.345	3	567.345	1699.01	-2.3195	-0.001316	-0.25319	-0.00014365	-2.5727	-0.0014596	567.345	54.719	0.79501	54.719	54.424	55.219	0					33	13	3	0	0	0	0.043646
IVDGPDPENIILILK	0.001247	951440	DNAJC13	Control_SMC3	15	Unmodified	_IVDGPDPENIILILK_			0	0	0	O75165	O75165	O75165	DNAJC13	DnaJ homolog subfamily C member 13	MULTI-MSMS	1480_Kerstinwendt_22	11	Control_SMC3	824.979	2	824.98	1647.94	-1.5908	-0.0013124	-0.1751	-0.00014445	-1.7659	-0.0014568	824.98	60.245	0.82696	60.245	59.727	60.554	0					41	12	5	0	0	0	0.001247
IVDGPDPENIILILK	1.1432e-18	3325300	DNAJC13	Patient_SMC3	15	Unmodified	_IVDGPDPENIILILK_			0	0	0	O75165	O75165	O75165	DNAJC13	DnaJ homolog subfamily C member 13	MULTI-MSMS	1480_Kerstinwendt_33	11	Patient_SMC3	824.978	2	824.98	1647.94	-2.0616	-0.0017008	0.075073	6.1934e-05	-1.9865	-0.0016388	824.98	60.512	1.0508	60.512	60.048	61.099	0					70	19	5	0	0	0	1.1432e-18
KLAVASVTEILK	0.0050499	1001200	DNAJC13	Patient_SMC3	12	Unmodified	_KLAVASVTEILK_			0	0	1	O75165	O75165	O75165	DNAJC13	DnaJ homolog subfamily C member 13	MULTI-MSMS	1480_Kerstinwendt_33	11	Patient_SMC3	636.398	2	636.4	1270.79	-2.4594	-0.0015652	0.12876	8.1945e-05	-2.3307	-0.0014832	636.4	34.98	0.70972	34.98	34.664	35.374	0					25	9	4	0	0	0	0.0050499
KLAVASVTEILK	0.035115	436740	DNAJC13	Patient_SMC3	12	Unmodified	_KLAVASVTEILK_			0	0	1	O75165	O75165	O75165	DNAJC13	DnaJ homolog subfamily C member 13	MULTI-MSMS	1480_Kerstinwendt_33	11	Patient_SMC3	424.935	3	424.603	1270.79	-2.7067	-0.0011493	-0.45532	-0.00019333	-3.1621	-0.0013426	424.602	34.954	0.50075	34.954	34.664	35.165	0					16	6	3	0	0	0	0.035115
KPPMMSIDDAYEVLNLPQGQGPHDESK	0.0064672	897750	DNAJC13	Control_SMC3	27	2 Oxidation (M)	_KPPM(Oxidation (M))M(Oxidation (M))SIDDAYEVLNLPQGQGPHDESK_	KPPM(1)M(1)SIDDAYEVLNLPQGQGPHDESK	KPPM(73)M(73)SIDDAYEVLNLPQGQGPHDESK	0	2	1	O75165	O75165	O75165	DNAJC13	DnaJ homolog subfamily C member 13	MULTI-MSMS	1480_Kerstinwendt_22	11	Control_SMC3	758.357	4	757.856	3027.4	-3.4636	-0.0026249	0.23256	0.00017624	-3.2311	-0.0024487	758.358	34.935	0.86863	34.935	34.554	35.423	0					50	13	6	0	0	0	0.0064672
KPPMMSIDDAYEVLNLPQGQGPHDESK	0.00041428	3676000	DNAJC13	Patient_SMC3	27	2 Oxidation (M)	_KPPM(Oxidation (M))M(Oxidation (M))SIDDAYEVLNLPQGQGPHDESK_	KPPM(1)M(1)SIDDAYEVLNLPQGQGPHDESK	KPPM(90)M(90)SIDDAYEVLNLPQGQGPHDESK	0	2	1	O75165	O75165	O75165	DNAJC13	DnaJ homolog subfamily C member 13	MULTI-MSMS	1480_Kerstinwendt_33	11	Patient_SMC3	758.104	4	757.856	3027.4	-3.1931	-0.0024199	0.44455	0.0003369	-2.7486	-0.002083	758.108	35.142	1.2133	35.142	34.735	35.949	0					84	16	7	0	0	0	0.00041428
KPPMMSIDDAYEVLNLPQGQGPHDESK	0.0042141	954920	DNAJC13	Patient_SMC3	27	2 Oxidation (M)	_KPPM(Oxidation (M))M(Oxidation (M))SIDDAYEVLNLPQGQGPHDESK_	KPPM(1)M(1)SIDDAYEVLNLPQGQGPHDESK	KPPM(75)M(75)SIDDAYEVLNLPQGQGPHDESK	0	2	1	O75165	O75165	O75165	DNAJC13	DnaJ homolog subfamily C member 13	MULTI-MSMS	1480_Kerstinwendt_33	11	Patient_SMC3	1010.81	3	1010.14	3027.4	-2.4334	-0.002458	0.10055	0.00010157	-2.3328	-0.0023565	1010.47	35.152	0.92403	35.152	34.735	35.659	0					47	12	5	0	0	0	0.0042141
KPVILEVTPGGFDQINPATNR	0.00037044	1173500	DNAJC13	Control_SMC3	21	Unmodified	_KPVILEVTPGGFDQINPATNR_			0	0	1	O75165;A0A3B3IRM0	O75165	O75165	DNAJC13	DnaJ homolog subfamily C member 13	MULTI-MSMS	1480_Kerstinwendt_22	11	Control_SMC3	756.412	3	756.078	2265.21	-1.9433	-0.0014693	-0.29669	-0.00022432	-2.24	-0.0016936	756.412	40.355	0.91676	40.355	39.892	40.809	0					33	12	4	0	0	0	0.00037044
KPVILEVTPGGFDQINPATNR	3.3707e-12	5951200	DNAJC13	Patient_SMC3	21	Unmodified	_KPVILEVTPGGFDQINPATNR_			0	0	1	O75165;A0A3B3IRM0	O75165	O75165	DNAJC13	DnaJ homolog subfamily C member 13	MULTI-MSMS	1480_Kerstinwendt_33	11	Patient_SMC3	756.411	3	756.078	2265.21	-2.5187	-0.0019043	0.14852	0.00011229	-2.3702	-0.001792	756.412	40.631	0.98134	40.631	40.13	41.112	0					60	13	6	0	0	0	3.3707e-12
LAVASVTEILK	0.0004987	1620400	DNAJC13	Patient_SMC3	11	Unmodified	_LAVASVTEILK_			0	0	0	O75165	O75165	O75165	DNAJC13	DnaJ homolog subfamily C member 13	MULTI-MSMS	1480_Kerstinwendt_33	11	Patient_SMC3	572.351	2	572.353	1142.69	-2.4663	-0.0014116	-0.21288	-0.00012184	-2.6792	-0.0015334	572.353	41.904	0.64183	41.904	41.66	42.301	0					22	8	4	0	0	0	0.0004987
LFQHPSMAIIK	0.051862	1084700	DNAJC13	Patient_SMC3	11	Oxidation (M)	_LFQHPSM(Oxidation (M))AIIK_	LFQHPSM(1)AIIK	LFQHPSM(65)AIIK	0	1	0	O75165;A0A3B3IRM0	O75165	O75165	DNAJC13	DnaJ homolog subfamily C member 13	MULTI-MSMS	1480_Kerstinwendt_33	11	Patient_SMC3	434.239	3	434.241	1299.7	-2.5811	-0.0011208	-1.161	-0.00050414	-3.742	-0.0016249	434.24	19.008	0.57627	19.008	18.797	19.373	0					24	9	3	0	0	0	0.051862
LGGYLAEEQATPENPTIR	6.4325e-05	606690	DNAJC13	Control_SMC3	18	Unmodified	_LGGYLAEEQATPENPTIR_			0	0	0	O75165	O75165	O75165	DNAJC13	DnaJ homolog subfamily C member 13	MULTI-MSMS	1480_Kerstinwendt_22	11	Control_SMC3	980.493	2	979.995	1957.97	-2.8032	-0.0027471	0.92913	0.00091054	-1.8741	-0.0018366	980.497	29.487	0.57933	29.487	29.233	29.813	0					20	7	4	0	0	0	6.4325e-05
LGGYLAEEQATPENPTIR	7.2402e-29	4166800	DNAJC13	Patient_SMC3	18	Unmodified	_LGGYLAEEQATPENPTIR_			0	0	0	O75165	O75165	O75165	DNAJC13	DnaJ homolog subfamily C member 13	MULTI-MSMS	1480_Kerstinwendt_33	11	Patient_SMC3	980.493	2	979.995	1957.97	-2.3633	-0.002316	0.090235	8.843e-05	-2.2731	-0.0022276	980.496	29.681	0.91583	29.681	29.288	30.204	0					43	12	5	0	0	0	7.2402e-29
LILFLNK	0.047377	1129600	DNAJC13	Patient_SMC3	7	Unmodified	_LILFLNK_			0	0	0	O75165;H0Y8Q2	O75165	O75165	DNAJC13	DnaJ homolog subfamily C member 13	MULTI-MSMS	1480_Kerstinwendt_33	11	Patient_SMC3	430.783	2	430.784	859.553	-2.092	-0.00090122	0.22698	9.7778e-05	-1.8651	-0.00080344	430.784	41.148	0.68443	41.148	40.837	41.521	0					19	9	3	0	0	0	0.047377
LLEGIGLENLDSPAATK	2.1088e-151	4858100	DNAJC13	Patient_SMC3	17	Unmodified	_LLEGIGLENLDSPAATK_			0	0	0	O75165;H0YA63	O75165	O75165	DNAJC13	DnaJ homolog subfamily C member 13	MULTI-MSMS	1480_Kerstinwendt_33	11	Patient_SMC3	870.97	2	870.973	1739.93	-3.0682	-0.0026723	0.38457	0.00033495	-2.6837	-0.0023374	870.973	44.229	0.88943	44.229	43.929	44.818	0					29	12	3	0	0	0	2.1088e-151
LLLEEDENEESGSIK	2.4e-12	509200	DNAJC13	Control_SMC3	15	Unmodified	_LLLEEDENEESGSIK_			0	0	0	O75165	O75165	O75165	DNAJC13	DnaJ homolog subfamily C member 13	MULTI-MSMS	1480_Kerstinwendt_22	11	Control_SMC3	852.91	2	852.912	1703.81	-2.1608	-0.001843	-0.075828	-6.4674e-05	-2.2366	-0.0019076	852.912	26.619	0.58401	26.619	26.368	26.952	0					24	9	4	0	0	0	2.4e-12
LLLEEDENEESGSIK	2.0796e-127	3737200	DNAJC13	Patient_SMC3	15	Unmodified	_LLLEEDENEESGSIK_			0	0	0	O75165	O75165	O75165	DNAJC13	DnaJ homolog subfamily C member 13	MULTI-MSMS	1480_Kerstinwendt_33	11	Patient_SMC3	853.413	2	852.912	1703.81	-2.4135	-0.0020585	-0.013211	-1.1268e-05	-2.4267	-0.0020698	852.912	26.765	0.80827	26.765	26.477	27.285	0					42	11	5	0	0	0	2.0796e-127
LLLEEDENEESGSIKR	0.058688	1123200	DNAJC13	Patient_SMC3	16	Unmodified	_LLLEEDENEESGSIKR_			0	0	1	O75165	O75165	O75165	DNAJC13	DnaJ homolog subfamily C member 13	MULTI-MSMS	1480_Kerstinwendt_33	11	Patient_SMC3	620.976	3	620.978	1859.91	-2.2296	-0.0013845	-0.30779	-0.00019113	-2.5374	-0.0015757	620.978	21.372	0.6089	21.372	21.171	21.78	0					22	8	3	0	0	0	0.058688
MLNSNTESPYLIWNNSTR	2.4907e-39	931620	DNAJC13	Patient_SMC3	18	Oxidation (M)	_M(Oxidation (M))LNSNTESPYLIWNNSTR_	M(1)LNSNTESPYLIWNNSTR	M(260)LNSNTESPYLIWNNSTR	0	1	0	O75165	O75165	O75165	DNAJC13	DnaJ homolog subfamily C member 13	MULTI-MSMS	1480_Kerstinwendt_33	11	Patient_SMC3	1079.01	2	1078.51	2155	-1.6749	-0.0018064	-0.29254	-0.00031551	-1.9674	-0.0021219	1079.01	41.675	0.6325	41.675	41.382	42.014	0					28	8	4	0	0	0	2.4907e-39
MQELALSEGALPR	2.6179e-13	1862700	DNAJC13	Patient_SMC3	13	Oxidation (M)	_M(Oxidation (M))QELALSEGALPR_	M(1)QELALSEGALPR	M(220)QELALSEGALPR	0	1	0	O75165;A0A3B3IRM0	O75165	O75165	DNAJC13	DnaJ homolog subfamily C member 13	MULTI-MSMS	1480_Kerstinwendt_33	11	Patient_SMC3	715.868	2	715.869	1429.72	-2.9596	-0.0021187	0.56088	0.00040152	-2.3988	-0.0017172	715.869	30.093	1.0358	30.093	29.645	30.681	0					42	14	4	0	0	0	2.6179e-13
MQELALSEGALPR	0.028779	468200	DNAJC13	Patient_SMC3	13	Unmodified	_MQELALSEGALPR_			0	0	0	O75165;A0A3B3IRM0	O75165	O75165	DNAJC13	DnaJ homolog subfamily C member 13	MULTI-MSMS	1480_Kerstinwendt_33	11	Patient_SMC3	707.871	2	707.872	1413.73	-2.8922	-0.0020473	0.50887	0.00036022	-2.3834	-0.0016871	707.872	34.667	0.6419	34.667	34.378	35.02	0					18	8	3	0	0	0	0.028779
NQQDNPEANWK	0.00025564	1025500	DNAJC13	Patient_SMC3	11	Unmodified	_NQQDNPEANWK_			0	0	0	O75165	O75165	O75165	DNAJC13	DnaJ homolog subfamily C member 13	MULTI-MSMS	1480_Kerstinwendt_33	11	Patient_SMC3	672.299	2	672.302	1342.59	-1.9915	-0.0013389	0.013119	8.8199e-06	-1.9784	-0.0013301	672.302	15.525	0.5804	15.525	15.193	15.773	0					17	8	3	0	0	0	0.00025564
QLVLETLYALTSSTK	9.7325e-08	443380	DNAJC13	Control_SMC3	15	Unmodified	_QLVLETLYALTSSTK_			0	0	0	O75165	O75165	O75165	DNAJC13	DnaJ homolog subfamily C member 13	MULTI-MSMS	1480_Kerstinwendt_22	11	Control_SMC3	834.466	2	833.967	1665.92	-0.69392	-0.0005787	-0.93761	-0.00078193	-1.6315	-0.0013606	833.966	64.817	0.46915	64.817	64.477	64.946	0					16	7	3	0	0	0	9.7325e-08
RADTVGLACEAINR	0.0068214	629010	DNAJC13	Patient_SMC3	14	Unmodified	_RADTVGLACEAINR_			0	0	1	O75165	O75165	O75165	DNAJC13	DnaJ homolog subfamily C member 13	MULTI-MSMS	1480_Kerstinwendt_33	11	Patient_SMC3	515.929	3	515.932	1544.77	-3.3261	-0.001716	0.0084229	4.3456e-06	-3.3177	-0.0017117	515.932	20.468	0.54052	20.468	20.295	20.835	0					18	7	4	0	0	0	0.0068214
SAIDHAGNYIGISLR	0.027492	1996500	DNAJC13	Patient_SMC3	15	Unmodified	_SAIDHAGNYIGISLR_			0	0	0	O75165;A0A3B3IRM0	O75165	O75165	DNAJC13	DnaJ homolog subfamily C member 13	MULTI-MSMS	1480_Kerstinwendt_33	11	Patient_SMC3	529.613	3	529.614	1585.82	-3.2691	-0.0017314	-0.15845	-8.392e-05	-3.4276	-0.0018153	529.614	34.276	0.71148	34.276	34.024	34.735	0					30	9	4	0	0	0	0.027492
SEETNQQEVANSLAK	7.1436e-109	3791900	DNAJC13	Patient_SMC3	15	Unmodified	_SEETNQQEVANSLAK_			0	0	0	O75165	O75165	O75165	DNAJC13	DnaJ homolog subfamily C member 13	MULTI-MSMS	1480_Kerstinwendt_33	11	Patient_SMC3	824.393	2	824.395	1646.77	-1.8341	-0.001512	-0.62264	-0.0005133	-2.4567	-0.0020253	824.394	17.16	0.65106	17.16	16.878	17.529	0					31	9	4	0	0	0	7.1436e-109
SLAGMLTPYVAR	0.006852	724980	DNAJC13	Patient_SMC3	12	Oxidation (M)	_SLAGM(Oxidation (M))LTPYVAR_	SLAGM(1)LTPYVAR	SLAGM(140)LTPYVAR	0	1	0	O75165	O75165	O75165	DNAJC13	DnaJ homolog subfamily C member 13	MULTI-MSMS	1480_Kerstinwendt_33	11	Patient_SMC3	647.843	2	647.845	1293.68	-2.3903	-0.0015486	-0.15117	-9.7934e-05	-2.5415	-0.0016465	647.845	33.989	0.7104	33.989	33.74	34.451	0					19	9	3	0	0	0	0.006852
SLAGMLTPYVAR	0.00017321	677980	DNAJC13	Patient_SMC3	12	Oxidation (M)	_SLAGM(Oxidation (M))LTPYVAR_	SLAGM(1)LTPYVAR	SLAGM(170)LTPYVAR	0	1	0	O75165	O75165	O75165	DNAJC13	DnaJ homolog subfamily C member 13	MULTI-MSMS	1480_Kerstinwendt_33	11	Patient_SMC3	647.843	2	647.845	1293.68	-2.4427	-0.0015825	-0.57712	-0.00037388	-3.0198	-0.0019564	647.845	34.842	0.64178	34.842	34.523	35.165	0					21	8	3	0	0	0	0.00017321
SNLIWNFK	0.030773	1266100	DNAJC13	Patient_SMC3	8	Unmodified	_SNLIWNFK_			0	0	0	O75165	O75165	O75165	DNAJC13	DnaJ homolog subfamily C member 13	MULTI-MSMS	1480_Kerstinwendt_33	11	Patient_SMC3	511.276	2	511.277	1020.54	-2.9351	-0.0015006	0.12838	6.564e-05	-2.8067	-0.001435	511.277	42.275	0.70267	42.275	42.014	42.717	0					22	9	3	0	0	0	0.030773
SYEFFNELYHR	0.0023198	1909100	DNAJC13	Patient_SMC3	11	Unmodified	_SYEFFNELYHR_			0	0	0	O75165	O75165	O75165	DNAJC13	DnaJ homolog subfamily C member 13	MULTI-MSMS	1480_Kerstinwendt_33	11	Patient_SMC3	502.566	3	502.233	1503.68	-3.4331	-0.0017242	0.13183	6.6209e-05	-3.3013	-0.001658	502.233	42.822	0.70057	42.822	42.51	43.211	0					32	9	4	0	0	0	0.0023198
TELLTEALR	0.00049929	2453500	DNAJC13	Patient_SMC3	9	Unmodified	_TELLTEALR_			0	0	0	O75165;A0A3B3IRM0	O75165	O75165	DNAJC13	DnaJ homolog subfamily C member 13	MULTI-MSMS	1480_Kerstinwendt_33	11	Patient_SMC3	523.297	2	523.298	1044.58	-3.087	-0.0016154	-0.66289	-0.00034689	-3.7499	-0.0019623	523.298	32.307	0.69883	32.307	31.99	32.689	0					27	9	4	0	0	0	0.00049929
TITMETSDDLLFSK	0.031055	352100	DNAJC13	Control_SMC3	14	Oxidation (M)	_TITM(Oxidation (M))ETSDDLLFSK_	TITM(1)ETSDDLLFSK	TITM(140)ETSDDLLFSK	0	1	0	O75165	O75165	O75165	DNAJC13	DnaJ homolog subfamily C member 13	MULTI-MSMS	1480_Kerstinwendt_22	11	Control_SMC3	808.888	2	808.89	1615.77	-3.6146	-0.0029238	1.3362	0.0010808	-2.2784	-0.0018429	808.89	35.512	0.46228	35.512	35.277	35.739	0					16	6	3	0	0	0	0.031055
TITMETSDDLLFSK	3.1609e-19	2525100	DNAJC13	Patient_SMC3	14	Oxidation (M)	_TITM(Oxidation (M))ETSDDLLFSK_	TITM(1)ETSDDLLFSK	TITM(230)ETSDDLLFSK	0	1	0	O75165	O75165	O75165	DNAJC13	DnaJ homolog subfamily C member 13	MULTI-MSMS	1480_Kerstinwendt_33	11	Patient_SMC3	808.888	2	808.89	1615.77	-2.6195	-0.0021189	0.24457	0.00019783	-2.375	-0.0019211	808.89	35.768	0.7162	35.768	35.444	36.16	0					34	9	5	0	0	0	3.1609e-19
TYGSEFVYSDHAK	0.055137	925240	DNAJC13	Patient_SMC3	13	Unmodified	_TYGSEFVYSDHAK_			0	0	0	O75165	O75165	O75165	DNAJC13	DnaJ homolog subfamily C member 13	MULTI-MSMS	1480_Kerstinwendt_33	11	Patient_SMC3	501.895	3	501.897	1502.67	-3.6665	-0.0018402	0.52894	0.00026547	-3.1376	-0.0015747	501.897	20.328	0.60523	20.328	20.096	20.701	0					18	8	3	0	0	0	0.055137
TYGSEFVYSDHAK	0.0013738	419800	DNAJC13	Patient_SMC3	13	Unmodified	_TYGSEFVYSDHAK_			0	0	0	O75165	O75165	O75165	DNAJC13	DnaJ homolog subfamily C member 13	MULTI-MSMS	1480_Kerstinwendt_33	11	Patient_SMC3	752.338	2	752.341	1502.67	-3.329	-0.0025046	0.78183	0.0005882	-2.5472	-0.0019164	752.342	20.328	0.5386	20.328	20.096	20.634	0					13	7	3	0	0	0	0.0013738
VIHALSENELCVR	0.008844	1038100	DNAJC13	Patient_SMC3	13	Unmodified	_VIHALSENELCVR_			0	0	0	O75165	O75165	O75165	DNAJC13	DnaJ homolog subfamily C member 13	MULTI-MSMS	1480_Kerstinwendt_33	11	Patient_SMC3	513.935	3	513.936	1538.79	-3.5182	-0.0018081	-0.37661	-0.00019355	-3.8948	-0.0020017	513.936	24.8	0.60735	24.8	24.495	25.102	0					26	8	5	0	0	0	0.008844
VLALTETCLVER	3.003e-25	2044300	DNAJC13	Patient_SMC3	12	Unmodified	_VLALTETCLVER_			0	0	0	O75165;A0A3B3IRM0	O75165	O75165	DNAJC13	DnaJ homolog subfamily C member 13	MULTI-MSMS	1480_Kerstinwendt_33	11	Patient_SMC3	702.38	2	702.382	1402.75	-2.5632	-0.0018003	-0.32562	-0.00022871	-2.8888	-0.002029	702.382	35.913	0.6435	35.913	35.587	36.23	0					26	8	4	0	0	0	3.003e-25
VYNEVPTFQLEVPK	7.8126e-06	3271200	DNAJC13	Patient_SMC3	14	Unmodified	_VYNEVPTFQLEVPK_			0	0	0	O75165	O75165	O75165	DNAJC13	DnaJ homolog subfamily C member 13	MULTI-MSMS	1480_Kerstinwendt_33	11	Patient_SMC3	831.938	2	831.941	1661.87	-3.6134	-0.0030061	0.55678	0.00046321	-3.0566	-0.0025429	831.941	45.314	0.85793	45.314	44.961	45.819	0					44	11	5	0	0	0	7.8126e-06
WGLLSMPVDEEVESLHLR	0.0073383	1386200	DNAJC13	Control_SMC3	18	Oxidation (M)	_WGLLSM(Oxidation (M))PVDEEVESLHLR_	WGLLSM(1)PVDEEVESLHLR	WGLLSM(110)PVDEEVESLHLR	0	1	0	O75165;A0A3B3IRM0	O75165	O75165	DNAJC13	DnaJ homolog subfamily C member 13	MULTI-MSMS	1480_Kerstinwendt_22	11	Control_SMC3	709.69	3	709.358	2125.05	-2.1892	-0.0015529	-0.011291	-8.0093e-06	-2.2005	-0.0015609	709.692	54.852	0.56001	54.852	54.583	55.143	0					25	7	4	0	0	0	0.0073383
WGLLSMPVDEEVESLHLR	0.00044306	2432900	DNAJC13	Patient_SMC3	18	Oxidation (M)	_WGLLSM(Oxidation (M))PVDEEVESLHLR_	WGLLSM(1)PVDEEVESLHLR	WGLLSM(140)PVDEEVESLHLR	0	1	0	O75165;A0A3B3IRM0	O75165	O75165	DNAJC13	DnaJ homolog subfamily C member 13	MULTI-MSMS	1480_Kerstinwendt_33	11	Patient_SMC3	709.69	3	709.358	2125.05	-2.0304	-0.0014403	-0.688	-0.00048804	-2.7184	-0.0019283	709.691	55.258	0.72384	55.258	54.936	55.66	0					38	9	6	0	0	0	0.00044306
WGLLSMPVDEEVESLHLR	0.011186	404280	DNAJC13	Patient_SMC3	18	Unmodified	_WGLLSMPVDEEVESLHLR_			0	0	0	O75165;A0A3B3IRM0	O75165	O75165	DNAJC13	DnaJ homolog subfamily C member 13	MULTI-MSMS	1480_Kerstinwendt_33	11	Patient_SMC3	704.359	3	704.026	2109.06	-2.1467	-0.0015113	-0.30523	-0.00021489	-2.4519	-0.0017262	704.026	61.56	0.61897	61.56	61.274	61.893	0					35	12	4	0	0	0	0.011186
YSTDESITSLAEFVVQK	0.047702	412800	DNAJC13	Control_SMC3	17	Unmodified	_YSTDESITSLAEFVVQK_			0	0	0	O75165;A0A3B3IRM0	O75165	O75165	DNAJC13	DnaJ homolog subfamily C member 13	MULTI-MSMS	1480_Kerstinwendt_22	11	Control_SMC3	959.477	2	958.978	1915.94	-1.7764	-0.0017036	0.24561	0.00023553	-1.5308	-0.001468	959.479	58.321	0.57146	58.321	58.016	58.587	0					18	7	3	0	0	0	0.047702
YSTDESITSLAEFVVQK	0.00066914	1719900	DNAJC13	Patient_SMC3	17	Unmodified	_YSTDESITSLAEFVVQK_			0	0	0	O75165;A0A3B3IRM0	O75165	O75165	DNAJC13	DnaJ homolog subfamily C member 13	MULTI-MSMS	1480_Kerstinwendt_33	11	Patient_SMC3	959.478	2	958.978	1915.94	-2.2176	-0.0021267	0.3114	0.00029863	-1.9062	-0.001828	958.978	58.564	0.83741	58.564	58.19	59.028	0					35	11	5	0	0	0	0.00066914
YSTDESITSLAEFVVQK	1.544e-05	642910	DNAJC13	Patient_SMC3	17	Unmodified	_YSTDESITSLAEFVVQK_			0	0	0	O75165;A0A3B3IRM0	O75165	O75165	DNAJC13	DnaJ homolog subfamily C member 13	MULTI-MSMS	1480_Kerstinwendt_33	11	Patient_SMC3	639.988	3	639.654	1915.94	-2.1696	-0.0013878	-0.089607	-5.7317e-05	-2.2592	-0.0014451	639.654	58.516	0.62752	58.516	58.263	58.89	0					26	8	4	0	0	0	1.544e-05
VYSPHVLNLTLIDLPGITK	3.9189e-06	2113800	DNM3;DNM2	IgG	19	Unmodified	_VYSPHVLNLTLIDLPGITK_			0	0	0	E5RIK2;A0A8I5KXV5;E5RHK8;H0YBC6;Q9UQ16-5;Q9UQ16-2;Q9UQ16-3;P50570-3;P50570-2;Q9UQ16;P50570-5;P50570-4;P50570;Q9UQ16-4	E5RIK2	E5RIK2	DNM3;DNM2	Dynamin-3;Dynamin-2	MULTI-MSMS	1480_Kerstinwendt_09	9	IgG	698.738	3	698.405	2092.19	-0.14195	-9.9138e-05	-1.4797	-0.0010335	-1.6217	-0.0011326	698.738	58.168	0.70984	58.168	57.832	58.542	0					35	9	5	0	0	0	3.9189e-06
DSTEVEISTGER	1.5368e-11	746720	DOCK7	IgG	12	Unmodified	_DSTEVEISTGER_			0	0	0	Q96N67-4;Q96N67-3;Q96N67-5;Q96N67-2;Q96N67-6;Q96N67;A0A1B0GUE9;Q96N67-7;A0A0U1RQT6	Q96N67-4	Q96N67-4	DOCK7	Dedicator of cytokinesis protein 7	MULTI-MSMS	1480_Kerstinwendt_11	11	IgG	661.806	2	661.807	1321.6	-1.9434	-0.0012861	0.08351	5.5268e-05	-1.8598	-0.0012309	661.807	18.127	0.59645	18.127	17.982	18.578	0					24	9	4	0	0	0	1.5368e-11
EALQPLINR	0.011613	829960	DOCK7	IgG	9	Unmodified	_EALQPLINR_			0	0	0	Q96N67-4;Q96N67-3;Q96N67-5;Q96N67-2;Q96N67-6;Q96N67;A0A1B0GWE0	Q96N67-4	Q96N67-4	DOCK7	Dedicator of cytokinesis protein 7	MULTI-MSMS	1480_Kerstinwendt_11	11	IgG	527.305	2	527.306	1052.6	-2.0734	-0.0010933	-0.66463	-0.00035046	-2.738	-0.0014438	527.306	24.373	0.70814	24.373	24.082	24.79	0					23	10	3	0	0	0	0.011613
ELFALHPSPDEEEPIER	0.003675	2886100	DOCK7	IgG	17	Unmodified	_ELFALHPSPDEEEPIER_			0	0	0	Q96N67-4;Q96N67-3;Q96N67-5;Q96N67-2;Q96N67-6;Q96N67;A0A1B0GUE9;Q96N67-7;A0A0C4DGY6;A0A1B0GVW2	Q96N67-4	Q96N67-4	DOCK7	Dedicator of cytokinesis protein 7	MULTI-MSMS	1480_Kerstinwendt_11	11	IgG	670.326	3	669.993	2006.96	-2.6745	-0.0017919	0.15842	0.00010614	-2.516	-0.0016857	670.328	36.287	0.73678	36.287	35.922	36.659	0					44	10	6	0	0	0	0.003675
FGEDVVEVIK	0.0017031	1776100	DOCK7	IgG	10	Unmodified	_FGEDVVEVIK_			0	0	0	Q96N67-4;Q96N67-3;Q96N67-5;Q96N67-2;Q96N67-6;Q96N67;A0A1B0GWE0	Q96N67-4	Q96N67-4	DOCK7	Dedicator of cytokinesis protein 7	MULTI-MSMS	1480_Kerstinwendt_11	11	IgG	567.804	2	567.806	1133.6	-3.3578	-0.0019066	0.37568	0.00021331	-2.9821	-0.0016933	567.806	36.516	0.88152	36.516	36.193	37.074	0					34	14	4	0	0	0	0.0017031
IMENNLENELK	4.8291e-06	1033400	DOCK7	IgG	11	Oxidation (M)	_IM(Oxidation (M))ENNLENELK_	IM(1)ENNLENELK	IM(190)ENNLENELK	0	1	0	Q96N67-4;Q96N67-3;Q96N67-5;Q96N67-2;Q96N67-6;Q96N67;A0A0U1RRC1;A0A0U1RQJ5	Q96N67-4	Q96N67-4	DOCK7	Dedicator of cytokinesis protein 7	MULTI-MSMS	1480_Kerstinwendt_11	11	IgG	681.831	2	681.832	1361.65	-1.7295	-0.0011792	-0.14133	-9.6361e-05	-1.8708	-0.0012756	681.832	24.434	0.77899	24.434	24.135	24.914	0					33	11	4	0	0	0	4.8291e-06
LEEAILGSIGAR	2.6721e-05	707340	DOCK7	IgG	12	Unmodified	_LEEAILGSIGAR_			0	0	0	Q96N67-4;Q96N67-3;Q96N67-5;Q96N67-2;Q96N67-6;Q96N67;A0A1B0GWE0	Q96N67-4	Q96N67-4	DOCK7	Dedicator of cytokinesis protein 7	MULTI-MSMS	1480_Kerstinwendt_11	11	IgG	614.848	2	614.848	1227.68	-2.3353	-0.0014359	0.4502	0.00027681	-1.8851	-0.0011591	614.849	37.475	0.6332	37.475	37.147	37.78	0					20	8	3	0	0	0	2.6721e-05
LPNTYPNSSSPGPGGLGGSVHYATMAR	0.013957	638800	DOCK7	IgG	27	Oxidation (M)	_LPNTYPNSSSPGPGGLGGSVHYATM(Oxidation (M))AR_	LPNTYPNSSSPGPGGLGGSVHYATM(1)AR	LPNTYPNSSSPGPGGLGGSVHYATM(69)AR	0	1	0	Q96N67-4;Q96N67-3;Q96N67-5;Q96N67-2;Q96N67-6;Q96N67;A0A0U1RRC1;A0A0U1RQJ5	Q96N67-4	Q96N67-4	DOCK7	Dedicator of cytokinesis protein 7	MULTI-MSMS	1480_Kerstinwendt_11	11	IgG	902.432	3	902.098	2703.27	-2.4794	-0.0022367	0.19952	0.00017998	-2.2799	-0.0020567	902.432	28.263	0.78636	28.263	27.892	28.678	0					36	11	4	0	0	0	0.013957
LSDEDLYK	0.020298	640670	DOCK7	IgG	8	Unmodified	_LSDEDLYK_			0	0	0	Q96N67-4;Q96N67-3;Q96N67-5;Q96N67-2;Q96N67-6;Q96N67;A0A1B0GUE9;Q96N67-7	Q96N67-4	Q96N67-4	DOCK7	Dedicator of cytokinesis protein 7	MULTI-MSMS	1480_Kerstinwendt_11	11	IgG	491.739	2	491.74	981.465	-3.1149	-0.0015317	0.29833	0.0001467	-2.8166	-0.001385	491.74	19.822	0.38572	19.822	19.662	20.047	0					12	5	3	0	0	0	0.020298
PGSFLLTSTSGR	6.0648e-05	558070	DOCK7	IgG	12	Unmodified	_PGSFLLTSTSGR_			0	0	0	Q96N67-4;Q96N67-3;Q96N67-5;Q96N67-2;Q96N67-6;Q96N67;A0A1B0GWE0	Q96N67-4	Q96N67-4	DOCK7	Dedicator of cytokinesis protein 7	MULTI-MSMS	1480_Kerstinwendt_11	11	IgG	611.824	2	611.825	1221.64	-2.0165	-0.0012337	-0.1421	-8.6943e-05	-2.1586	-0.0013207	611.825	29.741	0.80825	29.741	29.426	30.234	0					25	11	3	0	0	0	6.0648e-05
QISGQYSGSPQLLK	0.0013008	757380	DOCK7	IgG	14	Unmodified	_QISGQYSGSPQLLK_			0	0	0	Q96N67-4;Q96N67-3;Q96N67-5;Q96N67-2;Q96N67-6;Q96N67;A0A1B0GUE9;Q96N67-7	Q96N67-4	Q96N67-4	DOCK7	Dedicator of cytokinesis protein 7	MULTI-MSMS	1480_Kerstinwendt_11	11	IgG	753.4	2	753.402	1504.79	-1.4348	-0.001081	-0.95765	-0.00072149	-2.3925	-0.0018025	753.401	25.269	0.60855	25.269	24.978	25.586	0					20	8	3	0	0	0	0.0013008
QVFESDEAPDGNSYQDDQDDLKR	0.0037044	1118800	DOCK7	IgG	23	Unmodified	_QVFESDEAPDGNSYQDDQDDLKR_			0	0	1	Q96N67-4;Q96N67-3;Q96N67-5;Q96N67-2;Q96N67-6;Q96N67;A0A1B0GUE9;Q96N67-7;A0A0C4DGY6;A0A1B0GVW2	Q96N67-4	Q96N67-4	DOCK7	Dedicator of cytokinesis protein 7	MULTI-MSMS	1480_Kerstinwendt_11	11	IgG	891.384	3	891.051	2670.13	-2.5333	-0.0022573	0.35658	0.00031773	-2.1767	-0.0019396	891.386	23.375	0.68999	23.375	23.13	23.82	0					33	9	5	0	0	0	0.0037044
SHASASLYLLMR	0.036411	298340	DOCK7	IgG	12	Oxidation (M)	_SHASASLYLLM(Oxidation (M))R_	SHASASLYLLM(1)R	SHASASLYLLM(95)R	0	1	0	Q96N67-4;Q96N67-3;Q96N67-5;Q96N67-2;Q96N67-6;Q96N67;A0A1B0GWE0	Q96N67-4	Q96N67-4	DOCK7	Dedicator of cytokinesis protein 7	MULTI-MSMS	1480_Kerstinwendt_11	11	IgG	455.57	3	455.571	1363.69	-3.1526	-0.0014362	0.58883	0.00026826	-2.5637	-0.001168	455.572	27.81	0.73792	27.81	27.608	28.346	0					23	11	3	0	0	0	0.036411
SLSNSNPDISGTPTSPDDEVR	3.1747e-06	778750	DOCK7	IgG	21	Unmodified	_SLSNSNPDISGTPTSPDDEVR_			0	0	0	Q96N67-4;Q96N67-3;Q96N67-5;Q96N67-2;Q96N67-6;Q96N67;A0A0U1RRC1;A0A0U1RQJ5	Q96N67-4	Q96N67-4	DOCK7	Dedicator of cytokinesis protein 7	MULTI-MSMS	1480_Kerstinwendt_11	11	IgG	1095	2	1094.5	2186.99	-1.929	-0.0021113	0.62084	0.00067951	-1.3082	-0.0014318	1095.01	22.261	0.62397	22.261	21.964	22.588	0					26	8	4	0	0	0	3.1747e-06
SMSIDDTPR	0.021661	741220	DOCK7	IgG	9	Oxidation (M)	_SM(Oxidation (M))SIDDTPR_	SM(1)SIDDTPR	SM(120)SIDDTPR	0	1	0	Q96N67-4;Q96N67-3;Q96N67-5;Q96N67-2;Q96N67-6;Q96N67;A0A1B0GUE9;Q96N67-7;A0A0C4DGY6;A0A1B0GVW2	Q96N67-4	Q96N67-4	DOCK7	Dedicator of cytokinesis protein 7	MULTI-MSMS	1480_Kerstinwendt_11	11	IgG	519.23	2	519.232	1036.45	-2.2247	-0.0011552	-1.433	-0.00074405	-3.6577	-0.0018992	519.231	13.997	0.60093	13.997	13.762	14.363	0					20	9	3	0	0	0	0.021661
SPSGSAFGSQENLR	7.7203e-37	1449000	DOCK7	IgG	14	Unmodified	_SPSGSAFGSQENLR_			0	0	0	Q96N67-4;Q96N67-3;Q96N67-5;Q96N67-2;Q96N67-6;Q96N67;A0A1B0GWE0	Q96N67-4	Q96N67-4	DOCK7	Dedicator of cytokinesis protein 7	MULTI-MSMS	1480_Kerstinwendt_11	11	IgG	718.84	2	718.842	1435.67	-1.6781	-0.0012063	-0.054005	-3.8821e-05	-1.7321	-0.0012451	718.842	19.26	0.62719	19.26	19.034	19.662	0					21	9	3	0	0	0	7.7203e-37
SYTEDWAIVIR	1.0597e-26		DOCK7	IgG	11	Unmodified	_SYTEDWAIVIR_			0	0	0	Q96N67-4;Q96N67-3;Q96N67-5;Q96N67-2;Q96N67-6;Q96N67;A0A1B0GUE9;Q96N67-7;A0A0C4DGY6;A0A1B0GVW2	Q96N67-4	Q96N67-4	DOCK7	Dedicator of cytokinesis protein 7	MSMS	1480_Kerstinwendt_11	11	IgG	676.845	2	676.846	1351.68	NaN	NaN	NaN	NaN	NaN	NaN	NaN	50.078	1	50.078	49.578	50.578	0								0	0	0	1.0597e-26
TILTYAEEDLELR	8.3894e-36	2039500	DOCK7	IgG	13	Unmodified	_TILTYAEEDLELR_			0	0	0	Q96N67-4;Q96N67-3;Q96N67-5;Q96N67-2;Q96N67-6;Q96N67;A0A1B0GWE0	Q96N67-4	Q96N67-4	DOCK7	Dedicator of cytokinesis protein 7	MULTI-MSMS	1480_Kerstinwendt_11	11	IgG	783.405	2	783.407	1564.8	-1.7462	-0.001368	-0.51059	-0.0004	-2.2568	-0.001768	783.406	62.173	0.89493	62.173	61.757	62.652	0					37	14	4	0	0	0	8.3894e-36
TQELAFATHQDPADPK	0.050848	888360	DOCK7	IgG	16	Unmodified	_TQELAFATHQDPADPK_			0	0	0	Q96N67-4;Q96N67-3;Q96N67-5;Q96N67-2;Q96N67-6;Q96N67;A0A1B0GWE0	Q96N67-4	Q96N67-4	DOCK7	Dedicator of cytokinesis protein 7	MULTI-MSMS	1480_Kerstinwendt_11	11	IgG	590.284	3	590.288	1767.84	-2.4693	-0.0014576	-1.024	-0.00060446	-3.4933	-0.002062	590.288	21.354	0.72156	21.354	20.982	21.704	0					33	10	4	0	0	0	0.050848
LTWLQNMAGK	0.00332	330690	DOCK7;DOCK6	IgG	10	Oxidation (M)	_LTWLQNM(Oxidation (M))AGK_	LTWLQNM(1)AGK	LTWLQNM(140)AGK	0	1	0	Q96N67-4;Q96N67-3;Q96N67-5;Q96N67-2;Q96N67-6;Q96N67;A0A1B0GWE0;K7ESB7;Q96HP0	Q96N67-4	Q96N67-4	DOCK7;DOCK6	Dedicator of cytokinesis protein 7;Dedicator of cytokinesis protein 6	MULTI-MSMS	1480_Kerstinwendt_11	11	IgG	589.304	2	589.305	1176.6	-2.4526	-0.0014453	0.16501	9.7243e-05	-2.2876	-0.0013481	589.305	27.684	0.77429	27.684	27.182	27.956	0					32	12	4	0	0	0	0.00332
STTTGHLIYK	0.0044633		EEF1A1;EEF1A1P5;EEF1A2	IgG	10	Unmodified	_STTTGHLIYK_			0	0	0	A0A6Q8PFK6;A6PW80;A0A2R8YDN5;Q5JR01;A0A2R8Y660;A0A2R8Y488;A0A7I2V3H3;A0A087WV01;A0A7I2V5N4;A0A7I2V659;A0A087WVQ9;A0A2U3TZH3;Q5VTE0;P68104;Q05639	A0A6Q8PFK6	A0A6Q8PFK6	EEF1A1;EEF1A1P5;EEF1A2	Elongation factor 1-alpha;Putative elongation factor 1-alpha-like 3;Elongation factor 1-alpha 1;Elongation factor 1-alpha 2	MSMS	1480_Kerstinwendt_04_140523185930	4	IgG	560.803	2	560.803	1119.59	NaN	NaN	NaN	NaN	NaN	NaN	NaN	14.498	1	14.498	13.998	14.998	0								0	0	0	0.0044633
ELVNNLAEIYGR	5.4218e-08	2743500	EHD3	IgG	12	Unmodified	_ELVNNLAEIYGR_			0	0	0	Q9NZN3	Q9NZN3	Q9NZN3	EHD3	EH domain-containing protein 3	MULTI-MSMS	1480_Kerstinwendt_07	7	IgG	695.87	2	695.87	1389.73	-2.5995	-0.0018089	1.2846	0.0008939	-1.3149	-0.00091501	695.871	40.666	0.58123	40.666	40.322	40.904	0					22	8	4	0	0	0	5.4218e-08
LEGHELPNELPAHLLPPSK	0.03148	662560	EHD3	IgG	19	Unmodified	_LEGHELPNELPAHLLPPSK_			0	0	0	Q9NZN3	Q9NZN3	Q9NZN3	EHD3	EH domain-containing protein 3	MULTI-MSMS	1480_Kerstinwendt_07	7	IgG	523.785	4	523.536	2090.12	-1.7501	-0.00091623	-1.2377	-0.00064799	-2.9878	-0.0015642	523.786	32.826	1.6855	32.826	32.178	33.864	0					47	23	4	0	0	0	0.03148
LFEAEEQDLFR	7.9737e-06	2319400	EHD3	IgG	11	Unmodified	_LFEAEEQDLFR_			0	0	0	Q9NZN3	Q9NZN3	Q9NZN3	EHD3	EH domain-containing protein 3	MULTI-MSMS	1480_Kerstinwendt_07	7	IgG	698.839	2	698.841	1395.67	-1.5406	-0.0010766	0.46665	0.00032612	-1.0739	-0.00075051	698.841	44.034	0.6907	44.034	43.763	44.454	0					17	9	3	0	0	0	7.9737e-06
MQDQLQAQDFSK	3.9216e-74	2362100	EHD3	IgG	12	Oxidation (M)	_M(Oxidation (M))QDQLQAQDFSK_	M(1)QDQLQAQDFSK	M(320)QDQLQAQDFSK	0	1	0	Q9NZN3	Q9NZN3	Q9NZN3	EHD3	EH domain-containing protein 3	MULTI-MSMS	1480_Kerstinwendt_07	7	IgG	727.831	2	727.833	1453.65	-1.3864	-0.001009	-0.60233	-0.00043839	-1.9887	-0.0014474	727.833	17.63	0.56159	17.63	17.405	17.966	0					20	8	3	0	0	0	3.9216e-74
ADQIETQQLMR	2.4166e-15	2582500	EHD3;EHD1	IgG	11	Oxidation (M)	_ADQIETQQLM(Oxidation (M))R_	ADQIETQQLM(1)R	ADQIETQQLM(230)R	0	1	0	Q9NZN3;C9JC03;A0A024R571;Q9H4M9;C9JDQ8;C9J2Z4	Q9NZN3	Q9NZN3	EHD3;EHD1	EH domain-containing protein 3;EH domain-containing protein 1	MULTI-MSMS	1480_Kerstinwendt_07	7	IgG	674.828	2	674.83	1347.65	-1.6899	-0.0011404	0.0038095	2.5708e-06	-1.6861	-0.0011378	674.829	15.367	0.90655	15.367	14.956	15.863	0					22	12	3	0	0	0	2.4166e-15
LDISDEFSEVIK	1.0302e-17	1266800	EHD3;EHD1	IgG	12	Unmodified	_LDISDEFSEVIK_			0	0	0	Q9NZN3;C9JC03;A0A024R571;Q9H4M9;C9JDQ8;C9J2Z4	Q9NZN3	Q9NZN3	EHD3;EHD1	EH domain-containing protein 3;EH domain-containing protein 1	MULTI-MSMS	1480_Kerstinwendt_07	7	IgG	697.855	2	697.856	1393.7	-1.1098	-0.00077451	1.1302	0.00078869	0.020315	1.4177e-05	697.857	49.498	0.50263	49.498	49.291	49.794	0					17	6	3	0	0	0	1.0302e-17
VYIGSFWSHPLLIPDNR	0.0068513	2648300	EHD3;EHD1	IgG	17	Unmodified	_VYIGSFWSHPLLIPDNR_			0	0	0	Q9NZN3;C9JC03;A0A024R571;Q9H4M9;C9JDQ8;C9J2Z4	Q9NZN3	Q9NZN3	EHD3;EHD1	EH domain-containing protein 3;EH domain-containing protein 1	MULTI-MSMS	1480_Kerstinwendt_07	7	IgG	672.021	3	672.023	2013.05	-1.0478	-0.00070416	-0.45643	-0.00030673	-1.5043	-0.0010109	672.023	55.397	0.7581	55.397	55.052	55.81	0					33	10	4	0	0	0	0.0068513
LLPLEEHYR	0.051363	1006100	EHD3;EHD1;EHD2	IgG	9	Unmodified	_LLPLEEHYR_			0	0	0	Q9NZN3;C9JC03;A0A024R571;Q9H4M9;Q9NZN3-2;C9JIJ3;C9IZH1;Q9NZN4	Q9NZN3	Q9NZN3	EHD3;EHD1;EHD2	EH domain-containing protein 3;EH domain-containing protein 1;EH domain-containing protein 2	MULTI-MSMS	1480_Kerstinwendt_07	7	IgG	390.548	3	390.549	1168.62	-1.4191	-0.00055422	0.16647	6.5017e-05	-1.2526	-0.0004892	390.549	22.315	0.60183	22.315	22.104	22.706	0					18	8	3	0	0	0	0.051363
YLLEQDFPGMR	0.00062573	743820	EHD3;EHD4	IgG	11	Oxidation (M)	_YLLEQDFPGM(Oxidation (M))R_	YLLEQDFPGM(1)R	YLLEQDFPGM(160)R	0	1	0	Q9NZN3;Q9NZN3-2;Q9H223	Q9NZN3	Q9NZN3	EHD3;EHD4	EH domain-containing protein 3;EH domain-containing protein 4	MULTI-MSMS	1480_Kerstinwendt_07	7	IgG	692.831	2	692.832	1383.65	-2.6523	-0.0018376	0.52982	0.00036708	-2.1225	-0.0014705	692.832	35.25	1.1214	35.25	34.652	35.774	0					37	15	3	0	0	0	0.00062573
IEELEEALR	0.0063812	490950	ERC1	IgG	9	Unmodified	_IEELEEALR_			0	0	0	Q8IUD2;Q8IUD2-3;Q8IUD2-2;G8JLD3;X6RLX0;Q8IUD2-5;K7EPD6	Q8IUD2	Q8IUD2	ERC1	ELKS/Rab6-interacting/CAST family member 1	MULTI-MSMS	1480_Kerstinwendt_09	9	IgG	551.291	2	551.293	1100.57	-1.2987	-0.00071596	-0.99805	-0.00055022	-2.2968	-0.0012662	551.292	28.624	0.84907	28.624	28.046	28.895	0					22	11	3	0	0	0	0.0063812
LETLTNQFSDSK	4.6645e-25	1035400	ERC1	IgG	12	Unmodified	_LETLTNQFSDSK_			0	0	0	Q8IUD2;Q8IUD2-3;Q8IUD2-2;G8JLD3;X6RLX0;Q8IUD2-4;X6RM00;A0A8J9C065;K7EKH8;A0A8I5KS52;K7EPP6;A0A8I5KT07	Q8IUD2	Q8IUD2	ERC1	ELKS/Rab6-interacting/CAST family member 1	MULTI-MSMS	1480_Kerstinwendt_09	9	IgG	691.842	2	691.844	1381.67	-1.7033	-0.0011784	-1.0619	-0.00073465	-2.7652	-0.0019131	691.843	23.929	0.61899	23.929	23.688	24.307	0					22	8	4	0	0	0	4.6645e-25
SLQADTTNTDTALTTLEEALAEK	2.4386e-07	2472300	ERC1	IgG	23	Unmodified	_SLQADTTNTDTALTTLEEALAEK_			0	0	0	Q8IUD2;Q8IUD2-3;Q8IUD2-2;G8JLD3;X6RLX0;Q8IUD2-4;X6RM00;A0A8J9C065;A0A8I5KS52;Q8IUD2-5;A0A8I5QKW1	Q8IUD2	Q8IUD2	ERC1	ELKS/Rab6-interacting/CAST family member 1	MULTI-MSMS	1480_Kerstinwendt_09	9	IgG	813.071	3	812.738	2435.19	-2.5161	-0.0020449	0.75792	0.00061599	-1.7581	-0.0014289	813.073	62.517	0.83981	62.517	62.185	63.025	0					45	12	5	0	0	0	2.4386e-07
VVQEENQHMQMTIQALQDELR	0.0046425	1629000	ERC1	IgG	21	2 Oxidation (M)	_VVQEENQHM(Oxidation (M))QM(Oxidation (M))TIQALQDELR_	VVQEENQHM(1)QM(1)TIQALQDELR	VVQEENQHM(99)QM(99)TIQALQDELR	0	2	0	Q8IUD2;Q8IUD2-3;Q8IUD2-2;G8JLD3;X6RLX0;Q8IUD2-4;X6RM00;A0A8J9C065;K7EKH8;K7EPP6	Q8IUD2	Q8IUD2	ERC1	ELKS/Rab6-interacting/CAST family member 1	MULTI-MSMS	1480_Kerstinwendt_09	9	IgG	858.409	3	858.076	2571.21	-2.3249	-0.0019949	0.17485	0.00015003	-2.1501	-0.0018449	858.41	34.262	0.64558	34.262	33.956	34.602	0					35	8	6	0	0	0	0.0046425
AAILQTEVDALR	3.5937e-07	1229700	ERC1;ERC2	IgG	12	Unmodified	_AAILQTEVDALR_			0	0	0	Q8IUD2;Q8IUD2-3;Q8IUD2-2;G8JLD3;X6RLX0;Q8IUD2-4;X6RM00;A0A8J9C065;K7EKH8;A0A8I5KS52;H7C4G9;O15083	Q8IUD2	Q8IUD2	ERC1;ERC2	ELKS/Rab6-interacting/CAST family member 1;ERC protein 2	MULTI-MSMS	1480_Kerstinwendt_09	9	IgG	650.365	2	650.367	1298.72	-2.3001	-0.0014959	0.77669	0.00050513	-1.5234	-0.00099079	650.368	36.943	0.69823	36.943	36.731	37.429	0					18	9	3	0	0	0	3.5937e-07
ALTLGALTLPLAR	0.042876	3186100	ESYT1	IgG	13	Unmodified	_ALTLGALTLPLAR_			0	0	0	Q9BSJ8-2;Q9BSJ8	Q9BSJ8-2	Q9BSJ8-2	ESYT1	Extended synaptotagmin-1	MULTI-MSMS	1480_Kerstinwendt_09	9	IgG	655.412	2	655.414	1308.81	-1.9011	-0.001246	0.42582	0.00027909	-1.4753	-0.00096691	655.414	56.476	0.91819	56.476	56.157	57.075	0					32	12	4	0	0	0	0.042876
DPPDPYVSLLLLPDK	0.0034108	1348200	ESYT1	IgG	15	Unmodified	_DPPDPYVSLLLLPDK_			0	0	0	Q9BSJ8-2;Q9BSJ8	Q9BSJ8-2	Q9BSJ8-2	ESYT1	Extended synaptotagmin-1	MULTI-MSMS	1480_Kerstinwendt_09	9	IgG	841.957	2	841.456	1680.9	-2.0741	-0.0017452	0.6482	0.00054543	-1.4259	-0.0011998	841.456	60.628	0.75153	60.628	60.288	61.04	0					31	10	4	0	0	0	0.0034108
GSNPHLQTFTFTR	0.054816	565560	ESYT1	IgG	13	Unmodified	_GSNPHLQTFTFTR_			0	0	0	Q9BSJ8-2;Q9BSJ8;F8VZB1	Q9BSJ8-2	Q9BSJ8-2	ESYT1	Extended synaptotagmin-1	MULTI-MSMS	1480_Kerstinwendt_09	9	IgG	502.587	3	502.588	1504.74	-3.2296	-0.0016232	-0.03686	-1.8526e-05	-3.2665	-0.0016417	502.588	25.981	0.70843	25.981	25.664	26.372	0					23	9	3	0	0	0	0.054816
IHVLEAQDLIAK	0.0024348	683360	ESYT1	IgG	12	Unmodified	_IHVLEAQDLIAK_			0	0	0	Q9BSJ8-2;Q9BSJ8	Q9BSJ8-2	Q9BSJ8-2	ESYT1	Extended synaptotagmin-1	MULTI-MSMS	1480_Kerstinwendt_09	9	IgG	450.596	3	450.598	1348.77	-1.8215	-0.00082077	-1.3324	-0.00060036	-3.1539	-0.0014211	450.597	30.616	0.56457	30.616	30.371	30.935	0					18	7	3	0	0	0	0.0024348
LEWLSLLSDAEK	1.0648e-17		ESYT1	IgG	12	Unmodified	_LEWLSLLSDAEK_			0	0	0	Q9BSJ8-2;Q9BSJ8	Q9BSJ8-2	Q9BSJ8-2	ESYT1	Extended synaptotagmin-1	MSMS	1480_Kerstinwendt_09	9	IgG	702.373	2	702.374	1402.73	NaN	NaN	NaN	NaN	NaN	NaN	NaN	62.68	1	62.68	62.18	63.18	0								0	0	0	1.0648e-17
LLAETVAPAVR	0.00097966	1055300	ESYT1	IgG	11	Unmodified	_LLAETVAPAVR_			0	0	0	Q9BSJ8-2;Q9BSJ8;F8VZB1	Q9BSJ8-2	Q9BSJ8-2	ESYT1	Extended synaptotagmin-1	MULTI-MSMS	1480_Kerstinwendt_09	9	IgG	570.341	2	570.343	1138.67	-1.3492	-0.00076948	-1.3902	-0.00079291	-2.7394	-0.0015624	570.342	23.03	0.73825	23.03	22.74	23.479	0					20	10	3	0	0	0	0.00097966
LTHVDSPLEAPAGPLGQVK	0.0085409	1011200	ESYT1	IgG	19	Unmodified	_LTHVDSPLEAPAGPLGQVK_			0	0	0	Q9BSJ8-2;Q9BSJ8	Q9BSJ8-2	Q9BSJ8-2	ESYT1	Extended synaptotagmin-1	MULTI-MSMS	1480_Kerstinwendt_09	9	IgG	644.019	3	643.686	1928.04	-1.8943	-0.0012194	-0.23889	-0.00015377	-2.1332	-0.0013731	643.686	31.197	0.9185	31.197	30.722	31.641	0					38	12	4	0	0	0	0.0085409
PTAAELEEVLQVNSLIQTQK	0.0054482	2946200	ESYT1	IgG	20	Unmodified	_PTAAELEEVLQVNSLIQTQK_			0	0	0	Q9BSJ8-2;Q9BSJ8	Q9BSJ8-2	Q9BSJ8-2	ESYT1	Extended synaptotagmin-1	MULTI-MSMS	1480_Kerstinwendt_09	9	IgG	738.069	3	737.734	2210.18	-1.2501	-0.00092226	-3.8104	-0.0028111	-5.0605	-0.0037333	738.065	57.934	0.49126	57.934	57.695	58.187	0					26	6	5	0	0	0	0.0054482
QLLDDEEQLTAK	0.00014527	1311000	ESYT1	IgG	12	Unmodified	_QLLDDEEQLTAK_			0	0	0	Q9BSJ8-2;Q9BSJ8	Q9BSJ8-2	Q9BSJ8-2	ESYT1	Extended synaptotagmin-1	MULTI-MSMS	1480_Kerstinwendt_09	9	IgG	701.855	2	701.857	1401.7	-1.239	-0.00086962	-1.5669	-0.0010997	-2.8059	-0.0019694	701.856	25.492	0.7624	25.492	25.184	25.946	0					26	10	4	0	0	0	0.00014527
SAELAAALLSIYMER	0.011945	629930	ESYT1	IgG	15	Oxidation (M)	_SAELAAALLSIYM(Oxidation (M))ER_	SAELAAALLSIYM(1)ER	SAELAAALLSIYM(150)ER	0	1	0	Q9BSJ8-2;Q9BSJ8	Q9BSJ8-2	Q9BSJ8-2	ESYT1	Extended synaptotagmin-1	MULTI-MSMS	1480_Kerstinwendt_09	9	IgG	827.931	2	827.429	1652.84	-2.2966	-0.0019003	1.8641	0.0015424	-0.43247	-0.00035784	827.931	62.058	1.6372	62.058	61.04	62.677	0					50	29	3	0	0	0	0.011945
SAELAAALLSIYMER	0.014754	282040	ESYT1	IgG	15	Oxidation (M)	_SAELAAALLSIYM(Oxidation (M))ER_	SAELAAALLSIYM(1)ER	SAELAAALLSIYM(130)ER	0	1	0	Q9BSJ8-2;Q9BSJ8	Q9BSJ8-2	Q9BSJ8-2	ESYT1	Extended synaptotagmin-1	MULTI-MSMS	1480_Kerstinwendt_09	9	IgG	552.288	3	551.955	1652.84	-0.59627	-0.00032911	-1.722	-0.00095049	-2.3183	-0.0012796	551.954	62.274	0.52979	62.274	61.999	62.529	0					20	8	3	0	0	0	0.014754
VLQASVLDDWFPLQGGQGQVHLR	0.0035359	1118000	ESYT1	IgG	23	Unmodified	_VLQASVLDDWFPLQGGQGQVHLR_			0	0	0	Q9BSJ8-2;Q9BSJ8	Q9BSJ8-2	Q9BSJ8-2	ESYT1	Extended synaptotagmin-1	MULTI-MSMS	1480_Kerstinwendt_09	9	IgG	855.449	3	855.119	2562.33	-1.8306	-0.0015654	0.034943	2.988e-05	-1.7956	-0.0015355	855.453	58.42	0.69429	58.42	57.979	58.673	0					30	9	5	0	0	0	0.0035359
VQLDLAETDLSQGVAR	1.6114e-05	1927900	ESYT1	IgG	16	Unmodified	_VQLDLAETDLSQGVAR_			0	0	0	Q9BSJ8-2;Q9BSJ8	Q9BSJ8-2	Q9BSJ8-2	ESYT1	Extended synaptotagmin-1	MULTI-MSMS	1480_Kerstinwendt_09	9	IgG	857.95	2	857.952	1713.89	-2.3357	-0.0020039	0.83501	0.00071639	-1.5007	-0.0012875	857.953	37.674	0.43945	37.674	37.429	37.868	0					12	6	3	0	0	0	1.6114e-05
GDATVSYEDPPTAK	1.9861e-12	3784500	EWSR1	Control_SMC3	14	Unmodified	_GDATVSYEDPPTAK_			0	0	0	B0QYK0;Q01844-6;Q01844-3;Q01844;Q01844-5;H7BY36;A0A0D9SFL3;C9JGE3;Q01844-2	B0QYK0	B0QYK0	EWSR1	RNA-binding protein EWS	MULTI-MSMS	1480_Kerstinwendt_19	8	Control_SMC3	725.837	2	725.838	1449.66	-1.1861	-0.00086092	-1.1209	-0.00081359	-2.307	-0.0016745	725.838	15.659	0.76615	15.659	15.233	15.999	0					30	11	4	0	0	0	1.9861e-12
GDATVSYEDPPTAK	0.0012382	491770	EWSR1	Control_SMC3	14	Unmodified	_GDATVSYEDPPTAK_			0	0	0	B0QYK0;Q01844-6;Q01844-3;Q01844;Q01844-5;H7BY36;A0A0D9SFL3;C9JGE3;Q01844-2	B0QYK0	B0QYK0	EWSR1	RNA-binding protein EWS	MULTI-MSMS	1480_Kerstinwendt_22	11	Control_SMC3	725.837	2	725.838	1449.66	-1.9936	-0.001447	-0.36487	-0.00026484	-2.3585	-0.0017119	725.838	15.724	0.72471	15.724	15.31	16.034	0					23	10	3	0	0	0	0.0012382
QDHPSSMGVYGQESGGFSGPGENR	2.075e-28	4400600	EWSR1	Control_SMC3	24	Oxidation (M)	_QDHPSSM(Oxidation (M))GVYGQESGGFSGPGENR_	QDHPSSM(1)GVYGQESGGFSGPGENR	QDHPSSM(230)GVYGQESGGFSGPGENR	0	1	0	B0QYK0;Q01844-6;Q01844-3;Q01844;Q01844-5;Q01844-4	B0QYK0	B0QYK0	EWSR1	RNA-binding protein EWS	MULTI-MSMS	1480_Kerstinwendt_19	8	Control_SMC3	833.02	3	832.688	2495.04	-1.4839	-0.0012356	-0.56748	-0.00047253	-2.0514	-0.0017081	833.022	17.353	0.8331	17.353	16.998	17.831	0					52	12	6	0	0	0	2.075e-28
QDHPSSMGVYGQESGGFSGPGENR	3.5732e-08	998110	EWSR1	Control_SMC3	24	Oxidation (M)	_QDHPSSM(Oxidation (M))GVYGQESGGFSGPGENR_	QDHPSSM(1)GVYGQESGGFSGPGENR	QDHPSSM(160)GVYGQESGGFSGPGENR	0	1	0	B0QYK0;Q01844-6;Q01844-3;Q01844;Q01844-5;Q01844-4	B0QYK0	B0QYK0	EWSR1	RNA-binding protein EWS	MULTI-MSMS	1480_Kerstinwendt_21	10	Control_SMC3	833.019	3	832.688	2495.04	-2.2566	-0.0018791	-0.19533	-0.00016265	-2.452	-0.0020417	832.687	17.328	0.64931	17.328	16.999	17.649	0					31	9	5	0	0	0	3.5732e-08
KGEAGHMLHNEK	0.042021	4417400	FAXDC2	Control_SMC3	12	Acetyl (Protein N-term),Oxidation (M)	_(Acetyl (Protein N-term))KGEAGHM(Oxidation (M))LHNEK_	KGEAGHM(1)LHNEK	KGEAGHM(97)LHNEK	1	1	1	E5RK01;E5RK16;E5RJQ9;E5RIK6;Q96IV6	E5RK01	E5RK01	FAXDC2	Fatty acid hydroxylase domain-containing protein 2	MULTI-MSMS	1480_Kerstinwendt_20	9	Control_SMC3	704.832	2	704.836	1407.66	-2.5616	-0.0018055	-3.2548	-0.0022941	-5.8164	-0.0040996	704.833	19.675	0.66604	19.675	19.449	20.115	0					26	9	4	0	0	0	0.042021
EAGAGGLAIAVEGPSK	0.025413	544810	FLNA	Patient_SMC3	16	Unmodified	_EAGAGGLAIAVEGPSK_			0	0	0	Q60FE5;P21333-2;P21333;A0A7P0NMY4;H0Y5C6	Q60FE5	Q60FE5	FLNA	Filamin-A	MULTI-MSMS	1480_Kerstinwendt_33	11	Patient_SMC3	713.876	2	713.88	1425.75	-3.0249	-0.0021594	1.5784	0.0011268	-1.4465	-0.0010326	713.882	26.556	0.73767	26.556	26.27	27.007	0					17	10	2	0	0	0	0.025413
IANLQTDLSDGLR	0.00011385	553950	FLNA	Patient_SMC3	13	Unmodified	_IANLQTDLSDGLR_			0	0	0	Q60FE5;P21333-2;P21333;A0A7P0NMY4;A0A087WWY3;A0A7I2V3E6;F8WE98	Q60FE5	Q60FE5	FLNA	Filamin-A	MULTI-MSMS	1480_Kerstinwendt_33	11	Patient_SMC3	708.376	2	708.378	1414.74	-2.717	-0.0019247	-0.10132	-7.1773e-05	-2.8183	-0.0019964	708.378	35.938	0.50117	35.938	35.659	36.16	0					15	6	3	0	0	0	0.00011385
VANPSGNLTETYVQDR	2.7935e-19	816100	FLNA	Patient_SMC3	16	Unmodified	_VANPSGNLTETYVQDR_			0	0	0	Q60FE5;P21333-2;P21333	Q60FE5	Q60FE5	FLNA	Filamin-A	MULTI-MSMS	1480_Kerstinwendt_33	11	Patient_SMC3	882.432	2	882.432	1762.85	-2.6553	-0.0023431	0.15417	0.00013605	-2.5011	-0.0022071	882.431	23.913	0.68805	23.913	23.603	24.291	0					26	9	4	0	0	0	2.7935e-19
AFGPGLEGGLVNK	0.0014225	932820	FLNC	IgG	13	Unmodified	_AFGPGLEGGLVNK_			0	0	0	Q14315-2;Q14315	Q14315-2	Q14315-2	FLNC	Filamin-C	MULTI-MSMS	1480_Kerstinwendt_11	11	IgG	629.841	2	629.843	1257.67	-2.232	-0.0014058	-0.078156	-4.9226e-05	-2.3101	-0.001455	629.843	32.452	0.7994	32.452	32.159	32.959	0					28	11	4	0	0	0	0.0014225
AFGPGLEPTGCIVDKPAEFTIDAR	0.014873	1027900	FLNC	IgG	24	Unmodified	_AFGPGLEPTGCIVDKPAEFTIDAR_			0	0	1	Q14315-2;Q14315	Q14315-2	Q14315-2	FLNC	Filamin-C	MULTI-MSMS	1480_Kerstinwendt_11	11	IgG	854.759	3	854.428	2560.26	-2.4263	-0.0020731	-0.0045159	-3.8585e-06	-2.4308	-0.002077	854.763	48.087	0.89134	48.087	47.643	48.534	0					46	13	5	0	0	0	0.014873
APLQVAVLGPTGVAEPVEVR	6.3709e-06	892370	FLNC	IgG	20	Unmodified	_APLQVAVLGPTGVAEPVEVR_			0	0	0	Q14315-2;Q14315	Q14315-2	Q14315-2	FLNC	Filamin-C	MULTI-MSMS	1480_Kerstinwendt_11	11	IgG	1002.07	2	1001.57	2001.13	-2.7592	-0.0027636	0.31698	0.00031748	-2.4423	-0.0024461	1002.07	47.103	0.93949	47.103	46.703	47.643	0					39	13	4	0	0	0	6.3709e-06
DAGEGGLSLAVEGPSK	0.0015307	495430	FLNC	IgG	16	Unmodified	_DAGEGGLSLAVEGPSK_			0	0	0	Q14315-2;Q14315	Q14315-2	Q14315-2	FLNC	Filamin-C	MULTI-MSMS	1480_Kerstinwendt_11	11	IgG	743.871	2	743.873	1485.73	-1.4719	-0.0010949	-0.20447	-0.0001521	-1.6764	-0.001247	743.873	29.18	0.81801	29.18	28.81	29.628	0					25	11	3	0	0	0	0.0015307
ECPEGHVVTYTPMAPGNYLIAIK	7.9826e-07	1101500	FLNC	IgG	23	Oxidation (M)	_ECPEGHVVTYTPM(Oxidation (M))APGNYLIAIK_	ECPEGHVVTYTPM(1)APGNYLIAIK	ECPEGHVVTYTPM(150)APGNYLIAIK	0	1	0	Q14315-2;Q14315	Q14315-2	Q14315-2	FLNC	Filamin-C	MULTI-MSMS	1480_Kerstinwendt_11	11	IgG	859.753	3	859.422	2575.25	-1.4782	-0.0012704	-1.4498	-0.001246	-2.928	-0.0025164	859.755	43.967	0.71044	43.967	43.676	44.387	0					19	9	3	0	0	0	7.9826e-07
EVTTEFTVDAR	0.012147	280370	FLNC	IgG	11	Unmodified	_EVTTEFTVDAR_			0	0	0	Q14315-2;Q14315	Q14315-2	Q14315-2	FLNC	Filamin-C	MULTI-MSMS	1480_Kerstinwendt_11	11	IgG	634.31	2	634.312	1266.61	-2.1294	-0.0013507	0.64434	0.00040872	-1.4851	-0.00094202	634.312	24.965	0.52648	24.965	24.79	25.316	0					16	7	3	0	0	0	0.012147
FNDEHIPDSPFVVPVASLSDDAR	0.00040562	1602900	FLNC	IgG	23	Unmodified	_FNDEHIPDSPFVVPVASLSDDAR_			0	0	0	Q14315-2;Q14315	Q14315-2	Q14315-2	FLNC	Filamin-C	MULTI-MSMS	1480_Kerstinwendt_11	11	IgG	843.406	3	843.075	2526.2	-1.2388	-0.0010444	-1.0876	-0.00091689	-2.3264	-0.0019613	843.408	58.647	0.94007	58.647	58.224	59.164	0					64	17	5	0	0	0	0.00040562
GAGGQGQLDVR	0.0043327	824080	FLNC	IgG	11	Unmodified	_GAGGQGQLDVR_			0	0	0	Q14315-2;Q14315	Q14315-2	Q14315-2	FLNC	Filamin-C	MULTI-MSMS	1480_Kerstinwendt_11	11	IgG	529.271	2	529.273	1056.53	-1.8973	-0.0010042	-1.2074	-0.00063906	-3.1047	-0.0016432	529.272	15.057	0.51897	15.057	14.805	15.324	0					17	7	3	0	0	0	0.0043327
GAGTGGLGLAIEGPSEAK	0.00041643	944160	FLNC	IgG	18	Unmodified	_GAGTGGLGLAIEGPSEAK_			0	0	0	Q14315-2;Q14315	Q14315-2	Q14315-2	FLNC	Filamin-C	MULTI-MSMS	1480_Kerstinwendt_11	11	IgG	792.914	2	792.915	1583.82	-2.2731	-0.0018023	0.23364	0.00018526	-2.0394	-0.0016171	792.915	32.117	0.91299	32.117	31.722	32.635	0					42	13	4	0	0	0	0.00041643
GLSEGHTFQVAEFIVDTR	0.004164	367410	FLNC	IgG	18	Unmodified	_GLSEGHTFQVAEFIVDTR_			0	0	0	Q14315-2;Q14315	Q14315-2	Q14315-2	FLNC	Filamin-C	MULTI-MSMS	1480_Kerstinwendt_11	11	IgG	669.669	3	669.337	2004.99	-2.1517	-0.0014402	0.053569	3.5856e-05	-2.0982	-0.0014044	669.672	54.41	1.3014	54.41	53.755	55.057	0					57	19	4	0	0	0	0.004164
GPGLSQAFVGQK	0.057315	676030	FLNC	IgG	12	Unmodified	_GPGLSQAFVGQK_			0	0	0	Q14315-2;Q14315	Q14315-2	Q14315-2	FLNC	Filamin-C	MULTI-MSMS	1480_Kerstinwendt_11	11	IgG	594.821	2	594.822	1187.63	-2.3793	-0.0014153	-0.09295	-5.5289e-05	-2.4723	-0.0014706	594.822	24.373	0.83198	24.373	24.082	24.914	0					29	12	4	0	0	0	0.057315
HVSAYGPGLSHGMVNKPATFTIVTK	0.034843	1401100	FLNC	IgG	25	Oxidation (M)	_HVSAYGPGLSHGM(Oxidation (M))VNKPATFTIVTK_	HVSAYGPGLSHGM(1)VNKPATFTIVTK	HVSAYGPGLSHGM(65)VNKPATFTIVTK	0	1	1	Q14315-2;Q14315	Q14315-2	Q14315-2	FLNC	Filamin-C	MULTI-MSMS	1480_Kerstinwendt_11	11	IgG	658.095	4	657.846	2627.35	-2.3123	-0.0015211	0.28724	0.00018896	-2.025	-0.0013321	658.096	24.574	0.90546	24.574	24.27	25.175	0					49	13	6	0	0	0	0.034843
LSGGHSLHETSTVLVETVTK	0.0020321	916770	FLNC	IgG	20	Unmodified	_LSGGHSLHETSTVLVETVTK_			0	0	0	Q14315-2;Q14315	Q14315-2	Q14315-2	FLNC	Filamin-C	MULTI-MSMS	1480_Kerstinwendt_11	11	IgG	699.371	3	699.039	2094.1	-1.8079	-0.0012638	-0.49366	-0.00034509	-2.3016	-0.0016089	699.373	27.793	0.7394	27.793	27.489	28.228	0					36	11	4	0	0	0	0.0020321
LTVTSLQETGLK	0.007549	513670	FLNC	IgG	12	Unmodified	_LTVTSLQETGLK_			0	0	0	Q14315-2;Q14315	Q14315-2	Q14315-2	FLNC	Filamin-C	MULTI-MSMS	1480_Kerstinwendt_11	11	IgG	645.367	2	645.369	1288.72	-2.326	-0.0015011	0.03551	2.2917e-05	-2.2905	-0.0014782	645.369	30.618	0.61683	30.618	30.321	30.938	0					23	8	4	0	0	0	0.007549
LYAQDADGCPIDIK	0.029979	324790	FLNC	IgG	14	Unmodified	_LYAQDADGCPIDIK_			0	0	0	Q14315-2;Q14315	Q14315-2	Q14315-2	FLNC	Filamin-C	MULTI-MSMS	1480_Kerstinwendt_11	11	IgG	790.378	2	789.877	1577.74	-2.0856	-0.0016474	0.068642	5.4218e-05	-2.017	-0.0015931	790.378	28.062	0.52979	28.062	27.757	28.287	0					17	7	3	0	0	0	0.029979
NAGYGGLGLSIEGPSK	0.025103	526130	FLNC	IgG	16	Unmodified	_NAGYGGLGLSIEGPSK_			0	0	0	Q14315-2;Q14315	Q14315-2	Q14315-2	FLNC	Filamin-C	MULTI-MSMS	1480_Kerstinwendt_11	11	IgG	760.89	2	760.391	1518.77	-2.1817	-0.001659	-0.64968	-0.00049401	-2.8314	-0.002153	760.39	36.384	0.53188	36.384	36.127	36.659	0					19	7	3	0	0	0	0.025103
SPFEVQVSPEAGVQK	6.2339e-27	1073500	FLNC	IgG	15	Unmodified	_SPFEVQVSPEAGVQK_			0	0	0	Q14315-2;Q14315	Q14315-2	Q14315-2	FLNC	Filamin-C	MULTI-MSMS	1480_Kerstinwendt_11	11	IgG	801.411	2	801.412	1600.81	-2.1778	-0.0017453	0.14754	0.00011824	-2.0302	-0.001627	801.412	30.27	0.81967	30.27	29.907	30.726	0					38	12	4	0	0	0	6.2339e-27
TSQLNVGTSTDVSLK	0.00011119	287080	FLNC	IgG	15	Unmodified	_TSQLNVGTSTDVSLK_			0	0	0	Q14315-2;Q14315	Q14315-2	Q14315-2	FLNC	Filamin-C	MULTI-MSMS	1480_Kerstinwendt_11	11	IgG	775.907	2	775.407	1548.8	-1.7303	-0.0013417	0.15238	0.00011815	-1.5779	-0.0012235	775.908	24.841	0.63116	24.841	24.544	25.175	0					18	9	3	0	0	0	0.00011119
VAVGQEQAFSVNTR	7.1126e-19	823290	FLNC	IgG	14	Unmodified	_VAVGQEQAFSVNTR_			0	0	0	Q14315-2;Q14315	Q14315-2	Q14315-2	FLNC	Filamin-C	MULTI-MSMS	1480_Kerstinwendt_11	11	IgG	753.387	2	753.389	1504.76	-1.538	-0.0011587	-0.3484	-0.00026248	-1.8864	-0.0014212	753.389	23.786	0.5873	23.786	23.547	24.135	0					25	8	4	0	0	0	7.1126e-19
VEAAEIVEGEDSAYSVR	6.3489e-13	1502500	FLNC	IgG	17	Unmodified	_VEAAEIVEGEDSAYSVR_			0	0	0	Q14315-2;Q14315	Q14315-2	Q14315-2	FLNC	Filamin-C	MULTI-MSMS	1480_Kerstinwendt_11	11	IgG	912.936	2	912.437	1822.86	-2.9932	-0.0027311	0.33333	0.00030415	-2.6599	-0.002427	912.437	34.438	0.61623	34.438	34.113	34.729	0					29	8	5	0	0	0	6.3489e-13
VEAAEIVEGEDSAYSVR	0.00975	465670	FLNC	IgG	17	Unmodified	_VEAAEIVEGEDSAYSVR_			0	0	0	Q14315-2;Q14315	Q14315-2	Q14315-2	FLNC	Filamin-C	MULTI-MSMS	1480_Kerstinwendt_11	11	IgG	608.959	3	608.627	1822.86	-2.7134	-0.0016514	0.1429	8.6972e-05	-2.5705	-0.0015645	608.961	34.436	0.48125	34.436	34.184	34.665	0					16	6	3	0	0	0	0.00975
VNQPASFAVQLNGAR	1.7555e-07	310650	FLNC	IgG	15	Unmodified	_VNQPASFAVQLNGAR_			0	0	0	Q14315-2;Q14315	Q14315-2	Q14315-2	FLNC	Filamin-C	MULTI-MSMS	1480_Kerstinwendt_11	11	IgG	786.416	2	786.418	1570.82	-2.0601	-0.0016201	-0.09439	-7.423e-05	-2.1545	-0.0016943	786.418	31.476	0.75913	31.476	31.151	31.91	0					16	10	2	0	0	0	1.7555e-07
VTVLFAGQNIER	7.7411e-05	440270	FLNC	IgG	12	Unmodified	_VTVLFAGQNIER_			0	0	0	Q14315-2;Q14315	Q14315-2	Q14315-2	FLNC	Filamin-C	MULTI-MSMS	1480_Kerstinwendt_11	11	IgG	673.873	2	673.875	1345.74	-2.446	-0.0016483	-0.1477	-9.9531e-05	-2.5937	-0.0017478	673.875	35.246	0.639	35.246	34.996	35.635	0					17	8	3	0	0	0	7.7411e-05
YADQEVPR	0.004733	818670	FLNC	IgG	8	Unmodified	_YADQEVPR_			0	0	0	Q14315-2;Q14315	Q14315-2	Q14315-2	FLNC	Filamin-C	MULTI-MSMS	1480_Kerstinwendt_11	11	IgG	489.236	2	489.238	976.461	-3.2439	-0.001587	0.76395	0.00037375	-2.4799	-0.0012133	489.238	15.097	0.38821	15.097	14.936	15.324	0					12	5	3	0	0	0	0.004733
YGGPQHIVGSPFK	0.059319	425480	FLNC	IgG	13	Unmodified	_YGGPQHIVGSPFK_			0	0	0	Q14315-2;Q14315	Q14315-2	Q14315-2	FLNC	Filamin-C	MULTI-MSMS	1480_Kerstinwendt_11	11	IgG	462.909	3	462.91	1385.71	-3.2983	-0.0015268	0.6291	0.00029122	-2.6692	-0.0012356	462.91	23.603	0.89736	23.603	23.13	24.028	0					28	12	3	0	0	0	0.059319
GQHVPGSPFQFTVGPLGEGGAHK	0.038264	2488300	FLNC;FLNA	IgG	23	Unmodified	_GQHVPGSPFQFTVGPLGEGGAHK_			0	0	0	Q14315-2;Q14315;Q60FE5;P21333-2;P21333;A0A7P0NMY4;H0Y5C6	Q14315-2;Q60FE5	Q14315-2	FLNC;FLNA	Filamin-C;Filamin-A	MULTI-MSMS	1480_Kerstinwendt_11	11	IgG	576.792	4	576.793	2303.14	-1.9532	-0.0011266	-1.0808	-0.00062341	-3.0341	-0.00175	577.043	39.22	1.2863	39.22	38.665	39.951	0					65	17	6	0	0	0	0.038264
EAGAGGLSIAVEGPSK	0.00088663	560300	FLNC;FLNB	IgG	16	Unmodified	_EAGAGGLSIAVEGPSK_			0	0	0	Q14315-2;Q14315;A0A804HL72;A0A804HK76;O75369-6;O75369-3;O75369-2;O75369-9;O75369;O75369-8;E7EN95;O75369-7	Q14315-2	Q14315-2	FLNC;FLNB	Filamin-C;Filamin-B	MULTI-MSMS	1480_Kerstinwendt_11	11	IgG	721.876	2	721.878	1441.74	-1.8486	-0.0013345	-0.0047529	-3.431e-06	-1.8534	-0.0013379	721.878	26.621	0.96642	26.621	26.216	27.182	0					32	13	4	0	0	0	0.00088663
GAGTGGLGLTVEGPCEAK	0.0062226	418740	FLNC;FLNB	IgG	18	Unmodified	_GAGTGGLGLTVEGPCEAK_			0	0	0	Q14315-2;Q14315;A0A804HL72;A0A804HK76;O75369-6;O75369-3;O75369-2;O75369-9;O75369;O75369-8;E7EN95;O75369-5;O75369-4;O75369-7	Q14315-2	Q14315-2	FLNC;FLNB	Filamin-C;Filamin-B	MULTI-MSMS	1480_Kerstinwendt_11	11	IgG	837.407	2	837.412	1672.81	-1.6223	-0.0013586	0.014372	1.2036e-05	-1.608	-0.0013465	837.412	28.509	0.72084	28.509	28.157	28.878	0					24	10	3	0	0	0	0.0062226
LIALLEVLSQK	0.00087122	488410	FLNC;FLNB;FLNA	Control_SMC3	11	Unmodified	_LIALLEVLSQK_			0	0	0	Q14315-2;Q14315;A0A804HL72;A0A804HK76;O75369-6;O75369-3;O75369-2;O75369-9;O75369;O75369-8;O75369-5;O75369-4;A0A804HJC2;Q60FE5;P21333-2;P21333;A0A7P0NMY4;A0A087WWY3;A0A7I2V3E6;F8WE98	Q14315-2;Q60FE5	Q14315-2	FLNC;FLNB;FLNA	Filamin-C;Filamin-B;Filamin-A	MULTI-MSMS	1480_Kerstinwendt_22	11	Control_SMC3	613.888	2	613.89	1225.76	-0.89173	-0.00054742	-0.74136	-0.00045511	-1.6331	-0.0010025	613.889	62.42	0.65813	62.42	62.129	62.787	0					37	14	3	0	0	0	0.00087122
LIALLEVLSQK	0.00082436	514970	FLNC;FLNB;FLNA	Patient_SMC3	11	Unmodified	_LIALLEVLSQK_			0	0	0	Q14315-2;Q14315;A0A804HL72;A0A804HK76;O75369-6;O75369-3;O75369-2;O75369-9;O75369;O75369-8;O75369-5;O75369-4;A0A804HJC2;Q60FE5;P21333-2;P21333;A0A7P0NMY4;A0A087WWY3;A0A7I2V3E6;F8WE98	Q14315-2;Q60FE5	Q14315-2	FLNC;FLNB;FLNA	Filamin-C;Filamin-B;Filamin-A	MULTI-MSMS	1480_Kerstinwendt_33	11	Patient_SMC3	613.887	2	613.89	1225.76	-1.2633	-0.00077555	-0.34878	-0.00021411	-1.6121	-0.00098966	613.889	62.896	0.63933	62.896	62.66	63.299	0					31	13	3	0	0	0	0.00082436
CDPHEATCYDDGK	0.018561	1631700	FN1	IgG	13	Unmodified	_CDPHEATCYDDGK_			0	0	0	P02751;P02751-7;P02751-1;P02751-3;P02751-14;P02751-11;P02751-8;P02751-17;P02751-9;P02751-13;P02751-5;P02751-6;P02751-10;P02751-12;H0Y7Z1	P02751	P02751	FN1	Fibronectin;Anastellin;Ugl-Y1;Ugl-Y2;Ugl-Y3	MULTI-MSMS	1480_Kerstinwendt_11	11	IgG	523.197	3	523.198	1566.57	-2.083	-0.0010898	-0.29998	-0.00015695	-2.383	-0.0012468	523.197	13.59	0.49793	13.59	13.469	13.967	0					20	7	4	0	0	0	0.018561
EESPLLIGQQSTVSDVPR	1.7744e-13	2828200	FN1	IgG	18	Unmodified	_EESPLLIGQQSTVSDVPR_			0	0	0	P02751;P02751-7;P02751-1;P02751-3;P02751-14;P02751-11;P02751-8;P02751-17;P02751-9;P02751-13;P02751-5;P02751-6;P02751-10;P02751-4;H0Y7Z1	P02751	P02751	FN1	Fibronectin;Anastellin;Ugl-Y1;Ugl-Y2;Ugl-Y3	MULTI-MSMS	1480_Kerstinwendt_11	11	IgG	978.506	2	978.008	1954	-2.5774	-0.0025207	0.41794	0.00040875	-2.1594	-0.0021119	978.509	37.209	1.0313	37.209	36.749	37.78	0					56	15	5	0	0	0	1.7744e-13
EINLAPDSSSVVVSGLMVATK	2.385e-05	398650	FN1	IgG	21	Unmodified	_EINLAPDSSSVVVSGLMVATK_			0	0	0	P02751;P02751-7;P02751-1;P02751-3;P02751-14;P02751-11;P02751-8;P02751-17;P02751-9;P02751-13;P02751-5;P02751-6;P02751-10;P02751-12;P02751-4;H0Y7Z1	P02751	P02751	FN1	Fibronectin;Anastellin;Ugl-Y1;Ugl-Y2;Ugl-Y3	MULTI-MSMS	1480_Kerstinwendt_11	11	IgG	1059.56	2	1059.06	2116.11	-1.7958	-0.0019019	0.024711	2.6171e-05	-1.7711	-0.0018757	1059.56	64.325	0.93558	64.325	63.794	64.73	0					54	17	5	0	0	0	2.385e-05
EYLGAICSCTCFGGQR	0.00010232	750920	FN1	IgG	16	Unmodified	_EYLGAICSCTCFGGQR_			0	0	0	P02751;P02751-7;P02751-1;P02751-3;P02751-14;P02751-11;P02751-8;P02751-17;P02751-9;P02751-13;P02751-5;P02751-6;P02751-10;P02751-12;H0Y7Z1	P02751	P02751	FN1	Fibronectin;Anastellin;Ugl-Y1;Ugl-Y2;Ugl-Y3	MULTI-MSMS	1480_Kerstinwendt_11	11	IgG	939.9	2	939.9	1877.79	-3.1337	-0.0029454	0.12444	0.00011696	-3.0092	-0.0028284	940.402	35.457	0.49763	35.457	35.21	35.708	0					21	6	5	0	0	0	0.00010232
FGFCPMAAHEEICTTNEGVMYR	2.797e-05	3099300	FN1	IgG	22	2 Oxidation (M)	_FGFCPM(Oxidation (M))AAHEEICTTNEGVM(Oxidation (M))YR_	FGFCPM(1)AAHEEICTTNEGVM(1)YR	FGFCPM(140)AAHEEICTTNEGVM(140)YR	0	2	0	P02751;P02751-7;P02751-1;P02751-3;P02751-14;P02751-11;P02751-8;P02751-17;P02751-9;P02751-13;P02751-5;P02751-6;P02751-10;P02751-12;P02751-4;P02751-16;P02751-2	P02751	P02751	FN1	Fibronectin;Anastellin;Ugl-Y1;Ugl-Y2;Ugl-Y3	MULTI-MSMS	1480_Kerstinwendt_11	11	IgG	885.371	3	884.704	2651.09	-3.0391	-0.0026887	0.039267	3.474e-05	-2.9998	-0.002654	885.039	35.456	0.85394	35.456	35.068	35.922	0					54	11	7	0	0	0	2.797e-05
FTNIGPDTMR	0.006475	1165700	FN1	IgG	10	Oxidation (M)	_FTNIGPDTM(Oxidation (M))R_	FTNIGPDTM(1)R	FTNIGPDTM(130)R	0	1	0	P02751;P02751-7;P02751-1;P02751-3;P02751-14;P02751-8;P02751-17;P02751-9;P02751-13;P02751-5;P02751-6;P02751-10;P02751-4;H0Y7Z1	P02751	P02751	FN1	Fibronectin;Anastellin;Ugl-Y1;Ugl-Y2;Ugl-Y3	MULTI-MSMS	1480_Kerstinwendt_11	11	IgG	584.276	2	584.277	1166.54	-2.2489	-0.001314	0.12184	7.1191e-05	-2.127	-0.0012428	584.277	17.949	0.662	17.949	17.649	18.311	0					30	10	4	0	0	0	0.006475
FTQVTPTSLSAQWTPPNVQLTGYR	0.0024286	1322900	FN1	IgG	24	Unmodified	_FTQVTPTSLSAQWTPPNVQLTGYR_			0	0	0	P02751;P02751-7;P02751-1;P02751-3;P02751-14;P02751-11;P02751-8;P02751-17;P02751-9;P02751-13;P02751-5;P02751-6;P02751-10;P02751-12;P02751-4;H0Y7Z1	P02751	P02751	FN1	Fibronectin;Anastellin;Ugl-Y1;Ugl-Y2;Ugl-Y3	MULTI-MSMS	1480_Kerstinwendt_11	11	IgG	898.463	3	898.129	2691.37	-2.3825	-0.0021398	-0.52176	-0.0004686	-2.9043	-0.0026084	898.463	63.414	1.178	63.414	62.933	64.111	0					71	17	5	0	0	0	0.0024286
GFNCESKPEAEETCFDK	0.0057223	1936500	FN1	IgG	17	Unmodified	_GFNCESKPEAEETCFDK_			0	0	1	P02751;P02751-7;P02751-1;P02751-3;P02751-14;P02751-11;P02751-8;P02751-17;P02751-9;P02751-13;P02751-5;P02751-6;P02751-10;P02751-12;P02751-4;P02751-16;P02751-2	P02751	P02751	FN1	Fibronectin;Anastellin;Ugl-Y1;Ugl-Y2;Ugl-Y3	MULTI-MSMS	1480_Kerstinwendt_11	11	IgG	683.617	3	683.284	2046.83	-1.5907	-0.0010869	-0.88949	-0.00060778	-2.4801	-0.0016946	683.618	19.882	0.52135	19.882	19.662	20.183	0					23	8	4	0	0	0	0.0057223
GLAFTDVDVDSIK	2.183e-26	2172400	FN1	IgG	13	Unmodified	_GLAFTDVDVDSIK_			0	0	0	P02751;P02751-7;P02751-1;P02751-3;P02751-11;P02751-17;P02751-5;P02751-6;P02751-4	P02751	P02751	FN1	Fibronectin;Anastellin;Ugl-Y1;Ugl-Y2;Ugl-Y3	MULTI-MSMS	1480_Kerstinwendt_11	11	IgG	690.355	2	690.356	1378.7	-1.5787	-0.0010899	-0.58547	-0.00040418	-2.1642	-0.0014941	690.356	43.859	0.7473	43.859	43.57	44.317	0					29	10	4	0	0	0	2.183e-26
GNLLQCICTGNGR	1.2605e-12	631730	FN1	IgG	13	Unmodified	_GNLLQCICTGNGR_			0	0	0	P02751;P02751-7;P02751-1;P02751-3;P02751-14;P02751-11;P02751-8;P02751-17;P02751-9;P02751-13;P02751-5;P02751-6;P02751-10;P02751-12;P02751-4;P02751-16;P02751-2	P02751	P02751	FN1	Fibronectin;Anastellin;Ugl-Y1;Ugl-Y2;Ugl-Y3	MULTI-MSMS	1480_Kerstinwendt_11	11	IgG	731.845	2	731.848	1461.68	-2.0683	-0.0015137	-0.53434	-0.00039106	-2.6027	-0.0019047	731.848	33.795	0.6899	33.795	33.494	34.184	0					29	10	4	0	0	0	1.2605e-12
HTSVQTTSSGSGPFTDVR	0.0048181	828710	FN1	IgG	18	Unmodified	_HTSVQTTSSGSGPFTDVR_			0	0	0	P02751;P02751-7;P02751-1;P02751-3;P02751-14;P02751-11;P02751-8;P02751-17;P02751-9;P02751-13;P02751-5;P02751-6;P02751-10;P02751-12;P02751-4;P02751-16;P02751-2	P02751	P02751	FN1	Fibronectin;Anastellin;Ugl-Y1;Ugl-Y2;Ugl-Y3	MULTI-MSMS	1480_Kerstinwendt_11	11	IgG	621.965	3	621.966	1862.88	-1.8072	-0.001124	-0.37941	-0.00023598	-2.1866	-0.00136	622.3	18.94	1.3763	18.94	18.092	19.468	0					66	21	4	0	0	0	0.0048181
HYQINQQWER	0.00045459	653280	FN1	IgG	10	Unmodified	_HYQINQQWER_			0	0	0	P02751;P02751-7;P02751-1;P02751-3;P02751-14;P02751-11;P02751-8;P02751-17;P02751-9;P02751-13;P02751-5;P02751-6;P02751-10;P02751-12;P02751-4;P02751-16;P02751-2	P02751	P02751	FN1	Fibronectin;Anastellin;Ugl-Y1;Ugl-Y2;Ugl-Y3	MULTI-MSMS	1480_Kerstinwendt_11	11	IgG	701.334	2	701.337	1400.66	-1.6643	-0.0011672	-0.45088	-0.00031622	-2.1151	-0.0014834	701.336	19.822	0.4496	19.822	19.598	20.047	0					14	6	3	0	0	0	0.00045459
ISCTIANR	0.0089299	1112300	FN1	IgG	8	Unmodified	_ISCTIANR_			0	0	0	P02751;P02751-7;P02751-1;P02751-3;P02751-14;P02751-11;P02751-8;P02751-17;P02751-9;P02751-13;P02751-5;P02751-6;P02751-10;P02751-12;P02751-4;P02751-16;P02751-2	P02751	P02751	FN1	Fibronectin;Anastellin;Ugl-Y1;Ugl-Y2;Ugl-Y3	MULTI-MSMS	1480_Kerstinwendt_11	11	IgG	467.74	2	467.742	933.47	-3.1266	-0.0014625	1.3298	0.000622	-1.7968	-0.00084046	467.743	14.837	0.58277	14.837	14.675	15.258	0					10	8	2	0	0	0	0.0089299
ITYGETGGNSPVQEFTVPGSK	4.2132e-11	1656100	FN1	IgG	21	Unmodified	_ITYGETGGNSPVQEFTVPGSK_			0	0	0	P02751;P02751-7;P02751-1;P02751-3;P02751-14;P02751-11;P02751-8;P02751-17;P02751-9;P02751-13;P02751-5;P02751-6;P02751-10;P02751-4;H0Y7Z1	P02751	P02751	FN1	Fibronectin;Anastellin;Ugl-Y1;Ugl-Y2;Ugl-Y3	MULTI-MSMS	1480_Kerstinwendt_11	11	IgG	1085.03	2	1084.53	2167.04	-1.9022	-0.002063	-0.097852	-0.00010612	-2	-0.0021691	1084.53	37.797	0.96867	37.797	37.22	38.189	0					53	13	5	0	0	0	4.2132e-11
IYLYTLNDNAR	3.9937e-42	3985900	FN1	IgG	11	Unmodified	_IYLYTLNDNAR_			0	0	0	P02751;P02751-7;P02751-1;P02751-3;P02751-14;P02751-11;P02751-8;P02751-17;P02751-9;P02751-13;P02751-5;P02751-6;P02751-10;P02751-12;P02751-4;H0Y7Z1	P02751	P02751	FN1	Fibronectin;Anastellin;Ugl-Y1;Ugl-Y2;Ugl-Y3	MULTI-MSMS	1480_Kerstinwendt_11	11	IgG	678.35	2	678.351	1354.69	-2.4215	-0.0016426	-1.5571	-0.0010563	-3.9786	-0.0026989	678.351	35.16	0.855	35.16	34.853	35.708	0					49	11	6	0	0	0	3.9937e-42
KTDELPQLVTLPHPNLHGPEILDVPSTVQK	0.00018809	767630	FN1	IgG	30	Unmodified	_KTDELPQLVTLPHPNLHGPEILDVPSTVQK_			0	0	1	P02751;P02751-7;P02751-1;P02751-3;P02751-14;P02751-11;P02751-8;H0Y7Z1	P02751	P02751	FN1	Fibronectin;Anastellin;Ugl-Y1;Ugl-Y2;Ugl-Y3	MULTI-MSMS	1480_Kerstinwendt_11	11	IgG	830.203	4	829.704	3314.79	-2.4327	-0.0020184	-0.03435	-2.85e-05	-2.4671	-0.0020469	829.955	51.717	1.4688	51.717	51.062	52.531	0					115	29	5	0	0	0	0.00018809
LGVRPSQGGEAPR	5.0434e-05	3730000	FN1	IgG	13	Unmodified	_LGVRPSQGGEAPR_			0	0	1	P02751;P02751-7;P02751-1;P02751-3;P02751-14;P02751-11;P02751-8;P02751-17;P02751-9;P02751-13;P02751-5;P02751-6;P02751-10;P02751-12;P02751-4	P02751	P02751	FN1	Fibronectin;Anastellin;Ugl-Y1;Ugl-Y2;Ugl-Y3	MULTI-MSMS	1480_Kerstinwendt_11	11	IgG	441.908	3	441.909	1322.71	-2.5794	-0.0011398	0.36954	0.0001633	-2.2098	-0.00097655	441.909	13.727	0.64682	13.727	13.577	14.223	0					23	9	4	0	0	0	5.0434e-05
LLCQCLGFGSGHFR	0.03789	999450	FN1	IgG	14	Unmodified	_LLCQCLGFGSGHFR_			0	0	0	P02751;P02751-7;P02751-1;P02751-3;P02751-14;P02751-11;P02751-8;P02751-17;P02751-9;P02751-13;P02751-6;P02751-10;P02751-12;H0Y7Z1	P02751	P02751	FN1	Fibronectin;Anastellin;Ugl-Y1;Ugl-Y2;Ugl-Y3	MULTI-MSMS	1480_Kerstinwendt_11	11	IgG	551.264	3	551.266	1650.78	-3.1466	-0.0017346	-0.54633	-0.00030117	-3.693	-0.0020358	551.266	35.323	0.63959	35.323	35.068	35.708	0					23	8	4	0	0	0	0.03789
NLQPASEYTVSLVAIK	7.3346e-19	3651200	FN1	IgG	16	Unmodified	_NLQPASEYTVSLVAIK_			0	0	0	P02751;P02751-7;P02751-1;P02751-3;P02751-14;P02751-11;P02751-8;P02751-17;P02751-9;P02751-13;P02751-5;P02751-6;P02751-10;P02751-12;P02751-4	P02751	P02751	FN1	Fibronectin;Anastellin;Ugl-Y1;Ugl-Y2;Ugl-Y3	MULTI-MSMS	1480_Kerstinwendt_11	11	IgG	867.477	2	866.978	1731.94	-1.9503	-0.0016909	-0.57615	-0.00049951	-2.5265	-0.0021904	866.977	45.128	0.93743	45.128	44.806	45.743	0					43	12	5	0	0	0	7.3346e-19
PAQGVVTTLENVSPPR	3.0633e-28	1296000	FN1	IgG	16	Unmodified	_PAQGVVTTLENVSPPR_			0	0	0	P02751;P02751-7;P02751-1;P02751-3;P02751-14;P02751-11;P02751-8;P02751-17;P02751-9;P02751-13;P02751-5;P02751-6;P02751-10;P02751-12;P02751-4;H0Y7Z1	P02751	P02751	FN1	Fibronectin;Anastellin;Ugl-Y1;Ugl-Y2;Ugl-Y3	MULTI-MSMS	1480_Kerstinwendt_11	11	IgG	833.452	2	832.952	1663.89	-2.6084	-0.0021727	0.37942	0.00031604	-2.229	-0.0018567	833.454	36.059	1.3432	36.059	35.21	36.553	0					55	18	4	0	0	0	3.0633e-28
PAQGVVTTLENVSPPR	0.047299	1557200	FN1	IgG	16	Unmodified	_PAQGVVTTLENVSPPR_			0	0	0	P02751;P02751-7;P02751-1;P02751-3;P02751-14;P02751-11;P02751-8;P02751-17;P02751-9;P02751-13;P02751-5;P02751-6;P02751-10;P02751-12;P02751-4;H0Y7Z1	P02751	P02751	FN1	Fibronectin;Anastellin;Ugl-Y1;Ugl-Y2;Ugl-Y3	MULTI-MSMS	1480_Kerstinwendt_11	11	IgG	555.97	3	555.637	1663.89	-3.3416	-0.0018567	0.50007	0.00027786	-2.8415	-0.0015788	555.637	36.084	1.4488	36.084	35.21	36.659	0					55	20	4	0	0	0	0.047299
QDGHLWCSTTSNYEQDQK	0.0011128	860580	FN1	IgG	18	Unmodified	_QDGHLWCSTTSNYEQDQK_			0	0	0	P02751;P02751-7;P02751-1;P02751-3;P02751-14;P02751-11;P02751-8;P02751-17;P02751-9;P02751-13;P02751-5;P02751-6;P02751-10;P02751-12;P02751-4;P02751-16	P02751	P02751	FN1	Fibronectin;Anastellin;Ugl-Y1;Ugl-Y2;Ugl-Y3	MULTI-MSMS	1480_Kerstinwendt_11	11	IgG	733.312	3	732.98	2195.92	-1.7274	-0.0012662	-1.0385	-0.00076116	-2.7659	-0.0020273	733.314	21.243	0.53873	21.243	20.982	21.521	0					23	7	5	0	0	0	0.0011128
RPGGEPSPEGTTGQSYNQYSQR	2.6569e-07	2952400	FN1	IgG	22	Unmodified	_RPGGEPSPEGTTGQSYNQYSQR_			0	0	1	P02751;P02751-7;P02751-1;P02751-3;P02751-14;P02751-11;P02751-8;P02751-17;P02751-9;P02751-13;P02751-5;P02751-6;P02751-10;P02751-12;H0Y7Z1	P02751	P02751	FN1	Fibronectin;Anastellin;Ugl-Y1;Ugl-Y2;Ugl-Y3	MULTI-MSMS	1480_Kerstinwendt_11	11	IgG	799.702	3	799.367	2395.08	-2.1076	-0.0016847	0.015034	1.2018e-05	-2.0925	-0.0016727	799.367	16.429	0.4335	16.429	16.227	16.661	0					24	9	4	0	0	0	2.6569e-07
SSPVVIDASTAIDAPSNLR	2.9089e-23	3504100	FN1	IgG	19	Unmodified	_SSPVVIDASTAIDAPSNLR_			0	0	0	P02751;P02751-7;P02751-1;P02751-3;P02751-14;P02751-11;P02751-8;P02751-17;P02751-9;P02751-13;P02751-5;P02751-6;P02751-10;P02751-12;P02751-4;H0Y7Z1;H0Y4K8	P02751	P02751	FN1	Fibronectin;Anastellin;Ugl-Y1;Ugl-Y2;Ugl-Y3	MULTI-MSMS	1480_Kerstinwendt_11	11	IgG	957	2	957.002	1911.99	-1.5054	-0.0014406	-0.39945	-0.00038228	-1.9048	-0.0018229	957.502	40.3	0.61423	40.3	39.885	40.5	0					28	11	4	0	0	0	2.9089e-23
SYTITGLQPGTDYK	2.4983e-37	2544700	FN1	IgG	14	Unmodified	_SYTITGLQPGTDYK_			0	0	0	P02751;P02751-7;P02751-1;P02751-3;P02751-14;P02751-11;P02751-8;P02751-17;P02751-9;P02751-13;P02751-5;P02751-6;P02751-10;P02751-12;P02751-4;H0Y7Z1	P02751	P02751	FN1	Fibronectin;Anastellin;Ugl-Y1;Ugl-Y2;Ugl-Y3	MULTI-MSMS	1480_Kerstinwendt_11	11	IgG	772.384	2	772.386	1542.76	-1.6967	-0.0013105	-0.24236	-0.0001872	-1.939	-0.0014977	772.386	30.975	0.92261	30.975	30.587	31.51	0					44	12	5	0	0	0	2.4983e-37
TDELPQLVTLPHPNLHGPEILDVPSTVQK	0.022311	3488200	FN1	IgG	29	Unmodified	_TDELPQLVTLPHPNLHGPEILDVPSTVQK_			0	0	0	P02751;P02751-7;P02751-1;P02751-3;P02751-14;P02751-11;P02751-8;H0Y7Z1	P02751	P02751	FN1	Fibronectin;Anastellin;Ugl-Y1;Ugl-Y2;Ugl-Y3	MULTI-MSMS	1480_Kerstinwendt_11	11	IgG	797.929	4	797.68	3186.69	-2.1281	-0.0016976	-0.20015	-0.00015965	-2.3283	-0.0018572	797.931	63.011	2.314	63.011	61.606	63.921	0					148	36	7	0	0	0	0.022311
TEIDKPSQMQVTDVQDNSISVK	9.7974e-06	2683100	FN1	IgG	22	Oxidation (M)	_TEIDKPSQM(Oxidation (M))QVTDVQDNSISVK_	TEIDKPSQM(1)QVTDVQDNSISVK	TEIDKPSQM(150)QVTDVQDNSISVK	0	1	1	P02751;P02751-7;P02751-1;P02751-3;P02751-14;P02751-11;P02751-8;P02751-17;P02751-9;P02751-13;P02751-5;P02751-6;P02751-10;P02751-12;P02751-4;H0Y7Z1	P02751	P02751	FN1	Fibronectin;Anastellin;Ugl-Y1;Ugl-Y2;Ugl-Y3	MULTI-MSMS	1480_Kerstinwendt_11	11	IgG	827.073	3	826.739	2477.2	-2.0419	-0.0016881	0.18023	0.00014901	-1.8617	-0.0015391	827.074	22.581	1.0985	22.581	22.172	23.271	0					60	15	5	0	0	0	9.7974e-06
TEIDKPSQMQVTDVQDNSISVK	4.476e-06	631650	FN1	IgG	22	Unmodified	_TEIDKPSQMQVTDVQDNSISVK_			0	0	1	P02751;P02751-7;P02751-1;P02751-3;P02751-14;P02751-11;P02751-8;P02751-17;P02751-9;P02751-13;P02751-5;P02751-6;P02751-10;P02751-12;P02751-4;H0Y7Z1	P02751	P02751	FN1	Fibronectin;Anastellin;Ugl-Y1;Ugl-Y2;Ugl-Y3	MULTI-MSMS	1480_Kerstinwendt_11	11	IgG	821.742	3	821.407	2461.2	-1.9419	-0.0015951	-0.39694	-0.00032605	-2.3388	-0.0019211	821.741	27.734	0.53841	27.734	27.489	28.027	0					31	8	5	0	0	0	4.476e-06
TFYSCTTEGR	0.0027594	1015000	FN1	IgG	10	Unmodified	_TFYSCTTEGR_			0	0	0	P02751;P02751-7;P02751-1;P02751-3;P02751-14;P02751-11;P02751-8;P02751-17;P02751-9;P02751-13;P02751-5;P02751-6;P02751-10;P02751-12;P02751-4;P02751-16	P02751	P02751	FN1	Fibronectin;Anastellin;Ugl-Y1;Ugl-Y2;Ugl-Y3	MULTI-MSMS	1480_Kerstinwendt_11	11	IgG	611.262	2	611.264	1220.51	-1.892	-0.0011565	-0.65847	-0.0004025	-2.5504	-0.001559	611.264	17.547	0.59492	17.547	17.321	17.916	0					19	8	3	0	0	0	0.0027594
TKTETITGFQVDAVPANGQTPIQR	0.0078748	1885700	FN1	IgG	24	Unmodified	_TKTETITGFQVDAVPANGQTPIQR_			0	0	1	P02751;P02751-7;P02751-1;P02751-3;P02751-14;P02751-11;P02751-8;P02751-17;P02751-9;P02751-13;P02751-5;P02751-6;P02751-10;P02751-12;P02751-4;H0Y7Z1	P02751	P02751	FN1	Fibronectin;Anastellin;Ugl-Y1;Ugl-Y2;Ugl-Y3	MULTI-MSMS	1480_Kerstinwendt_11	11	IgG	858.45	3	858.117	2571.33	-2.0719	-0.001778	0.35977	0.00030873	-1.7122	-0.0014692	858.451	34.147	0.77693	34.147	33.76	34.537	0					42	10	6	0	0	0	0.0078748
TYLGNALVCTCYGGSR	1.0237e-18	1239700	FN1	IgG	16	Unmodified	_TYLGNALVCTCYGGSR_			0	0	0	P02751;P02751-7;P02751-1;P02751-3;P02751-14;P02751-11;P02751-8;P02751-17;P02751-9;P02751-13;P02751-5;P02751-6;P02751-10;P02751-12;P02751-4;P02751-16;P02751-2	P02751	P02751	FN1	Fibronectin;Anastellin;Ugl-Y1;Ugl-Y2;Ugl-Y3	MULTI-MSMS	1480_Kerstinwendt_11	11	IgG	896.409	2	896.411	1790.81	-3.4061	-0.0030533	0.62875	0.00056362	-2.7774	-0.0024897	896.913	35.846	0.62909	35.846	35.635	36.264	0					25	8	4	0	0	0	1.0237e-18
VDVIPVNLPGEHGQR	0.040554	4296500	FN1	IgG	15	Unmodified	_VDVIPVNLPGEHGQR_			0	0	0	P02751;P02751-7;P02751-1;P02751-3;P02751-14;P02751-11;P02751-8;P02751-17;P02751-9;P02751-13;P02751-5;P02751-6;P02751-10;P02751-12;P02751-4	P02751	P02751	FN1	Fibronectin;Anastellin;Ugl-Y1;Ugl-Y2;Ugl-Y3	MULTI-MSMS	1480_Kerstinwendt_11	11	IgG	543.96	3	543.962	1628.86	-2.4419	-0.0013283	-0.54151	-0.00029456	-2.9835	-0.0016229	543.961	32.814	1.3417	32.814	32.348	33.689	0					74	21	6	0	0	0	0.040554
VPGTSTSATLTGLTR	0.0015139	1948000	FN1	IgG	15	Unmodified	_VPGTSTSATLTGLTR_			0	0	0	P02751;P02751-7;P02751-1;P02751-3;P02751-14;P02751-11;P02751-8;P02751-17;P02751-9;P02751-13;P02751-5;P02751-10;P02751-12;H0Y7Z1	P02751	P02751	FN1	Fibronectin;Anastellin;Ugl-Y1;Ugl-Y2;Ugl-Y3	MULTI-MSMS	1480_Kerstinwendt_11	11	IgG	731.397	2	731.399	1460.78	-1.7379	-0.0012711	-0.18955	-0.00013863	-1.9274	-0.0014097	731.399	26.458	1.1049	26.458	26.147	27.252	0					54	15	5	0	0	0	0.0015139
VTIMWTPPESAVTGYR	4.435e-05	1273100	FN1	IgG	16	Oxidation (M)	_VTIM(Oxidation (M))WTPPESAVTGYR_	VTIM(1)WTPPESAVTGYR	VTIM(180)WTPPESAVTGYR	0	1	0	P02751;P02751-7;P02751-1;P02751-3;P02751-14;P02751-11;P02751-8;P02751-17;P02751-9;P02751-13;P02751-5;P02751-6;P02751-10;P02751-12;P02751-4	P02751	P02751	FN1	Fibronectin;Anastellin;Ugl-Y1;Ugl-Y2;Ugl-Y3	MULTI-MSMS	1480_Kerstinwendt_11	11	IgG	912.95	2	912.453	1822.89	-2.2974	-0.0020963	-0.40133	-0.00036619	-2.6987	-0.0024625	912.954	43.992	0.7473	43.992	43.57	44.317	0					35	10	5	0	0	0	4.435e-05
WCGTTQNYDADQK	7.6579e-12	931350	FN1	IgG	13	Unmodified	_WCGTTQNYDADQK_			0	0	0	P02751;P02751-7;P02751-1;P02751-3;P02751-14;P02751-11;P02751-8;P02751-17;P02751-9;P02751-13;P02751-5;P02751-6;P02751-10;P02751-12;P02751-4;P02751-16;P02751-2	P02751	P02751	FN1	Fibronectin;Anastellin;Ugl-Y1;Ugl-Y2;Ugl-Y3	MULTI-MSMS	1480_Kerstinwendt_11	11	IgG	793.829	2	793.831	1585.65	-1.9596	-0.0015556	0.1712	0.0001359	-1.7884	-0.0014197	793.831	16.963	0.396	16.963	16.795	17.191	0					16	5	4	0	0	0	7.6579e-12
YSFCTDHTVLVQTR	0.018709	1329400	FN1	IgG	14	Unmodified	_YSFCTDHTVLVQTR_			0	0	0	P02751;P02751-7;P02751-1;P02751-3;P02751-14;P02751-11;P02751-8;P02751-17;P02751-9;P02751-13;P02751-5;P02751-6;P02751-10;P02751-12;P02751-4;P02751-16;P02751-2	P02751	P02751	FN1	Fibronectin;Anastellin;Ugl-Y1;Ugl-Y2;Ugl-Y3	MULTI-MSMS	1480_Kerstinwendt_11	11	IgG	576.277	3	576.279	1725.81	-2.5753	-0.0014841	0.035389	2.0394e-05	-2.5399	-0.0014637	576.279	27.963	0.76889	27.963	27.647	28.415	0					33	11	4	0	0	0	0.018709
APKPDGPGGGPGGSHMGGNYGDDR	0.030878	3810600	FUS	Control_SMC3	24	Oxidation (M)	_APKPDGPGGGPGGSHM(Oxidation (M))GGNYGDDR_	APKPDGPGGGPGGSHM(1)GGNYGDDR	APKPDGPGGGPGGSHM(90)GGNYGDDR	0	1	1	H3BPE7;P35637-2;P35637	H3BPE7	H3BPE7	FUS	RNA-binding protein FUS	MULTI-MSMS	1480_Kerstinwendt_18	7	Control_SMC3	757.327	3	756.994	2267.96	-3.6272	-0.0027458	1.6462	0.0012461	-1.981	-0.0014996	757.33	12.369	0.4489	12.369	12.235	12.684	0					27	8	5	0	0	0	0.030878
CPNPTCENMNFSWR	8.4718e-13	1579900	FUS	Control_SMC3	14	Oxidation (M)	_CPNPTCENM(Oxidation (M))NFSWR_	CPNPTCENM(1)NFSWR	CPNPTCENM(210)NFSWR	0	1	0	H3BPE7;P35637-2;P35637	H3BPE7	H3BPE7	FUS	RNA-binding protein FUS	MULTI-MSMS	1480_Kerstinwendt_18	7	Control_SMC3	914.86	2	914.864	1827.71	-2.7999	-0.0025615	-0.35314	-0.00032307	-3.153	-0.0028846	915.365	26.774	0.63902	26.774	26.457	27.096	0					29	8	4	0	0	0	8.4718e-13
LKGEATVSFDDPPSAK	0.04124	5395500	FUS	Control_SMC3	16	Unmodified	_LKGEATVSFDDPPSAK_			0	0	1	H3BPE7;P35637-2;P35637	H3BPE7	H3BPE7	FUS	RNA-binding protein FUS	MULTI-MSMS	1480_Kerstinwendt_18	7	Control_SMC3	554.616	3	554.618	1660.83	-0.97758	-0.00054218	-2.3409	-0.0012983	-3.3185	-0.0018405	554.616	18.688	1.5311	18.688	18.373	19.904	0					65	23	4	0	0	0	0.04124
TGQPMINLYTDR	0.033647	1351300	FUS	Control_SMC3	12	Oxidation (M)	_TGQPM(Oxidation (M))INLYTDR_	TGQPM(1)INLYTDR	TGQPM(120)INLYTDR	0	1	0	H3BPE7;P35637-2;P35637	H3BPE7	H3BPE7	FUS	RNA-binding protein FUS	MULTI-MSMS	1480_Kerstinwendt_18	7	Control_SMC3	712.844	2	712.846	1423.68	-3.3966	-0.0024212	0.64963	0.00046309	-2.7469	-0.0019581	712.846	24.71	1.2903	24.71	24.299	25.589	0					53	18	4	0	0	0	0.033647
GEATVSFDDPPSAK	7.1541e-14	1777400	FUS;TAF15	Control_SMC3	14	Unmodified	_GEATVSFDDPPSAK_			0	0	0	H3BPE7;P35637-2;P35637;A0A0J9YYE0;Q92804-2;Q92804	H3BPE7	H3BPE7	FUS;TAF15	RNA-binding protein FUS;TATA-binding protein-associated factor 2N	MULTI-MSMS	1480_Kerstinwendt_18	7	Control_SMC3	710.832	2	710.833	1419.65	-3.2571	-0.0023153	0.7716	0.00054848	-2.4855	-0.0017668	710.834	20.21	0.74159	20.21	19.839	20.581	0					26	10	3	0	0	0	7.1541e-14
KVPGVTAIELDEDTGTFR	0.0069575	504670	FXR1	IgG	18	Unmodified	_KVPGVTAIELDEDTGTFR_			0	0	1	E7EU85;E9PFF5;A0A8V8TNP6;B4DXZ6;A0A8V8TMQ1;P51114-3;P51114-2;P51114	E7EU85	E7EU85	FXR1	Fragile X mental retardation syndrome-related protein 1	MULTI-MSMS	1480_Kerstinwendt_10_140523145549	10	IgG	650.34	3	650.006	1946.99	0.4951	0.00032182	-0.232	-0.0001508	0.2631	0.00017102	650.339	38.125	0.49672	38.125	37.777	38.274	0					18	6	4	0	0	0	0.0069575
VIHDNFGIVEGLMTTVHAITATQK	0.011978	867370	GAPDH	Patient_SMC3	24	Oxidation (M)	_VIHDNFGIVEGLM(Oxidation (M))TTVHAITATQK_	VIHDNFGIVEGLM(1)TTVHAITATQK	VIHDNFGIVEGLM(81)TTVHAITATQK	0	1	0	E7EUT5;P04406-2;P04406	E7EUT5	E7EUT5	GAPDH	Glyceraldehyde-3-phosphate dehydrogenase	MULTI-MSMS	1480_Kerstinwendt_26	4	Patient_SMC3	653.842	4	653.594	2610.35	-2.9466	-0.0019259	-0.54297	-0.00035488	-3.4896	-0.0022808	653.845	56.711	1.1763	56.711	55.907	57.083	0					44	15	5	0	0	0	0.011978
KIICMGAKENGLPLEYQEK	0.046009	76846000	GGCT	Patient_SMC3	19	Oxidation (M)	_KIICM(Oxidation (M))GAKENGLPLEYQEK_	KIICM(1)GAKENGLPLEYQEK	KIICM(75)GAKENGLPLEYQEK	0	1	2	M0QZK8;O75223	M0QZK8	M0QZK8	GGCT	Gamma-glutamylcyclotransferase	MULTI-MSMS	1480_Kerstinwendt_33	11	Patient_SMC3	746.711	3	746.382	2236.12	-3.287	-0.0024534	-2.9183	-0.0021781	-6.2053	-0.0046315	746.714	43.175	1.4073	43.175	42.856	44.264	0					87	19	7	0	0	0	0.046009
MPHLMER	0.039934	8238500	GP2	IgG	7	2 Oxidation (M)	_M(Oxidation (M))PHLM(Oxidation (M))ER_	M(1)PHLM(1)ER	M(68)PHLM(68)ER	0	2	0	I3L2Z7;I3L3I2;I3L486;P55259-4;P55259-2;P55259-3;P55259	I3L2Z7	I3L2Z7	GP2	Pancreatic secretory granule membrane major glycoprotein GP2	MULTI-MSMS	1480_Kerstinwendt_05_140523202045	5	IgG	473.219	2	473.218	944.421	-0.25019	-0.00011839	2.9354	0.0013891	2.6852	0.0012707	473.219	19.31	0.59782	19.31	19.039	19.637	0					19	9	3	0	0	0	0.039934
AGALNSNDAFVLK	9.3601e-06	679770	GSN	IgG	13	Unmodified	_AGALNSNDAFVLK_			0	0	0	A0A0A0MS51;A0A8V8TND7;A0A0A0MT01;P06396-2;P06396-4;P06396-3;P06396;CON__Q3SX14	A0A0A0MS51	A0A0A0MS51	GSN	Gelsolin	MULTI-MSMS	1480_Kerstinwendt_08	8	IgG	660.352	2	660.351	1318.69	-2.4421	-0.0016126	0.13365	8.8257e-05	-2.3084	-0.0015244	660.352	30.872	0.5684	30.872	30.613	31.182	0					18	7	3	0	0	0	9.3601e-06
AGALNSNDAFVLK	0.0011399	1115700	GSN	Patient_SMC3	13	Unmodified	_AGALNSNDAFVLK_			0	0	0	A0A0A0MS51;A0A8V8TND7;A0A0A0MT01;P06396-2;P06396-4;P06396-3;P06396;CON__Q3SX14	A0A0A0MS51	A0A0A0MS51	GSN	Gelsolin	MULTI-MSMS	1480_Kerstinwendt_30_140507181316	8	Patient_SMC3	660.35	2	660.351	1318.69	-3.3492	-0.0022117	0.9269	0.00061208	-2.4223	-0.0015996	660.352	31.372	0.56887	31.372	31.123	31.692	0					20	7	4	0	0	0	0.0011399
DPDQTDGLGLSYLSSHIANVER	0.022545	1415800	GSN	Patient_SMC3	22	Unmodified	_DPDQTDGLGLSYLSSHIANVER_			0	0	0	A0A0A0MS51;A0A8V8TND7;A0A0A0MT01;P06396-2;P06396-4;P06396-3;P06396	A0A0A0MS51	A0A0A0MS51	GSN	Gelsolin	MULTI-SECPEP	1480_Kerstinwendt_30_140507181316	8	Patient_SMC3	796.997	3	796.387	2386.14	-3.3863	-0.0026968	-0.1319	-0.00010505	-3.5182	-0.0028018	796.387	49.773	0.42458	49.773	49.574	49.998	0					11	5	3	0	0	0	0.022545
ANELPQPPVPEPANAGK	0.017694	965160	GTF2I	IgG	17	Unmodified	_ANELPQPPVPEPANAGK_			0	0	0	A0A8I5KVB5;A0A494C1K3;P78347-2;P78347-4;P78347-3;P78347	A0A8I5KVB5	A0A8I5KVB5	GTF2I	General transcription factor II-I	MULTI-MSMS	1480_Kerstinwendt_09	9	IgG	864.947	2	864.949	1727.88	-2.9162	-0.0025223	0.18076	0.00015635	-2.7354	-0.002366	865.451	25.516	2.0557	25.516	24.032	26.088	0					76	29	4	0	0	0	0.017694
APSYLEISSMR	0.021107	850790	GTF2I	IgG	11	Oxidation (M)	_APSYLEISSM(Oxidation (M))R_	APSYLEISSM(1)R	APSYLEISSM(120)R	0	1	0	A0A8I5KVB5;A0A494C1K3;P78347-2;P78347-4;P78347-3;P78347	A0A8I5KVB5	A0A8I5KVB5	GTF2I	General transcription factor II-I	MULTI-MSMS	1480_Kerstinwendt_09	9	IgG	635.308	2	635.311	1268.61	-2.4071	-0.0015292	-0.66147	-0.00042024	-3.0685	-0.0019495	635.31	24.643	0.88	24.643	24.032	24.912	0					25	12	3	0	0	0	0.021107
DQSAVVVQGLPEGVAFK	1.8185e-27	2738600	GTF2I	IgG	17	Unmodified	_DQSAVVVQGLPEGVAFK_			0	0	0	A0A8I5KVB5;A0A494C1K3;P78347-2;P78347-4;P78347-3;P78347;P78347-5	A0A8I5KVB5	A0A8I5KVB5	GTF2I	General transcription factor II-I	MULTI-MSMS	1480_Kerstinwendt_09	9	IgG	872.467	2	872.467	1742.92	-1.8483	-0.0016126	0.3899	0.00034017	-1.4584	-0.0012724	872.468	42.022	1.2727	42.022	41.648	42.921	0					42	17	4	0	0	0	1.8185e-27
FAEALGSTEAK	0.0029886	652530	GTF2I	IgG	11	Unmodified	_FAEALGSTEAK_			0	0	0	A0A8I5KVB5;A0A494C1K3;P78347-2;P78347-4;P78347-3;P78347;A0A494C0Q7	A0A8I5KVB5	A0A8I5KVB5	GTF2I	General transcription factor II-I	MULTI-MSMS	1480_Kerstinwendt_09	9	IgG	562.786	2	562.285	1122.56	-0.32172	-0.0001809	-1.4012	-0.00078789	-1.7229	-0.00096879	562.284	16.326	0.47362	16.326	16.126	16.6	0					18	8	3	0	0	0	0.0029886
FAQALGLTEAVK	3.9233e-05	928340	GTF2I	IgG	12	Unmodified	_FAQALGLTEAVK_			0	0	0	A0A8I5KVB5;A0A494C1K3;P78347-2;P78347-4;P78347-3;P78347	A0A8I5KVB5	A0A8I5KVB5	GTF2I	General transcription factor II-I	MULTI-MSMS	1480_Kerstinwendt_08	8	IgG	624.351	2	624.353	1246.69	-1.8227	-0.001138	-0.27202	-0.00016984	-2.0947	-0.0013079	624.353	31.361	0.56686	31.361	31.111	31.678	0					17	7	3	0	0	0	3.9233e-05
FAQALGLTEAVK	0.00021002	1745700	GTF2I	IgG	12	Unmodified	_FAQALGLTEAVK_			0	0	0	A0A8I5KVB5;A0A494C1K3;P78347-2;P78347-4;P78347-3;P78347	A0A8I5KVB5	A0A8I5KVB5	GTF2I	General transcription factor II-I	MULTI-MSMS	1480_Kerstinwendt_09	9	IgG	624.351	2	624.353	1246.69	-1.1755	-0.00073392	-0.60731	-0.00037918	-1.7828	-0.0011131	624.353	31.283	0.63458	31.283	31.006	31.641	0					25	8	4	0	0	0	0.00021002
FEAHPNDLYVEGLPENIPFR	0.011219	1621200	GTF2I	IgG	20	Unmodified	_FEAHPNDLYVEGLPENIPFR_			0	0	0	A0A8I5KVB5;A0A494C1K3;P78347-2;P78347-4;P78347-3;P78347;A0A494C0Q7	A0A8I5KVB5	A0A8I5KVB5	GTF2I	General transcription factor II-I	MULTI-MSMS	1480_Kerstinwendt_08	8	IgG	786.724	3	786.39	2356.15	-2.1069	-0.0016568	-0.12883	-0.00010131	-2.2357	-0.0017581	786.725	48.636	0.71837	48.636	48.314	49.033	0					26	9	4	0	0	0	0.011219
FEAHPNDLYVEGLPENIPFR	0.027518	5717300	GTF2I	IgG	20	Unmodified	_FEAHPNDLYVEGLPENIPFR_			0	0	0	A0A8I5KVB5;A0A494C1K3;P78347-2;P78347-4;P78347-3;P78347;A0A494C0Q7	A0A8I5KVB5	A0A8I5KVB5	GTF2I	General transcription factor II-I	MULTI-MSMS	1480_Kerstinwendt_09	9	IgG	786.723	3	786.39	2356.15	-2.8953	-0.0022768	0.8302	0.00065286	-2.0651	-0.001624	786.725	48.608	0.71031	48.608	48.291	49.001	0					35	9	5	0	0	0	0.027518
HPENYDLATLK	0.010585	867040	GTF2I	IgG	11	Unmodified	_HPENYDLATLK_			0	0	0	A0A8I5KVB5;A0A494C1K3;P78347-2;P78347-4;P78347-3;P78347;P78347-5	A0A8I5KVB5	A0A8I5KVB5	GTF2I	General transcription factor II-I	MULTI-MSMS	1480_Kerstinwendt_09	9	IgG	650.829	2	650.83	1299.65	-2.5463	-0.0016572	0.25193	0.00016397	-2.2944	-0.0014933	650.83	19.281	0.72904	19.281	19.051	19.78	0					24	10	3	0	0	0	0.010585
ILDSAEFIK	0.015879	1147500	GTF2I	IgG	9	Unmodified	_ILDSAEFIK_			0	0	0	A0A8I5KVB5;A0A494C1K3;P78347-2;P78347-4;P78347-3;P78347	A0A8I5KVB5	A0A8I5KVB5	GTF2I	General transcription factor II-I	MULTI-MSMS	1480_Kerstinwendt_09	9	IgG	518.288	2	518.29	1034.56	-2.4565	-0.0012732	0.42213	0.00021879	-2.0343	-0.0010544	518.29	31.35	0.631	31.35	31.077	31.708	0					19	8	3	0	0	0	0.015879
MSVDAVEIETLR	1.1841e-05	631820	GTF2I	IgG	12	Oxidation (M)	_M(Oxidation (M))SVDAVEIETLR_	M(1)SVDAVEIETLR	M(190)SVDAVEIETLR	0	1	0	A0A8I5KVB5;A0A494C1K3;P78347-2;P78347-4;P78347-3;P78347;P78347-5	A0A8I5KVB5	A0A8I5KVB5	GTF2I	General transcription factor II-I	MULTI-MSMS	1480_Kerstinwendt_08	8	IgG	689.846	2	689.848	1377.68	-1.4888	-0.0010271	-1.0509	-0.00072499	-2.5398	-0.0017521	689.847	31.139	0.64018	31.139	30.756	31.396	0					23	8	4	0	0	0	1.1841e-05
MSVDAVEIETLR	8.3391e-26	1247500	GTF2I	IgG	12	Oxidation (M)	_M(Oxidation (M))SVDAVEIETLR_	M(1)SVDAVEIETLR	M(250)SVDAVEIETLR	0	1	0	A0A8I5KVB5;A0A494C1K3;P78347-2;P78347-4;P78347-3;P78347;P78347-5	A0A8I5KVB5	A0A8I5KVB5	GTF2I	General transcription factor II-I	MULTI-MSMS	1480_Kerstinwendt_09	9	IgG	689.847	2	689.848	1377.68	-0.93774	-0.0006469	-1.3313	-0.00091841	-2.2691	-0.0015653	689.847	30.987	0.7796	30.987	30.58	31.36	0					30	10	4	0	0	0	8.3391e-26
RPELLTHSTTEVTQPR	0.018612	1413300	GTF2I	IgG	16	Unmodified	_RPELLTHSTTEVTQPR_			0	0	1	A0A8I5KVB5;A0A494C1K3;P78347-2;P78347-4;P78347-3;P78347;A0A494C0Q7	A0A8I5KVB5	A0A8I5KVB5	GTF2I	General transcription factor II-I	MULTI-MSMS	1480_Kerstinwendt_09	9	IgG	622.333	3	622.334	1863.98	-0.81314	-0.00050604	-1.2367	-0.00076966	-2.0499	-0.0012757	622.333	14.977	0.58431	14.977	14.763	15.347	0					19	8	3	0	0	0	0.018612
SPTWFGIPR	0.0041975	703400	GTF2I	IgG	9	Unmodified	_SPTWFGIPR_			0	0	0	A0A8I5KVB5;A0A494C1K3;P78347-2;P78347-4;P78347-3;P78347	A0A8I5KVB5	A0A8I5KVB5	GTF2I	General transcription factor II-I	MULTI-MSMS	1480_Kerstinwendt_09	9	IgG	530.781	2	530.782	1059.55	-1.7247	-0.00091542	-0.39442	-0.00020935	-2.1191	-0.0011248	530.782	41.955	0.987	41.955	41.506	42.493	0					30	13	3	0	0	0	0.0041975
VPEIEVTVEGPNNNNPQTSAVR	1.5713e-05	2570400	GTF2I	IgG	22	Unmodified	_VPEIEVTVEGPNNNNPQTSAVR_			0	0	0	A0A8I5KVB5;A0A494C1K3;P78347-2;P78347-4;P78347-3;P78347	A0A8I5KVB5	A0A8I5KVB5	GTF2I	General transcription factor II-I	MULTI-MSMS	1480_Kerstinwendt_09	9	IgG	789.064	3	788.731	2363.17	-3.3117	-0.002612	1.3419	0.0010584	-1.9698	-0.0015536	788.733	30.007	0.83685	30.007	29.602	30.439	0					37	11	5	0	0	0	1.5713e-05
KELNEILK	0.005652	5140500	HAND2	Patient_SMC3	8	Unmodified	_KELNEILK_			0	0	1	H0YAH1;P61296-2;P61296	H0YAH1	H0YAH1	HAND2	Heart- and neural crest derivatives-expressed protein 2	MULTI-MSMS	1480_Kerstinwendt_32	10	Patient_SMC3	493.796	2	493.798	985.581	-2.3067	-0.0011391	-0.10223	-5.0482e-05	-2.409	-0.0011895	493.798	18.016	0.72937	18.016	17.799	18.528	0					31	11	4	0	0	0	0.005652
VTIAQGGVLPNIQAVLLPK	0.0013497	533000	HIST1H2AC;HIST1H2AD;HIST1H2AB;HIST3H2A;HIST1H2AG;HIST2H2AC;H2AFJ;HIST1H2AH;HIST1H2AJ;HIST2H2AA3	IgG	19	Unmodified	_VTIAQGGVLPNIQAVLLPK_			0	0	0	A0A0U1RRH7;Q93077;P20671;P04908;A0A0U1RR32;Q7L7L0;P0C0S8;Q16777;Q9BTM1;Q96KK5;Q99878;Q6FI13;H0YFX9	A0A0U1RRH7	A0A0U1RRH7	HIST1H2AC;HIST1H2AD;HIST1H2AB;HIST3H2A;HIST1H2AG;HIST2H2AC;H2AFJ;HIST1H2AH;HIST1H2AJ;HIST2H2AA3	Histone H2A type 1-C;Histone H2A type 1-D;Histone H2A type 1-B/E;Histone H2A type 3;Histone H2A type 1;Histone H2A type 2-C;Histone H2A.J;Histone H2A type 1-H;Histone H2A type 1-J;Histone H2A type 2-A;Histone H2A	MULTI-MSMS	1480_Kerstinwendt_01_140523161702	1	IgG	966.591	2	966.088	1930.16	2.0186	0.0019502	-2.0718	-0.0020015	-0.053175	-5.1372e-05	966.085	62.647	0.81714	62.647	62.132	62.949	0					37	13	4	0	0	0	0.0013497
VTIAQGGVLPNIQAVLLPK	0.0010205	1155100	HIST1H2AC;HIST1H2AD;HIST1H2AB;HIST3H2A;HIST1H2AG;HIST2H2AC;H2AFJ;HIST1H2AH;HIST1H2AJ;HIST2H2AA3	Patient_SMC3	19	Unmodified	_VTIAQGGVLPNIQAVLLPK_			0	0	0	A0A0U1RRH7;Q93077;P20671;P04908;A0A0U1RR32;Q7L7L0;P0C0S8;Q16777;Q9BTM1;Q96KK5;Q99878;Q6FI13;H0YFX9	A0A0U1RRH7	A0A0U1RRH7	HIST1H2AC;HIST1H2AD;HIST1H2AB;HIST3H2A;HIST1H2AG;HIST2H2AC;H2AFJ;HIST1H2AH;HIST1H2AJ;HIST2H2AA3	Histone H2A type 1-C;Histone H2A type 1-D;Histone H2A type 1-B/E;Histone H2A type 3;Histone H2A type 1;Histone H2A type 2-C;Histone H2A.J;Histone H2A type 1-H;Histone H2A type 1-J;Histone H2A type 2-A;Histone H2A	MULTI-MSMS	1480_Kerstinwendt_23	1	Patient_SMC3	966.087	2	966.088	1930.16	-2.4932	-0.0024086	0.32655	0.00031547	-2.1666	-0.0020932	966.59	59.841	1.1357	59.841	59.254	60.39	0					65	17	5	0	0	0	0.0010205
VTIAQGGVLPNIQAVLLPK	0.030127	543750	HIST1H2AC;HIST1H2AD;HIST1H2AB;HIST3H2A;HIST1H2AG;HIST2H2AC;H2AFJ;HIST1H2AH;HIST1H2AJ;HIST2H2AA3	Patient_SMC3	19	Unmodified	_VTIAQGGVLPNIQAVLLPK_			0	0	0	A0A0U1RRH7;Q93077;P20671;P04908;A0A0U1RR32;Q7L7L0;P0C0S8;Q16777;Q9BTM1;Q96KK5;Q99878;Q6FI13;H0YFX9	A0A0U1RRH7	A0A0U1RRH7	HIST1H2AC;HIST1H2AD;HIST1H2AB;HIST3H2A;HIST1H2AG;HIST2H2AC;H2AFJ;HIST1H2AH;HIST1H2AJ;HIST2H2AA3	Histone H2A type 1-C;Histone H2A type 1-D;Histone H2A type 1-B/E;Histone H2A type 3;Histone H2A type 1;Histone H2A type 2-C;Histone H2A.J;Histone H2A type 1-H;Histone H2A type 1-J;Histone H2A type 2-A;Histone H2A	MULTI-MSMS	1480_Kerstinwendt_23	1	Patient_SMC3	644.393	3	644.394	1930.16	-1.7487	-0.0011269	-0.77936	-0.00050221	-2.5281	-0.0016291	644.728	59.898	1.0042	59.898	59.254	60.258	0					50	15	4	0	0	0	0.030127
AGLQFPVGR	0.0041846	1182700	HIST1H2AC;HIST1H2AD;HIST1H2AB;HIST3H2A;HIST1H2AG;HIST2H2AC;H2AFJ;HIST1H2AH;HIST1H2AJ;HIST2H2AA3;HIST2H2AB;H2AFV;HIST1H2AA;H2AFX	IgG	9	Unmodified	_AGLQFPVGR_			0	0	0	A0A0U1RRH7;Q93077;P20671;P04908;A0A0U1RR32;Q7L7L0;P0C0S8;Q16777;Q9BTM1;Q96KK5;Q99878;Q6FI13;Q8IUE6;Q71UI9-5;Q96QV6;P16104;Q9BTM1-2;A0A3B3IS11	A0A0U1RRH7	A0A0U1RRH7	HIST1H2AC;HIST1H2AD;HIST1H2AB;HIST3H2A;HIST1H2AG;HIST2H2AC;H2AFJ;HIST1H2AH;HIST1H2AJ;HIST2H2AA3;HIST2H2AB;H2AFV;HIST1H2AA;H2AFX	Histone H2A type 1-C;Histone H2A type 1-D;Histone H2A type 1-B/E;Histone H2A type 3;Histone H2A type 1;Histone H2A type 2-C;Histone H2A.J;Histone H2A type 1-H;Histone H2A type 1-J;Histone H2A type 2-A;Histone H2A type 2-B;Histone H2A.V;Histone H2A type 1-A;Histone H2AX	MULTI-MSMS	1480_Kerstinwendt_01_140523161702	1	IgG	472.769	2	472.769	943.524	-0.51179	-0.00024196	-0.27758	-0.00013123	-0.78937	-0.00037319	472.769	31.207	0.70995	31.207	30.891	31.601	0					23	10	3	0	0	0	0.0041846
AGLQFPVGR	0.020458	513280	HIST1H2AC;HIST1H2AD;HIST1H2AB;HIST3H2A;HIST1H2AG;HIST2H2AC;H2AFJ;HIST1H2AH;HIST1H2AJ;HIST2H2AA3;HIST2H2AB;H2AFV;HIST1H2AA;H2AFX	Control_SMC3	9	Unmodified	_AGLQFPVGR_			0	0	0	A0A0U1RRH7;Q93077;P20671;P04908;A0A0U1RR32;Q7L7L0;P0C0S8;Q16777;Q9BTM1;Q96KK5;Q99878;Q6FI13;Q8IUE6;Q71UI9-5;Q96QV6;P16104;Q9BTM1-2;A0A3B3IS11	A0A0U1RRH7	A0A0U1RRH7	HIST1H2AC;HIST1H2AD;HIST1H2AB;HIST3H2A;HIST1H2AG;HIST2H2AC;H2AFJ;HIST1H2AH;HIST1H2AJ;HIST2H2AA3;HIST2H2AB;H2AFV;HIST1H2AA;H2AFX	Histone H2A type 1-C;Histone H2A type 1-D;Histone H2A type 1-B/E;Histone H2A type 3;Histone H2A type 1;Histone H2A type 2-C;Histone H2A.J;Histone H2A type 1-H;Histone H2A type 1-J;Histone H2A type 2-A;Histone H2A type 2-B;Histone H2A.V;Histone H2A type 1-A;Histone H2AX	MULTI-MSMS	1480_Kerstinwendt_12	1	Control_SMC3	472.768	2	472.769	943.524	-2.8502	-0.0013475	-0.68029	-0.00032162	-3.5305	-0.0016691	472.769	28.583	0.73158	28.583	28.249	28.98	0					25	10	3	0	0	0	0.020458
AMGIMNSFVNDIFER	0.026056	236540	HIST1H2BN;HIST1H2BL;HIST1H2BM;HIST1H2BH;HIST3H2BB;HIST2H2BF;HIST2H2BE;HIST1H2BC;HIST1H2BD;H2BFS;HIST1H2BB;HIST1H2BO;HIST1H2BJ;HIST1H2BK	Control_SMC3	15	2 Oxidation (M)	_AM(Oxidation (M))GIM(Oxidation (M))NSFVNDIFER_	AM(1)GIM(1)NSFVNDIFER	AM(120)GIM(120)NSFVNDIFER	0	2	0	U3KQK0;Q99880;Q99879;Q99877;Q93079;Q8N257;Q5QNW6;Q16778;P62807;P58876;P57053;P33778;P23527;P06899;O60814;Q5QNW6-2	U3KQK0	U3KQK0	HIST1H2BN;HIST1H2BL;HIST1H2BM;HIST1H2BH;HIST3H2BB;HIST2H2BF;HIST2H2BE;HIST1H2BC;HIST1H2BD;H2BFS;HIST1H2BB;HIST1H2BO;HIST1H2BJ;HIST1H2BK	Histone H2B;Histone H2B type 1-L;Histone H2B type 1-M;Histone H2B type 1-N;Histone H2B type 1-H;Histone H2B type 3-B;Histone H2B type 2-F;Histone H2B type 2-E;Histone H2B type 1-C/E/F/G/I;Histone H2B type 1-D;Histone H2B type F-S;Histone H2B type 1-B;Histone H2B type 1-O;Histone H2B type 1-J;Histone H2B type 1-K	MULTI-MSMS	1480_Kerstinwendt_12	1	Control_SMC3	888.405	2	888.408	1774.8	-4.203	-0.003734	0.75489	0.00067065	-3.4481	-0.0030633	888.408	51.737	0.9095	51.737	51.307	52.216	0					39	12	5	0	0	0	0.026056
AMGIMNSFVNDIFER	7.4951e-09	1388100	HIST1H2BN;HIST1H2BL;HIST1H2BM;HIST1H2BH;HIST3H2BB;HIST2H2BF;HIST2H2BE;HIST1H2BC;HIST1H2BD;H2BFS;HIST1H2BB;HIST1H2BO;HIST1H2BJ;HIST1H2BK	Patient_SMC3	15	2 Oxidation (M)	_AM(Oxidation (M))GIM(Oxidation (M))NSFVNDIFER_	AM(1)GIM(1)NSFVNDIFER	AM(200)GIM(200)NSFVNDIFER	0	2	0	U3KQK0;Q99880;Q99879;Q99877;Q93079;Q8N257;Q5QNW6;Q16778;P62807;P58876;P57053;P33778;P23527;P06899;O60814;Q5QNW6-2	U3KQK0	U3KQK0	HIST1H2BN;HIST1H2BL;HIST1H2BM;HIST1H2BH;HIST3H2BB;HIST2H2BF;HIST2H2BE;HIST1H2BC;HIST1H2BD;H2BFS;HIST1H2BB;HIST1H2BO;HIST1H2BJ;HIST1H2BK	Histone H2B;Histone H2B type 1-L;Histone H2B type 1-M;Histone H2B type 1-N;Histone H2B type 1-H;Histone H2B type 3-B;Histone H2B type 2-F;Histone H2B type 2-E;Histone H2B type 1-C/E/F/G/I;Histone H2B type 1-D;Histone H2B type F-S;Histone H2B type 1-B;Histone H2B type 1-O;Histone H2B type 1-J;Histone H2B type 1-K	MULTI-MSMS	1480_Kerstinwendt_23	1	Patient_SMC3	888.907	2	888.408	1774.8	-3.2018	-0.0028445	-0.61045	-0.00054233	-3.8122	-0.0033868	888.408	50.854	0.80292	50.854	50.512	51.314	0					35	10	5	0	0	0	7.4951e-09
ISGLIYEETR	0.003214	667310	HIST1H4A	IgG	10	Unmodified	_ISGLIYEETR_			0	0	0	P62805	P62805	P62805	HIST1H4A	Histone H4	MULTI-MSMS	1480_Kerstinwendt_01_140523161702	1	IgG	590.814	2	590.814	1179.61	-0.42586	-0.00025161	-0.18769	-0.00011089	-0.61356	-0.0003625	590.814	28.296	0.45658	28.296	28.027	28.484	0					19	8	3	0	0	0	0.003214
ISGLIYEETR	0.021617	359830	HIST1H4A	Patient_SMC3	10	Unmodified	_ISGLIYEETR_			0	0	0	P62805	P62805	P62805	HIST1H4A	Histone H4	MULTI-MSMS	1480_Kerstinwendt_23	1	Patient_SMC3	590.813	2	590.814	1179.61	-2.9021	-0.0017146	-0.23351	-0.00013796	-3.1356	-0.0018525	590.814	25.855	0.48965	25.855	25.611	26.101	0					12	6	2	0	0	0	0.021617
ISGLIYEETR	0.00038879	1524500	HIST1H4A	Patient_SMC3	10	Unmodified	_ISGLIYEETR_			0	0	0	P62805	P62805	P62805	HIST1H4A	Histone H4	MULTI-MSMS	1480_Kerstinwendt_29_140507165200	7	Patient_SMC3	590.812	2	590.814	1179.61	-2.7047	-0.001598	-0.83184	-0.00049146	-3.5366	-0.0020895	590.814	26.553	0.70459	26.553	26.24	26.945	0					16	9	2	0	0	0	0.00038879
VFLENVIR	0.0089299	494220	HIST1H4A	IgG	8	Unmodified	_VFLENVIR_			0	0	0	P62805	P62805	P62805	HIST1H4A	Histone H4	MULTI-MSMS	1480_Kerstinwendt_01_140523161702	1	IgG	495.292	2	495.293	988.571	-3.0162	-0.0014939	2.5545	0.0012652	-0.46165	-0.00022865	495.294	39.396	0.40934	39.396	39.23	39.64	0					12	5	3	0	0	0	0.0089299
SDALETLGFLNHYQMK	0.038386	420920	HNRNPL	IgG	16	Oxidation (M)	_SDALETLGFLNHYQM(Oxidation (M))K_	SDALETLGFLNHYQM(1)K	SDALETLGFLNHYQM(87)K	0	1	0	M0R076;M0QYT0;M0QXS5;A0A3B3ITJ4;P14866-2;P14866	M0R076	M0R076	HNRNPL	Heterogeneous nuclear ribonucleoprotein L	MULTI-MSMS	1480_Kerstinwendt_10_140523145549	10	IgG	628.639	3	628.305	1881.89	-0.61016	-0.00038336	-0.19339	-0.00012151	-0.80355	-0.00050487	628.305	47.035	0.71231	47.035	46.624	47.337	0					25	9	4	0	0	0	0.038386
VFNVFCLYGNVEK	0.0006893	173190	HNRNPL	IgG	13	Unmodified	_VFNVFCLYGNVEK_			0	0	0	M0R076;M0QYT0;M0QXS5;A0A3B3ITJ4;P14866-2;P14866	M0R076	M0R076	HNRNPL	Heterogeneous nuclear ribonucleoprotein L	MULTI-MSMS	1480_Kerstinwendt_10_140523145549	10	IgG	794.896	2	794.895	1587.78	0.74885	0.00059526	0.30409	0.00024172	1.0529	0.00083697	794.895	58.438	0.40585	58.438	58.218	58.624	0					16	7	3	0	0	0	0.0006893
NLATTVTEEILEK	0.0006381	311020	HNRNPR	IgG	13	Unmodified	_NLATTVTEEILEK_			0	0	0	O43390-2;O43390;O43390-4;A0A6Q8PHG0;B4DT28;A0A6Q8PH31;A0A6Q8PH35;O43390-3	O43390-2	O43390-2	HNRNPR	Heterogeneous nuclear ribonucleoprotein R	MULTI-MSMS	1480_Kerstinwendt_10_140523145549	10	IgG	730.896	2	730.896	1459.78	0.85772	0.0006269	0.5066	0.00037027	1.3643	0.00099718	730.896	57.186	0.56277	57.186	56.913	57.475	0					23	10	3	0	0	0	0.0006381
TGYTLDVTTGQR	0.00087285		HNRNPR;SYNCRIP	IgG	12	Unmodified	_TGYTLDVTTGQR_			0	0	0	O43390-2;O43390;O43390-4;A0A6Q8PHG0;A0A7I2V5Q6;A0A7I2YQN2;A0A7I2V4Z0;A0A7I2V4J0;A0A7I2V2F2;A0A7I2V309;B7Z645;A0A7I2V2F0;F6UXX1;O60506-4;O60506-3;O60506-2;O60506;A0A6Q8PEX7	O43390-2	O43390-2	HNRNPR;SYNCRIP	Heterogeneous nuclear ribonucleoprotein R;Heterogeneous nuclear ribonucleoprotein Q	MSMS	1480_Kerstinwendt_10_140523145549	10	IgG	656.331	2	656.331	1310.65	NaN	NaN	NaN	NaN	NaN	NaN	NaN	23.783	1	23.783	23.283	24.283	0								0	0	0	0.00087285
AIIEDLEPR	0.029228	540390	HOOK3	IgG	9	Unmodified	_AIIEDLEPR_			0	0	0	Q86VS8;H0YDM4	Q86VS8	Q86VS8	HOOK3	Protein Hook homolog 3	MULTI-MSMS	1480_Kerstinwendt_08	8	IgG	528.289	2	528.29	1054.57	-2.4457	-0.001292	-0.38708	-0.00020449	-2.8328	-0.0014965	528.29	29.412	1.207	29.412	28.638	29.845	0					39	16	3	0	0	0	0.029228
ESPVSAGNDAYVDLDR	1.5411e-07	1435700	HOOK3	IgG	16	Unmodified	_ESPVSAGNDAYVDLDR_			0	0	0	Q86VS8	Q86VS8	Q86VS8	HOOK3	Protein Hook homolog 3	MULTI-MSMS	1480_Kerstinwendt_08	8	IgG	854.392	2	854.395	1706.77	-2.3541	-0.0020113	-0.0010812	-9.2381e-07	-2.3552	-0.0020122	854.896	27.96	0.7016	27.96	27.656	28.357	0					27	9	4	0	0	0	1.5411e-07
HLQLQTQLEQLQEETFR	1.3106e-05	3607800	HOOK3	IgG	17	Unmodified	_HLQLQTQLEQLQEETFR_			0	0	0	Q86VS8	Q86VS8	Q86VS8	HOOK3	Protein Hook homolog 3	MULTI-MSMS	1480_Kerstinwendt_08	8	IgG	714.704	3	714.371	2140.09	-1.31	-0.00093582	0.36862	0.00026333	-0.94138	-0.00067249	714.705	48.629	0.64717	48.629	48.314	48.961	0					35	8	6	0	0	0	1.3106e-05
IEELQEALR	0.00095203	1220800	HOOK3	IgG	9	Unmodified	_IEELQEALR_			0	0	0	Q86VS8;H0YDM4	Q86VS8	Q86VS8	HOOK3	Protein Hook homolog 3	MULTI-MSMS	1480_Kerstinwendt_08	8	IgG	550.8	2	550.801	1099.59	-2.4956	-0.0013746	-0.031522	-1.7362e-05	-2.5271	-0.0013919	550.801	25.817	0.72575	25.817	25.484	26.209	0					25	10	3	0	0	0	0.00095203
LASTGSGQSFLAR	0.0027894	1291700	HOOK3	IgG	13	Unmodified	_LASTGSGQSFLAR_			0	0	0	Q86VS8	Q86VS8	Q86VS8	HOOK3	Protein Hook homolog 3	MULTI-MSMS	1480_Kerstinwendt_08	8	IgG	647.839	2	647.841	1293.67	-2.6674	-0.0017281	0.696	0.0004509	-1.9715	-0.0012772	647.842	20.755	0.54935	20.755	20.453	21.002	0					16	7	3	0	0	0	0.0027894
LLEVQSQVEELQK	1.2019e-124	3056200	HOOK3	IgG	13	Unmodified	_LLEVQSQVEELQK_			0	0	0	Q86VS8	Q86VS8	Q86VS8	HOOK3	Protein Hook homolog 3	MULTI-MSMS	1480_Kerstinwendt_08	8	IgG	772.421	2	771.922	1541.83	-1.9921	-0.0015378	-0.32509	-0.00025095	-2.3172	-0.0017887	771.922	32.266	0.70143	32.266	32.023	32.724	0					27	9	4	0	0	0	1.2019e-124
LNQSDSIEDPNSPAGR	3.7519e-12	1952500	HOOK3	IgG	16	Unmodified	_LNQSDSIEDPNSPAGR_			0	0	0	Q86VS8	Q86VS8	Q86VS8	HOOK3	Protein Hook homolog 3	MULTI-MSMS	1480_Kerstinwendt_08	8	IgG	850.394	2	850.398	1698.78	-1.7245	-0.0014665	-0.41057	-0.00034915	-2.1351	-0.0018157	850.9	14.905	0.56424	14.905	14.689	15.253	0					19	8	3	0	0	0	3.7519e-12
QNQGAAPEIQALK	0.001478	813430	HOOK3	IgG	13	Unmodified	_QNQGAAPEIQALK_			0	0	0	Q86VS8;H0YDM4	Q86VS8	Q86VS8	HOOK3	Protein Hook homolog 3	MULTI-MSMS	1480_Kerstinwendt_08	8	IgG	684.366	2	684.368	1366.72	-2.0861	-0.0014277	-0.036283	-2.4831e-05	-2.1224	-0.0014525	684.368	20.285	0.59903	20.285	19.991	20.59	0					21	8	3	0	0	0	0.001478
SSLLAENQVLMER	1.2815e-36	1684100	HOOK3	IgG	13	Oxidation (M)	_SSLLAENQVLM(Oxidation (M))ER_	SSLLAENQVLM(1)ER	SSLLAENQVLM(270)ER	0	1	0	Q86VS8	Q86VS8	Q86VS8	HOOK3	Protein Hook homolog 3	MULTI-MSMS	1480_Kerstinwendt_08	8	IgG	753.383	2	753.385	1504.76	-1.7989	-0.0013553	-0.82734	-0.0006233	-2.6263	-0.0019786	753.384	29.951	0.56123	29.951	29.702	30.264	0					23	7	4	0	0	0	1.2815e-36
TTEELNEALSAK	0.00010988	1039700	HOOK3	IgG	12	Unmodified	_TTEELNEALSAK_			0	0	0	Q86VS8	Q86VS8	Q86VS8	HOOK3	Protein Hook homolog 3	MULTI-MSMS	1480_Kerstinwendt_08	8	IgG	653.329	2	653.33	1304.65	-2.7835	-0.0018186	1.2878	0.00084135	-1.4958	-0.00097723	653.331	21.029	0.66232	21.029	20.796	21.459	0					16	9	3	0	0	0	0.00010988
DGYLFQLLR	4.3641e-09	758550	HRG	IgG	9	Unmodified	_DGYLFQLLR_			0	0	0	P04196	P04196	P04196	HRG	Histidine-rich glycoprotein	MULTI-MSMS	1480_Kerstinwendt_08	8	IgG	562.807	2	562.809	1123.6	-1.6233	-0.00091363	-0.58099	-0.00032699	-2.2043	-0.0012406	562.808	57.775	0.66192	57.775	57.534	58.195	0					21	9	4	0	0	0	4.3641e-09
DGYLFQLLR	0.0010166	1172600	HRG	IgG	9	Unmodified	_DGYLFQLLR_			0	0	0	P04196	P04196	P04196	HRG	Histidine-rich glycoprotein	MULTI-MSMS	1480_Kerstinwendt_09	9	IgG	562.807	2	562.809	1123.6	-0.032753	-1.8434e-05	-2.1067	-0.0011857	-2.1395	-0.0012041	562.807	57.795	0.66585	57.795	57.521	58.187	0					23	9	3	0	0	0	0.0010166
DGYLFQLLR	0.007865	533990	HRG	Control_SMC3	9	Unmodified	_DGYLFQLLR_			0	0	0	P04196	P04196	P04196	HRG	Histidine-rich glycoprotein	MULTI-MSMS	1480_Kerstinwendt_19	8	Control_SMC3	562.808	2	562.809	1123.6	1.1218	0.00063137	-3.6318	-0.002044	-2.51	-0.0014126	562.807	58.177	0.54797	58.177	57.892	58.44	0					16	7	3	0	0	0	0.007865
DGYLFQLLR	0.0063461	414000	HRG	Control_SMC3	9	Unmodified	_DGYLFQLLR_			0	0	0	P04196	P04196	P04196	HRG	Histidine-rich glycoprotein	MULTI-MSMS	1480_Kerstinwendt_21	10	Control_SMC3	562.807	2	562.809	1123.6	-2.5875	-0.0014563	-0.24265	-0.00013657	-2.8302	-0.0015929	562.808	58.122	0.62082	58.122	57.836	58.457	0					18	8	3	0	0	0	0.0063461
DVQTALALAK	0.037608	1329100	HSD17B10	IgG	10	Unmodified	_DVQTALALAK_			0	0	0	Q5H928;A0A804HHW5;Q99714-2;Q99714	Q5H928	Q5H928	HSD17B10	3-hydroxyacyl-CoA dehydrogenase type-2	MULTI-MSMS	1480_Kerstinwendt_03_140523173817	3	IgG	515.301	2	515.301	1028.59	2.7665	0.0014256	-2.218	-0.0011429	0.54848	0.00028263	515.299	30.029	0.41698	30.029	29.787	30.204	0					12	5	3	0	0	0	0.037608
GLVAVITGGASGLGLATAER	0.00075243	813740	HSD17B10	IgG	20	Unmodified	_GLVAVITGGASGLGLATAER_			0	0	0	Q5H928;A0A804HHW5;Q99714-2;Q99714	Q5H928	Q5H928	HSD17B10	3-hydroxyacyl-CoA dehydrogenase type-2	MULTI-SECPEP	1480_Kerstinwendt_03_140523173817	3	IgG	907.759	2	907.013	1812.01	-0.24304	-0.00022044	1.316	0.0011936	1.0729	0.00097316	907.515	56.159	0.46487	56.159	55.877	56.342	0					17	6	4	0	0	0	0.00075243
ATSTATSGFAGAIGQK	1.4107e-12	499890	HSD17B4	IgG	16	Unmodified	_ATSTATSGFAGAIGQK_			0	0	0	E7ER27;P51659;E7EPL9;A0A804HK65;A0A2R8YD50;A0A804HKU2;P51659-2;P51659-3;E7ET17;A0A2R8Y7L2;A0A804HIR1	E7ER27	E7ER27	HSD17B4	Peroxisomal multifunctional enzyme type 2;(3R)-hydroxyacyl-CoA dehydrogenase;Enoyl-CoA hydratase 2	MULTI-MSMS	1480_Kerstinwendt_08	8	IgG	734.374	2	734.376	1466.74	-1.8661	-0.0013704	-0.30068	-0.00022081	-2.1668	-0.0015912	734.376	20.692	0.41284	20.692	20.453	20.866	0					12	5	3	0	0	0	1.4107e-12
IDVVVNNAGILR	0.024835	469870	HSD17B4	IgG	12	Unmodified	_IDVVVNNAGILR_			0	0	0	E7ER27;P51659;E7EPL9;A0A804HK65;A0A2R8YD50;A0A804HKU2;P51659-2;P51659-3;A0A2R8YF45;A0A2R8YDT8;A0A804HK88	E7ER27	E7ER27	HSD17B4	Peroxisomal multifunctional enzyme type 2;(3R)-hydroxyacyl-CoA dehydrogenase;Enoyl-CoA hydratase 2	MULTI-MSMS	1480_Kerstinwendt_08	8	IgG	641.876	2	641.878	1281.74	-2.4296	-0.0015595	-0.045899	-2.9462e-05	-2.4755	-0.0015889	641.877	33.36	0.56401	33.36	33.067	33.631	0					16	7	3	0	0	0	0.024835
LGLLGLANSLAIEGR	5.8756e-05	645870	HSD17B4	IgG	15	Unmodified	_LGLLGLANSLAIEGR_			0	0	0	E7ER27;P51659;E7EPL9;A0A804HK65;A0A2R8YD50;A0A804HKU2;P51659-2;P51659-3;E7ET17;A0A2R8Y7L2;A0A804HIG8;A0A2R8Y7W2	E7ER27	E7ER27	HSD17B4	Peroxisomal multifunctional enzyme type 2;(3R)-hydroxyacyl-CoA dehydrogenase;Enoyl-CoA hydratase 2	MULTI-MSMS	1480_Kerstinwendt_08	8	IgG	748.941	2	748.943	1495.87	-1.5628	-0.0011705	0.29561	0.0002214	-1.2672	-0.00094908	748.943	58.542	0.50157	58.542	58.269	58.771	0					17	6	4	0	0	0	5.8756e-05
VVLVTGAGAGLGR	0.00034427	552160	HSD17B4	IgG	13	Unmodified	_VVLVTGAGAGLGR_			0	0	0	E7ER27;P51659;E7EPL9;A0A804HK65;A0A2R8YD50;A0A804HKU2;A0A804HIR1;A0A2R8YF45;A0A2R8YDT8;A0A2R8YEG2;A0A804HKT2;A0A804HLJ0	E7ER27	E7ER27	HSD17B4	Peroxisomal multifunctional enzyme type 2;(3R)-hydroxyacyl-CoA dehydrogenase;Enoyl-CoA hydratase 2	MULTI-MSMS	1480_Kerstinwendt_08	8	IgG	585.352	2	585.354	1168.69	-1.877	-0.0010987	-0.59583	-0.00034877	-2.4728	-0.0014475	585.353	25.102	0.60962	25.102	24.805	25.414	0					20	8	3	0	0	0	0.00034427
AQIHDLVLVGGSTR	0.043832	2397600	HSPA1B;HSPA1A	IgG	14	Unmodified	_AQIHDLVLVGGSTR_			0	0	0	A0A0G2JIW1;P0DMV9;P0DMV8;P0DMV8-2;V9GZ37	A0A0G2JIW1	A0A0G2JIW1	HSPA1B;HSPA1A	Heat shock 70 kDa protein 1B;Heat shock 70 kDa protein 1A	MULTI-MSMS	1480_Kerstinwendt_10_140523145549	10	IgG	489.275	3	489.276	1464.8	-1.2627	-0.00061783	0.25598	0.00012525	-1.0068	-0.00049258	489.276	27.851	0.83363	27.851	27.55	28.384	0					31	11	5	0	0	0	0.043832
DAGVIAGLNVLR	8.1598e-35	3103500	HSPA1B;HSPA1A	IgG	12	Unmodified	_DAGVIAGLNVLR_			0	0	0	A0A0G2JIW1;P0DMV9;P0DMV8;P0DMV8-2	A0A0G2JIW1	A0A0G2JIW1	HSPA1B;HSPA1A	Heat shock 70 kDa protein 1B;Heat shock 70 kDa protein 1A	MULTI-MSMS	1480_Kerstinwendt_10_140523145549	10	IgG	599.351	2	599.351	1196.69	-0.77177	-0.00046256	0.68998	0.00041354	-0.081792	-4.9022e-05	599.352	46.587	0.75352	46.587	46.286	47.04	0					24	10	3	0	0	0	8.1598e-35
FGDPVVQSDMK	0.041151		HSPA1B;HSPA1A	IgG	11	Oxidation (M)	_FGDPVVQSDM(Oxidation (M))K_	FGDPVVQSDM(1)K	FGDPVVQSDM(90)K	0	1	0	A0A0G2JIW1;P0DMV9;P0DMV8;P0DMV8-2	A0A0G2JIW1	A0A0G2JIW1	HSPA1B;HSPA1A	Heat shock 70 kDa protein 1B;Heat shock 70 kDa protein 1A	MSMS	1480_Kerstinwendt_07	7	IgG	619.788	2	619.79	1237.56	NaN	NaN	NaN	NaN	NaN	NaN	NaN	16.407	1	16.407	15.907	16.907	0								0	0	0	0.041151
FGDPVVQSDMK	0.01048	470250	HSPA1B;HSPA1A	IgG	11	Oxidation (M)	_FGDPVVQSDM(Oxidation (M))K_	FGDPVVQSDM(1)K	FGDPVVQSDM(130)K	0	1	0	A0A0G2JIW1;P0DMV9;P0DMV8;P0DMV8-2	A0A0G2JIW1	A0A0G2JIW1	HSPA1B;HSPA1A	Heat shock 70 kDa protein 1B;Heat shock 70 kDa protein 1A	MULTI-MSMS	1480_Kerstinwendt_10_140523145549	10	IgG	619.789	2	619.79	1237.56	-0.62568	-0.00038779	-0.61049	-0.00037837	-1.2362	-0.00076616	619.79	17.777	0.64257	17.777	17.572	18.215	0					14	9	3	0	0	0	0.01048
HWPFQVINDGDKPK	0.014529	652040	HSPA1B;HSPA1A	IgG	14	Unmodified	_HWPFQVINDGDKPK_			0	0	1	A0A0G2JIW1;P0DMV9;P0DMV8	A0A0G2JIW1	A0A0G2JIW1	HSPA1B;HSPA1A	Heat shock 70 kDa protein 1B;Heat shock 70 kDa protein 1A	MULTI-MSMS	1480_Kerstinwendt_10_140523145549	10	IgG	561.291	3	560.955	1679.84	-0.3848	-0.00021585	-0.48302	-0.00027095	-0.86782	-0.00048681	560.954	32.127	1.5286	32.127	31.235	32.764	0					62	22	5	0	0	0	0.014529
LLQDFFNGR	0.0016953	1260500	HSPA1B;HSPA1A	IgG	9	Unmodified	_LLQDFFNGR_			0	0	0	A0A0G2JIW1;P0DMV9;P0DMV8;P0DMV8-2;V9GZ37	A0A0G2JIW1	A0A0G2JIW1	HSPA1B;HSPA1A	Heat shock 70 kDa protein 1B;Heat shock 70 kDa protein 1A	MULTI-MSMS	1480_Kerstinwendt_10_140523145549	10	IgG	555.291	2	555.291	1108.57	-0.51481	-0.00028587	0.03981	2.2106e-05	-0.475	-0.00026376	555.291	43.541	0.49541	43.541	43.329	43.825	0					14	6	3	0	0	0	0.0016953
LVNHFVEEFK	0.040164	803760	HSPA1B;HSPA1A	IgG	10	Unmodified	_LVNHFVEEFK_			0	0	0	A0A0G2JIW1;P0DMV9;P0DMV8;P0DMV8-2;V9GZ37	A0A0G2JIW1	A0A0G2JIW1	HSPA1B;HSPA1A	Heat shock 70 kDa protein 1B;Heat shock 70 kDa protein 1A	MULTI-MSMS	1480_Kerstinwendt_10_140523145549	10	IgG	421.224	3	421.224	1260.65	-0.16659	-7.017e-05	-0.43972	-0.00018522	-0.6063	-0.00025539	421.224	29.582	0.47527	29.582	29.351	29.826	0					19	6	4	0	0	0	0.040164
LVNHFVEEFKR	0.0068259	1796400	HSPA1B;HSPA1A	IgG	11	Unmodified	_LVNHFVEEFKR_			0	0	1	A0A0G2JIW1;P0DMV9;P0DMV8;P0DMV8-2;V9GZ37	A0A0G2JIW1	A0A0G2JIW1	HSPA1B;HSPA1A	Heat shock 70 kDa protein 1B;Heat shock 70 kDa protein 1A	MULTI-MSMS	1480_Kerstinwendt_10_140523145549	10	IgG	473.257	3	473.258	1416.75	-0.48322	-0.00022869	-0.0079863	-3.7796e-06	-0.49121	-0.00023247	473.258	24.477	0.7518	24.477	24.231	24.983	0					26	10	4	0	0	0	0.0068259
LVNHFVEEFKR	0.053835	569270	HSPA1B;HSPA1A	Patient_SMC3	11	Unmodified	_LVNHFVEEFKR_			0	0	1	A0A0G2JIW1;P0DMV9;P0DMV8;P0DMV8-2;V9GZ37	A0A0G2JIW1	A0A0G2JIW1	HSPA1B;HSPA1A	Heat shock 70 kDa protein 1B;Heat shock 70 kDa protein 1A	MULTI-MSMS	1480_Kerstinwendt_29_140507165200	7	Patient_SMC3	473.255	3	473.258	1416.75	-3.5476	-0.0016789	0.80789	0.00038234	-2.7397	-0.0012966	473.259	22.965	0.47509	22.965	22.83	23.305	0					14	6	3	0	0	0	0.053835
NALESYAFNMK	2.1553e-22	870360	HSPA1B;HSPA1A	IgG	11	Oxidation (M)	_NALESYAFNM(Oxidation (M))K_	NALESYAFNM(1)K	NALESYAFNM(240)K	0	1	0	A0A0G2JIW1;P0DMV9;P0DMV8;P0DMV8-2;V9GZ37	A0A0G2JIW1	A0A0G2JIW1	HSPA1B;HSPA1A	Heat shock 70 kDa protein 1B;Heat shock 70 kDa protein 1A	MULTI-MSMS	1480_Kerstinwendt_07	7	IgG	652.3	2	652.303	1302.59	-2.4814	-0.0016186	1.2566	0.00081967	-1.2248	-0.00079895	652.303	27.903	0.56157	27.903	27.648	28.209	0					21	7	4	0	0	0	2.1553e-22
NALESYAFNMK	2.1573e-23	1105900	HSPA1B;HSPA1A	IgG	11	Oxidation (M)	_NALESYAFNM(Oxidation (M))K_	NALESYAFNM(1)K	NALESYAFNM(260)K	0	1	0	A0A0G2JIW1;P0DMV9;P0DMV8;P0DMV8-2;V9GZ37	A0A0G2JIW1	A0A0G2JIW1	HSPA1B;HSPA1A	Heat shock 70 kDa protein 1B;Heat shock 70 kDa protein 1A	MULTI-MSMS	1480_Kerstinwendt_10_140523145549	10	IgG	652.303	2	652.303	1302.59	-0.19484	-0.00012709	0.39859	0.00026	0.20375	0.00013291	652.303	29.858	0.56118	29.858	29.617	30.178	0					21	7	4	0	0	0	2.1573e-23
NALESYAFNMK	0.000161	1043800	HSPA1B;HSPA1A	Control_SMC3	11	Oxidation (M)	_NALESYAFNM(Oxidation (M))K_	NALESYAFNM(1)K	NALESYAFNM(190)K	0	1	0	A0A0G2JIW1;P0DMV9;P0DMV8;P0DMV8-2;V9GZ37	A0A0G2JIW1	A0A0G2JIW1	HSPA1B;HSPA1A	Heat shock 70 kDa protein 1B;Heat shock 70 kDa protein 1A	MULTI-MSMS	1480_Kerstinwendt_18	7	Control_SMC3	652.3	2	652.303	1302.59	-3.7253	-0.00243	2.2933	0.0014959	-1.432	-0.00093408	652.304	28.368	0.70098	28.368	28.094	28.795	0					20	9	3	0	0	0	0.000161
NALESYAFNMK	1.1598e-06	1005500	HSPA1B;HSPA1A	Patient_SMC3	11	Oxidation (M)	_NALESYAFNM(Oxidation (M))K_	NALESYAFNM(1)K	NALESYAFNM(200)K	0	1	0	A0A0G2JIW1;P0DMV9;P0DMV8;P0DMV8-2;V9GZ37	A0A0G2JIW1	A0A0G2JIW1	HSPA1B;HSPA1A	Heat shock 70 kDa protein 1B;Heat shock 70 kDa protein 1A	MULTI-MSMS	1480_Kerstinwendt_29_140507165200	7	Patient_SMC3	652.3	2	652.303	1302.59	-3.1856	-0.002078	2.1691	0.0014149	-1.0166	-0.00066312	652.305	28.517	0.98059	28.517	28.152	29.133	0					32	13	4	0	0	0	1.1598e-06
NALESYAFNMK	1.4136e-09	768060	HSPA1B;HSPA1A	IgG	11	Unmodified	_NALESYAFNMK_			0	0	0	A0A0G2JIW1;P0DMV9;P0DMV8;P0DMV8-2;V9GZ37	A0A0G2JIW1	A0A0G2JIW1	HSPA1B;HSPA1A	Heat shock 70 kDa protein 1B;Heat shock 70 kDa protein 1A	MULTI-MSMS	1480_Kerstinwendt_10_140523145549	10	IgG	644.306	2	644.306	1286.6	0.45243	0.00029151	0.16606	0.00010699	0.61849	0.0003985	644.306	39.159	0.40646	39.159	38.932	39.339	0					17	5	4	0	0	0	1.4136e-09
NQVALNPQNTVFDAK	7.9789e-27	1442300	HSPA1B;HSPA1A	IgG	15	Unmodified	_NQVALNPQNTVFDAK_			0	0	0	A0A0G2JIW1;P0DMV9;P0DMV8;P0DMV8-2	A0A0G2JIW1	A0A0G2JIW1	HSPA1B;HSPA1A	Heat shock 70 kDa protein 1B;Heat shock 70 kDa protein 1A	MULTI-MSMS	1480_Kerstinwendt_07	7	IgG	829.927	2	829.928	1657.84	-2.3445	-0.0019458	-0.42715	-0.0003545	-2.7717	-0.0023003	829.928	29.801	0.77107	29.801	29.388	30.159	0					28	10	4	0	0	0	7.9789e-27
NQVALNPQNTVFDAK	4.451e-62	2695000	HSPA1B;HSPA1A	IgG	15	Unmodified	_NQVALNPQNTVFDAK_			0	0	0	A0A0G2JIW1;P0DMV9;P0DMV8;P0DMV8-2	A0A0G2JIW1	A0A0G2JIW1	HSPA1B;HSPA1A	Heat shock 70 kDa protein 1B;Heat shock 70 kDa protein 1A	MULTI-MSMS	1480_Kerstinwendt_10_140523145549	10	IgG	829.928	2	829.928	1657.84	0.33257	0.00027601	0.073158	6.0716e-05	0.40572	0.00033672	829.929	31.94	0.76974	31.94	31.447	32.217	0					38	10	5	0	0	0	4.451e-62
NQVALNPQNTVFDAK	1.9566e-27	1710900	HSPA1B;HSPA1A	Control_SMC3	15	Unmodified	_NQVALNPQNTVFDAK_			0	0	0	A0A0G2JIW1;P0DMV9;P0DMV8;P0DMV8-2	A0A0G2JIW1	A0A0G2JIW1	HSPA1B;HSPA1A	Heat shock 70 kDa protein 1B;Heat shock 70 kDa protein 1A	MULTI-MSMS	1480_Kerstinwendt_18	7	Control_SMC3	829.926	2	829.928	1657.84	-2.3993	-0.0019912	-0.123	-0.00010209	-2.5223	-0.0020933	829.928	30.025	0.90859	30.025	29.573	30.482	0					37	12	4	0	0	0	1.9566e-27
NQVALNPQNTVFDAK	4.5599e-30	1905000	HSPA1B;HSPA1A	Patient_SMC3	15	Unmodified	_NQVALNPQNTVFDAK_			0	0	0	A0A0G2JIW1;P0DMV9;P0DMV8;P0DMV8-2	A0A0G2JIW1	A0A0G2JIW1	HSPA1B;HSPA1A	Heat shock 70 kDa protein 1B;Heat shock 70 kDa protein 1A	MULTI-MSMS	1480_Kerstinwendt_29_140507165200	7	Patient_SMC3	829.926	2	829.928	1657.84	-3.0854	-0.0025607	0.51316	0.00042589	-2.5722	-0.0021348	830.43	30.316	0.89935	30.316	29.977	30.876	0					33	12	4	0	0	0	4.5599e-30
SINPDEAVAYGAAVQAAILMGDK	0.011919	536610	HSPA1B;HSPA1A	IgG	23	Oxidation (M)	_SINPDEAVAYGAAVQAAILM(Oxidation (M))GDK_	SINPDEAVAYGAAVQAAILM(1)GDK	SINPDEAVAYGAAVQAAILM(84)GDK	0	1	0	A0A0G2JIW1;P0DMV9;P0DMV8;P0DMV8-2;V9GZ37	A0A0G2JIW1	A0A0G2JIW1	HSPA1B;HSPA1A	Heat shock 70 kDa protein 1B;Heat shock 70 kDa protein 1A	MULTI-MSMS	1480_Kerstinwendt_07	7	IgG	774.389	3	774.054	2319.14	-1.5392	-0.0011914	0.098328	7.6111e-05	-1.4409	-0.0011153	774.389	63.044	0.76051	63.044	62.634	63.395	0					55	18	5	0	0	0	0.011919
SINPDEAVAYGAAVQAAILMGDK	0.055479	819350	HSPA1B;HSPA1A	Control_SMC3	23	Oxidation (M)	_SINPDEAVAYGAAVQAAILM(Oxidation (M))GDK_	SINPDEAVAYGAAVQAAILM(1)GDK	SINPDEAVAYGAAVQAAILM(56)GDK	0	1	0	A0A0G2JIW1;P0DMV9;P0DMV8;P0DMV8-2;V9GZ37	A0A0G2JIW1	A0A0G2JIW1	HSPA1B;HSPA1A	Heat shock 70 kDa protein 1B;Heat shock 70 kDa protein 1A	MULTI-MSMS	1480_Kerstinwendt_18	7	Control_SMC3	774.386	3	774.054	2319.14	0.16998	0.00013158	-1.7351	-0.0013431	-1.5652	-0.0012115	774.387	63.432	0.74155	63.432	63.073	63.815	0					38	15	3	0	0	0	0.055479
SINPDEAVAYGAAVQAAILMGDK	0.0163	460110	HSPA1B;HSPA1A	Patient_SMC3	23	Oxidation (M)	_SINPDEAVAYGAAVQAAILM(Oxidation (M))GDK_	SINPDEAVAYGAAVQAAILM(1)GDK	SINPDEAVAYGAAVQAAILM(78)GDK	0	1	0	A0A0G2JIW1;P0DMV9;P0DMV8;P0DMV8-2;V9GZ37	A0A0G2JIW1	A0A0G2JIW1	HSPA1B;HSPA1A	Heat shock 70 kDa protein 1B;Heat shock 70 kDa protein 1A	MULTI-MSMS	1480_Kerstinwendt_29_140507165200	7	Patient_SMC3	774.387	3	774.054	2319.14	-1.2854	-0.00099499	-0.7755	-0.00060028	-2.0609	-0.0015953	774.388	63.701	0.701	63.701	63.351	64.052	0					33	11	4	0	0	0	0.0163
AKFEELNMDLFR	0.038224	2006000	HSPA5	IgG	12	Oxidation (M)	_AKFEELNM(Oxidation (M))DLFR_	AKFEELNM(1)DLFR	AKFEELNM(120)DLFR	0	1	1	P11021;A0A7P0TB36	P11021	P11021	HSPA5	78 kDa glucose-regulated protein	MULTI-MSMS	1480_Kerstinwendt_08	8	IgG	510.252	3	510.254	1527.74	-3.1386	-0.0016015	0.3161	0.00016129	-2.8225	-0.0014402	510.254	35.551	0.61033	35.551	35.289	35.9	0					27	8	4	0	0	0	0.038224
AKFEELNMDLFR	0.039692	645370	HSPA5	IgG	12	Oxidation (M)	_AKFEELNM(Oxidation (M))DLFR_	AKFEELNM(1)DLFR	AKFEELNM(120)DLFR	0	1	1	P11021;A0A7P0TB36	P11021	P11021	HSPA5	78 kDa glucose-regulated protein	MULTI-MSMS	1480_Kerstinwendt_08	8	IgG	765.376	2	764.877	1527.74	-2.4115	-0.0018445	0.79839	0.00061067	-1.6131	-0.0012338	764.877	35.594	0.48205	35.594	35.289	35.771	0					14	6	3	0	0	0	0.039692
AKFEELNMDLFR	0.0074731	1339000	HSPA5	Control_SMC3	12	Oxidation (M)	_AKFEELNM(Oxidation (M))DLFR_	AKFEELNM(1)DLFR	AKFEELNM(140)DLFR	0	1	1	P11021;A0A7P0TB36	P11021	P11021	HSPA5	78 kDa glucose-regulated protein	MULTI-MSMS	1480_Kerstinwendt_18	7	Control_SMC3	510.252	3	510.254	1527.74	-1.4007	-0.00071473	-1.8102	-0.00092365	-3.2109	-0.0016384	510.253	35.905	0.50226	35.905	35.626	36.129	0					22	7	4	0	0	0	0.0074731
AKFEELNMDLFR	0.0066971	2465100	HSPA5	Patient_SMC3	12	Oxidation (M)	_AKFEELNM(Oxidation (M))DLFR_	AKFEELNM(1)DLFR	AKFEELNM(150)DLFR	0	1	1	P11021;A0A7P0TB36	P11021	P11021	HSPA5	78 kDa glucose-regulated protein	MULTI-MSMS	1480_Kerstinwendt_29_140507165200	7	Patient_SMC3	510.252	3	510.254	1527.74	-2.6267	-0.0013403	-0.52033	-0.0002655	-3.147	-0.0016058	510.253	36.212	0.70068	36.212	35.866	36.567	0					31	9	4	0	0	0	0.0066971
AKFEELNMDLFR	0.018077	1945200	HSPA5	Patient_SMC3	12	Oxidation (M)	_AKFEELNM(Oxidation (M))DLFR_	AKFEELNM(1)DLFR	AKFEELNM(130)DLFR	0	1	1	P11021;A0A7P0TB36	P11021	P11021	HSPA5	78 kDa glucose-regulated protein	MULTI-MSMS	1480_Kerstinwendt_29_140507165200	7	Patient_SMC3	764.875	2	764.877	1527.74	-1.9376	-0.0014821	-0.0062823	-4.8052e-06	-1.9439	-0.0014869	764.877	36.188	0.63134	36.188	35.866	36.497	0					24	8	4	0	0	0	0.018077
DAGTIAGLNVMR	1.0477e-11	2921000	HSPA5	IgG	12	Oxidation (M)	_DAGTIAGLNVM(Oxidation (M))R_	DAGTIAGLNVM(1)R	DAGTIAGLNVM(210)R	0	1	0	P11021;A0A7P0TB36;A0A7P0TAI0	P11021	P11021	HSPA5	78 kDa glucose-regulated protein	MULTI-MSMS	1480_Kerstinwendt_08	8	IgG	617.315	2	617.316	1232.62	-2.4059	-0.0014852	0.37817	0.00023345	-2.0277	-0.0012518	617.316	24.112	0.54523	24.112	23.874	24.419	0					17	7	4	0	0	0	1.0477e-11
DAGTIAGLNVMR	0.0029627	384950	HSPA5	IgG	12	Oxidation (M)	_DAGTIAGLNVM(Oxidation (M))R_	DAGTIAGLNVM(1)R	DAGTIAGLNVM(150)R	0	1	0	P11021;A0A7P0TB36;A0A7P0TAI0	P11021	P11021	HSPA5	78 kDa glucose-regulated protein	MULTI-MSMS	1480_Kerstinwendt_10_140523145549	10	IgG	617.317	2	617.316	1232.62	-0.12751	-7.8715e-05	0.48333	0.00029837	0.35582	0.00021965	617.317	25.933	0.42717	25.933	25.735	26.162	0					15	8	2	0	0	0	0.0029627
DAGTIAGLNVMR	1.4e-07	1618100	HSPA5	Control_SMC3	12	Oxidation (M)	_DAGTIAGLNVM(Oxidation (M))R_	DAGTIAGLNVM(1)R	DAGTIAGLNVM(200)R	0	1	0	P11021;A0A7P0TB36;A0A7P0TAI0	P11021	P11021	HSPA5	78 kDa glucose-regulated protein	MULTI-MSMS	1480_Kerstinwendt_18	7	Control_SMC3	617.315	2	617.316	1232.62	-2.1702	-0.0013397	0.066129	4.0822e-05	-2.1041	-0.0012989	617.316	24.333	0.81854	24.333	24.02	24.839	0					21	11	4	0	0	0	1.4e-07
DAGTIAGLNVMR	2.262e-46	5890100	HSPA5	Patient_SMC3	12	Oxidation (M)	_DAGTIAGLNVM(Oxidation (M))R_	DAGTIAGLNVM(1)R	DAGTIAGLNVM(280)R	0	1	0	P11021;A0A7P0TB36;A0A7P0TAI0	P11021	P11021	HSPA5	78 kDa glucose-regulated protein	MULTI-MSMS	1480_Kerstinwendt_29_140507165200	7	Patient_SMC3	617.315	2	617.316	1232.62	-3.0204	-0.0018645	0.30504	0.00018831	-2.7153	-0.0016762	617.316	24.592	1.0127	24.592	24.272	25.285	0					29	14	5	0	0	0	2.262e-46
DAGTIAGLNVMR	0.010548	845270	HSPA5	IgG	12	Unmodified	_DAGTIAGLNVMR_			0	0	0	P11021;A0A7P0TB36;A0A7P0TAI0	P11021	P11021	HSPA5	78 kDa glucose-regulated protein	MULTI-MSMS	1480_Kerstinwendt_08	8	IgG	609.321	2	609.319	1216.62	-1.9121	-0.0011651	0.11349	6.9149e-05	-1.7986	-0.0010959	609.319	33.81	0.68892	33.81	33.49	34.179	0					17	9	3	0	0	0	0.010548
DAGTIAGLNVMR	6.0112e-05	1565500	HSPA5	Patient_SMC3	12	Unmodified	_DAGTIAGLNVMR_			0	0	0	P11021;A0A7P0TB36;A0A7P0TAI0	P11021	P11021	HSPA5	78 kDa glucose-regulated protein	MULTI-MSMS	1480_Kerstinwendt_29_140507165200	7	Patient_SMC3	609.318	2	609.319	1216.62	-2.392	-0.0014575	0.23914	0.00014571	-2.1528	-0.0013118	609.319	34.265	0.78586	34.265	34.018	34.804	0					20	10	3	0	0	0	6.0112e-05
ELEEIVQPIISK	3.6764e-05	6063100	HSPA5	IgG	12	Unmodified	_ELEEIVQPIISK_			0	0	0	P11021;A0A7P0TB36;A0A7P0TAI0	P11021	P11021	HSPA5	78 kDa glucose-regulated protein	MULTI-MSMS	1480_Kerstinwendt_08	8	IgG	699.898	2	699.398	1396.78	-1.5888	-0.0011112	0.50076	0.00035023	-1.088	-0.00076095	699.398	38.239	0.68881	38.239	37.998	38.687	0					22	11	3	0	0	0	3.6764e-05
ELEEIVQPIISK	4.0828e-05	749060	HSPA5	IgG	12	Unmodified	_ELEEIVQPIISK_			0	0	0	P11021;A0A7P0TB36;A0A7P0TAI0	P11021	P11021	HSPA5	78 kDa glucose-regulated protein	MULTI-MSMS	1480_Kerstinwendt_10_140523145549	10	IgG	699.397	2	699.398	1396.78	0.40243	0.00028146	-0.3493	-0.0002443	0.053129	3.7158e-05	699.398	40.735	0.57723	40.735	40.418	40.995	0					21	7	4	0	0	0	4.0828e-05
ETAEAYLGK	0.012756		HSPA5	IgG	9	Unmodified	_ETAEAYLGK_			0	0	0	P11021;A0A7P0TB36;A0A7P0TAI0	P11021	P11021	HSPA5	78 kDa glucose-regulated protein	MSMS	1480_Kerstinwendt_08	8	IgG	491.247	2	491.248	980.481	NaN	NaN	NaN	NaN	NaN	NaN	NaN	16.747	1	16.747	16.247	17.247	0								0	0	0	0.012756
IEIESFYEGEDFSETLTR	0.0042235	1331500	HSPA5	IgG	18	Unmodified	_IEIESFYEGEDFSETLTR_			0	0	0	P11021;A0A7P0TB36;A0A7P0TAI0	P11021	P11021	HSPA5	78 kDa glucose-regulated protein	MULTI-SECPEP	1480_Kerstinwendt_08	8	IgG	1083.27	2	1083	2163.98	-0.56536	-0.00061228	-1.9498	-0.0021116	-2.5152	-0.0027239	1083	52.943	0.3951	52.943	52.848	53.244	0					10	5	3	0	0	0	0.0042235
IEWLESHQDADIEDFK	6.6169e-06	3740300	HSPA5	IgG	16	Unmodified	_IEWLESHQDADIEDFK_			0	0	0	P11021;A0A7P0TB36;A0A7P0TAI0	P11021	P11021	HSPA5	78 kDa glucose-regulated protein	MULTI-MSMS	1480_Kerstinwendt_08	8	IgG	659.307	3	658.974	1973.9	-2.6102	-0.00172	1.2374	0.00081541	-1.3728	-0.00090463	659.309	40.247	0.62601	40.247	40	40.626	0					28	8	5	0	0	0	6.6169e-06
IEWLESHQDADIEDFK	0.010158	2875000	HSPA5	Control_SMC3	16	Unmodified	_IEWLESHQDADIEDFK_			0	0	0	P11021;A0A7P0TB36;A0A7P0TAI0	P11021	P11021	HSPA5	78 kDa glucose-regulated protein	MULTI-MSMS	1480_Kerstinwendt_18	7	Control_SMC3	658.973	3	658.974	1973.9	-2.2531	-0.0014848	0.90386	0.00059562	-1.3493	-0.00088914	659.309	40.683	0.63091	40.683	40.435	41.066	0					26	8	4	0	0	0	0.010158
IEWLESHQDADIEDFK	0.0031443	5435800	HSPA5	Patient_SMC3	16	Unmodified	_IEWLESHQDADIEDFK_			0	0	0	P11021;A0A7P0TB36;A0A7P0TAI0	P11021	P11021	HSPA5	78 kDa glucose-regulated protein	MULTI-MSMS	1480_Kerstinwendt_29_140507165200	7	Patient_SMC3	658.972	3	658.974	1973.9	-2.1318	-0.0014048	0.40233	0.00026512	-1.7294	-0.0011397	658.975	40.995	0.74377	40.995	40.655	41.399	0					32	10	5	0	0	0	0.0031443
IINEPTAAAIAYGLDKR	0.013683	2259800	HSPA5	IgG	17	Unmodified	_IINEPTAAAIAYGLDKR_			0	0	1	P11021;A0A7P0TB36;A0A7P0TAI0	P11021	P11021	HSPA5	78 kDa glucose-regulated protein	MULTI-MSMS	1480_Kerstinwendt_08	8	IgG	606.002	3	606.004	1814.99	-1.9784	-0.0011989	-0.1178	-7.1387e-05	-2.0962	-0.0012703	606.004	37.396	0.68726	37.396	37.072	37.759	0					29	9	4	0	0	0	0.013683
IINEPTAAAIAYGLDKR	0.030062	1098900	HSPA5	IgG	17	Unmodified	_IINEPTAAAIAYGLDKR_			0	0	1	P11021;A0A7P0TB36;A0A7P0TAI0	P11021	P11021	HSPA5	78 kDa glucose-regulated protein	MULTI-MSMS	1480_Kerstinwendt_10_140523145549	10	IgG	606.004	3	606.004	1814.99	-0.095283	-5.7742e-05	0.23266	0.00014099	0.13738	8.325e-05	606.338	39.596	0.5926	39.596	39.339	39.931	0					19	8	4	0	0	0	0.030062
ITITNDQNR	1.4949e-08	4861600	HSPA5	IgG	9	Unmodified	_ITITNDQNR_			0	0	0	P11021;A0A7P0TB36;A0A7P0TAI0	P11021	P11021	HSPA5	78 kDa glucose-regulated protein	MULTI-MSMS	1480_Kerstinwendt_08	8	IgG	537.779	2	537.781	1073.55	-1.9558	-0.0010518	-0.82094	-0.00044148	-2.7768	-0.0014933	537.78	13.48	0.57249	13.48	13.328	13.9	0					15	8	2	0	0	0	1.4949e-08
ITITNDQNR	2.2606e-08	4712400	HSPA5	Control_SMC3	9	Unmodified	_ITITNDQNR_			0	0	0	P11021;A0A7P0TB36;A0A7P0TAI0	P11021	P11021	HSPA5	78 kDa glucose-regulated protein	MULTI-MSMS	1480_Kerstinwendt_18	7	Control_SMC3	537.779	2	537.781	1073.55	-2.3481	-0.0012628	-0.33764	-0.00018158	-2.6858	-0.0014444	537.78	13.473	0.50148	13.473	13.321	13.822	0					17	7	3	0	0	0	2.2606e-08
ITITNDQNR	3.4202e-29	6243500	HSPA5	Patient_SMC3	9	Unmodified	_ITITNDQNR_			0	0	0	P11021;A0A7P0TB36;A0A7P0TAI0	P11021	P11021	HSPA5	78 kDa glucose-regulated protein	MULTI-MSMS	1480_Kerstinwendt_29_140507165200	7	Patient_SMC3	537.778	2	537.781	1073.55	-3.054	-0.0016424	0.067181	3.6129e-05	-2.9869	-0.0016063	537.78	13.607	0.62413	13.607	13.502	14.126	0					24	9	4	0	0	0	3.4202e-29
ITPSYVAFTPEGER	3.7031e-13	4813700	HSPA5	IgG	14	Unmodified	_ITPSYVAFTPEGER_			0	0	0	P11021;A0A7P0TB36;A0A7P0TAI0	P11021	P11021	HSPA5	78 kDa glucose-regulated protein	MULTI-MSMS	1480_Kerstinwendt_08	8	IgG	783.892	2	783.894	1565.77	-2.142	-0.0016791	-0.13284	-0.00010414	-2.2749	-0.0017833	783.893	32.509	0.83398	32.509	32.162	32.996	0					40	11	5	0	0	0	3.7031e-13
ITPSYVAFTPEGER	0.0030861	735800	HSPA5	IgG	14	Unmodified	_ITPSYVAFTPEGER_			0	0	0	P11021;A0A7P0TB36;A0A7P0TAI0	P11021	P11021	HSPA5	78 kDa glucose-regulated protein	MULTI-MSMS	1480_Kerstinwendt_10_140523145549	10	IgG	783.895	2	783.894	1565.77	-0.1148	-8.9993e-05	1.2156	0.0009529	1.1008	0.00086291	783.895	34.788	0.55941	34.788	34.476	35.035	0					22	7	4	0	0	0	0.0030861
ITPSYVAFTPEGER	0.00044978	3766100	HSPA5	Control_SMC3	14	Unmodified	_ITPSYVAFTPEGER_			0	0	0	P11021;A0A7P0TB36;A0A7P0TAI0	P11021	P11021	HSPA5	78 kDa glucose-regulated protein	MULTI-MSMS	1480_Kerstinwendt_18	7	Control_SMC3	783.892	2	783.894	1565.77	-1.8154	-0.0014231	-1.03	-0.00080744	-2.8455	-0.0022305	783.893	32.847	0.96098	32.847	32.458	33.419	0					42	13	5	0	0	0	0.00044978
ITPSYVAFTPEGER	6.8141e-27	9328500	HSPA5	Patient_SMC3	14	Unmodified	_ITPSYVAFTPEGER_			0	0	0	P11021;A0A7P0TB36;A0A7P0TAI0	P11021	P11021	HSPA5	78 kDa glucose-regulated protein	MULTI-MSMS	1480_Kerstinwendt_29_140507165200	7	Patient_SMC3	783.892	2	783.894	1565.77	-2.564	-0.0020099	-0.16533	-0.0001296	-2.7293	-0.0021395	783.894	33.068	1.1167	33.068	32.69	33.807	0					51	15	5	0	0	0	6.8141e-27
KSDIDEIVLVGGSTR	0.024347	1489100	HSPA5	IgG	15	Unmodified	_KSDIDEIVLVGGSTR_			0	0	1	P11021;A0A7P0TB36	P11021	P11021	HSPA5	78 kDa glucose-regulated protein	MULTI-MSMS	1480_Kerstinwendt_08	8	IgG	530.289	3	530.29	1587.85	-2.2038	-0.0011686	-0.806	-0.00042741	-3.0098	-0.0015961	530.289	30.848	0.78141	30.848	30.544	31.326	0					28	10	4	0	0	0	0.024347
KSDIDEIVLVGGSTR	0.023118	885730	HSPA5	Control_SMC3	15	Unmodified	_KSDIDEIVLVGGSTR_			0	0	1	P11021;A0A7P0TB36	P11021	P11021	HSPA5	78 kDa glucose-regulated protein	MULTI-MSMS	1480_Kerstinwendt_18	7	Control_SMC3	530.288	3	530.29	1587.85	-1.5929	-0.00084469	-1.6788	-0.00089022	-3.2716	-0.0017349	530.289	31.15	0.71017	31.15	30.904	31.614	0					22	9	4	0	0	0	0.023118
KSDIDEIVLVGGSTR	0.023904	2073300	HSPA5	Patient_SMC3	15	Unmodified	_KSDIDEIVLVGGSTR_			0	0	1	P11021;A0A7P0TB36	P11021	P11021	HSPA5	78 kDa glucose-regulated protein	MULTI-MSMS	1480_Kerstinwendt_29_140507165200	7	Patient_SMC3	530.288	3	530.29	1587.85	-3.0053	-0.0015937	0.18077	9.5861e-05	-2.8245	-0.0014978	530.289	31.435	0.77412	31.435	31.148	31.922	0					32	10	4	0	0	0	0.023904
KSQIFSTASDNQPTVTIK	0.032195	523720	HSPA5	IgG	18	Unmodified	_KSQIFSTASDNQPTVTIK_			0	0	1	P11021;A0A7P0TB36;A0A7P0TAI0	P11021	P11021	HSPA5	78 kDa glucose-regulated protein	MULTI-MSMS	1480_Kerstinwendt_08	8	IgG	656.014	3	655.681	1964.02	-3.0127	-0.0019754	0.14366	9.4197e-05	-2.869	-0.0018812	656.016	23.083	0.64601	23.083	22.745	23.391	0					28	9	4	0	0	0	0.032195
KVTHAVVTVPAYFNDAQR	0.048529	450390	HSPA5	IgG	18	Unmodified	_KVTHAVVTVPAYFNDAQR_			0	0	1	P11021;A0A7P0TB36;A0A7P0TAI0	P11021	P11021	HSPA5	78 kDa glucose-regulated protein	MULTI-MSMS	1480_Kerstinwendt_08	8	IgG	505.02	4	504.772	2015.06	-3.2032	-0.0016169	-0.26354	-0.00013303	-3.4667	-0.0017499	504.772	26.009	1.0047	26.009	25.346	26.351	0					39	14	4	0	0	0	0.048529
KVTHAVVTVPAYFNDAQR	0.046614	801490	HSPA5	Patient_SMC3	18	Unmodified	_KVTHAVVTVPAYFNDAQR_			0	0	1	P11021;A0A7P0TB36;A0A7P0TAI0	P11021	P11021	HSPA5	78 kDa glucose-regulated protein	MULTI-MSMS	1480_Kerstinwendt_29_140507165200	7	Patient_SMC3	673.026	3	672.694	2015.06	-3.0579	-0.0020571	0.3475	0.00023376	-2.7104	-0.0018233	673.028	26.793	1.1268	26.793	26.102	27.229	0					46	15	4	0	0	0	0.046614
KVTHAVVTVPAYFNDAQR	0.025374	609230	HSPA5	Patient_SMC3	18	Unmodified	_KVTHAVVTVPAYFNDAQR_			0	0	1	P11021;A0A7P0TB36;A0A7P0TAI0	P11021	P11021	HSPA5	78 kDa glucose-regulated protein	MULTI-MSMS	1480_Kerstinwendt_29_140507165200	7	Patient_SMC3	505.02	4	504.772	2015.06	-3.5379	-0.0017858	-0.401	-0.00020242	-3.9389	-0.0019882	504.772	26.743	1.1957	26.743	26.034	27.229	0					44	16	4	0	0	0	0.025374
LYGSAGPPPTGEEDTAEKDEL	1.1497e-15	1572700	HSPA5	IgG	21	Unmodified	_LYGSAGPPPTGEEDTAEKDEL_			0	0	1	P11021;A0A7P0TB36;A0A7P0TAI0	P11021	P11021	HSPA5	78 kDa glucose-regulated protein	MULTI-MSMS	1480_Kerstinwendt_08	8	IgG	1089	2	1088.5	2174.99	-1.0809	-0.0011766	-0.85899	-0.00093501	-1.9399	-0.0021116	1089	26.196	1.1923	26.196	25.676	26.869	0					57	17	4	0	0	0	1.1497e-15
LYGSAGPPPTGEEDTAEKDEL	0.0032366	1071200	HSPA5	Control_SMC3	21	Unmodified	_LYGSAGPPPTGEEDTAEKDEL_			0	0	1	P11021;A0A7P0TB36;A0A7P0TAI0	P11021	P11021	HSPA5	78 kDa glucose-regulated protein	MULTI-MSMS	1480_Kerstinwendt_18	7	Control_SMC3	1089	2	1088.5	2174.99	-3.1719	-0.0034526	0.84154	0.00091601	-2.3304	-0.0025366	1089	26.524	1.087	26.524	26.009	27.096	0					55	15	4	0	0	0	0.0032366
LYGSAGPPPTGEEDTAEKDEL	8.6762e-23	3123700	HSPA5	Patient_SMC3	21	Unmodified	_LYGSAGPPPTGEEDTAEKDEL_			0	0	1	P11021;A0A7P0TB36;A0A7P0TAI0	P11021	P11021	HSPA5	78 kDa glucose-regulated protein	MULTI-MSMS	1480_Kerstinwendt_29_140507165200	7	Patient_SMC3	1089	2	1088.5	2174.99	-3.3862	-0.0036859	1.1073	0.0012053	-2.2789	-0.0024806	1089	26.687	1.3282	26.687	26.102	27.431	0					75	18	5	0	0	0	8.6762e-23
NELESYAYSLK	2.7364e-42	3428500	HSPA5	IgG	11	Unmodified	_NELESYAYSLK_			0	0	0	P11021;A0A7P0TB36;A0A7P0TAI0	P11021	P11021	HSPA5	78 kDa glucose-regulated protein	MULTI-MSMS	1480_Kerstinwendt_08	8	IgG	658.821	2	658.822	1315.63	-2.9242	-0.0019265	1.5998	0.001054	-1.3244	-0.00087251	658.823	34.719	0.67968	34.719	34.465	35.145	0					32	9	4	0	0	0	2.7364e-42
NELESYAYSLK	0.00088823	322630	HSPA5	IgG	11	Unmodified	_NELESYAYSLK_			0	0	0	P11021;A0A7P0TB36;A0A7P0TAI0	P11021	P11021	HSPA5	78 kDa glucose-regulated protein	MULTI-MSMS	1480_Kerstinwendt_10_140523145549	10	IgG	658.82	2	658.822	1315.63	0.1557	0.00010258	0.23835	0.00015703	0.39405	0.00025961	658.822	36.735	0.42175	36.735	36.5	36.921	0					15	5	4	0	0	0	0.00088823
NELESYAYSLK	2.0165e-22	2144100	HSPA5	Control_SMC3	11	Unmodified	_NELESYAYSLK_			0	0	0	P11021;A0A7P0TB36;A0A7P0TAI0	P11021	P11021	HSPA5	78 kDa glucose-regulated protein	MULTI-MSMS	1480_Kerstinwendt_18	7	Control_SMC3	658.82	2	658.822	1315.63	-2.1073	-0.0013884	0.46419	0.00030582	-1.6431	-0.0010825	658.822	35.173	0.89539	35.173	34.854	35.749	0					27	12	4	0	0	0	2.0165e-22
NELESYAYSLK	4.8792e-55	6641400	HSPA5	Patient_SMC3	11	Unmodified	_NELESYAYSLK_			0	0	0	P11021;A0A7P0TB36;A0A7P0TAI0	P11021	P11021	HSPA5	78 kDa glucose-regulated protein	MULTI-MSMS	1480_Kerstinwendt_29_140507165200	7	Patient_SMC3	658.82	2	658.822	1315.63	-2.5152	-0.0016571	0.49251	0.00032448	-2.0227	-0.0013326	658.822	35.263	1.1357	35.263	34.875	36.011	0					42	15	4	0	0	0	4.8792e-55
NQLTSNPENTVFDAK	5.1014e-76	4949100	HSPA5	IgG	15	Unmodified	_NQLTSNPENTVFDAK_			0	0	0	P11021;A0A7P0TB36;A0A7P0TAI0	P11021	P11021	HSPA5	78 kDa glucose-regulated protein	MULTI-MSMS	1480_Kerstinwendt_08	8	IgG	839.406	2	839.408	1676.8	-2.5934	-0.0021769	0.61426	0.00051561	-1.9791	-0.0016613	839.408	26.795	0.74656	26.795	26.493	27.239	0					48	12	5	0	0	0	5.1014e-76
NQLTSNPENTVFDAK	1.451e-18	1019200	HSPA5	IgG	15	Unmodified	_NQLTSNPENTVFDAK_			0	0	0	P11021;A0A7P0TB36;A0A7P0TAI0	P11021	P11021	HSPA5	78 kDa glucose-regulated protein	MULTI-MSMS	1480_Kerstinwendt_10_140523145549	10	IgG	839.908	2	839.408	1676.8	-0.37652	-0.00031605	-0.82821	-0.0006952	-1.2047	-0.0010113	839.406	28.867	0.48046	28.867	28.593	29.073	0					18	6	4	0	0	0	1.451e-18
NQLTSNPENTVFDAK	3.2267e-37	2977300	HSPA5	Control_SMC3	15	Unmodified	_NQLTSNPENTVFDAK_			0	0	0	P11021;A0A7P0TB36;A0A7P0TAI0	P11021	P11021	HSPA5	78 kDa glucose-regulated protein	MULTI-MSMS	1480_Kerstinwendt_18	7	Control_SMC3	839.908	2	839.408	1676.8	-2.8044	-0.0023541	0.36539	0.00030671	-2.439	-0.0020473	839.91	27.123	1.0093	27.123	26.601	27.611	0					46	14	4	0	0	0	3.2267e-37
NQLTSNPENTVFDAK	1.3786e-91	11274000	HSPA5	Patient_SMC3	15	Unmodified	_NQLTSNPENTVFDAK_			0	0	0	P11021;A0A7P0TB36;A0A7P0TAI0	P11021	P11021	HSPA5	78 kDa glucose-regulated protein	MULTI-MSMS	1480_Kerstinwendt_29_140507165200	7	Patient_SMC3	839.405	2	839.408	1676.8	-3.3002	-0.0027702	0.52039	0.00043682	-2.7798	-0.0023334	839.408	27.364	1.4164	27.364	26.945	28.361	0					60	20	5	0	0	0	1.3786e-91
SQIFSTASDNQPTVTIK	0.0023949	655060	HSPA5	IgG	17	Unmodified	_SQIFSTASDNQPTVTIK_			0	0	0	P11021;A0A7P0TB36;A0A7P0TAI0	P11021	P11021	HSPA5	78 kDa glucose-regulated protein	MULTI-MSMS	1480_Kerstinwendt_10_140523145549	10	IgG	919.472	2	918.971	1835.93	0.21737	0.00019975	-0.12198	-0.0001121	0.095383	8.7654e-05	918.971	31.089	0.55765	31.089	30.818	31.376	0					18	7	3	0	0	0	0.0023949
TFAPEEISAMVLTK	0.0026131	1667000	HSPA5	IgG	14	Oxidation (M)	_TFAPEEISAM(Oxidation (M))VLTK_	TFAPEEISAM(1)VLTK	TFAPEEISAM(160)VLTK	0	1	0	P11021;A0A7P0TB36;A0A7P0TAI0	P11021	P11021	HSPA5	78 kDa glucose-regulated protein	MULTI-MSMS	1480_Kerstinwendt_08	8	IgG	777.4	2	776.9	1551.79	-2.004	-0.0015569	-0.087053	-6.7631e-05	-2.091	-0.0016245	776.9	42.492	0.84314	42.492	42.039	42.882	0					31	11	4	0	0	0	0.0026131
TFAPEEISAMVLTK	0.0012042	1025300	HSPA5	Control_SMC3	14	Oxidation (M)	_TFAPEEISAM(Oxidation (M))VLTK_	TFAPEEISAM(1)VLTK	TFAPEEISAM(160)VLTK	0	1	0	P11021;A0A7P0TB36;A0A7P0TAI0	P11021	P11021	HSPA5	78 kDa glucose-regulated protein	MULTI-MSMS	1480_Kerstinwendt_18	7	Control_SMC3	776.9	2	776.9	1551.79	-1.3273	-0.0010312	-0.99068	-0.00076966	-2.318	-0.0018008	777.401	42.791	0.71426	42.791	42.431	43.145	0					24	9	3	0	0	0	0.0012042
TFAPEEISAMVLTK	2.381e-06	2565500	HSPA5	Patient_SMC3	14	Oxidation (M)	_TFAPEEISAM(Oxidation (M))VLTK_	TFAPEEISAM(1)VLTK	TFAPEEISAM(190)VLTK	0	1	0	P11021;A0A7P0TB36;A0A7P0TAI0	P11021	P11021	HSPA5	78 kDa glucose-regulated protein	MULTI-MSMS	1480_Kerstinwendt_29_140507165200	7	Patient_SMC3	776.898	2	776.9	1551.79	-1.9068	-0.0014814	-1.0209	-0.00079313	-2.9277	-0.0022745	776.9	43.133	0.85403	43.133	42.687	43.541	0					37	11	4	0	0	0	2.381e-06
TKPYIQVDIGGGQTK	0.052054	2638700	HSPA5	IgG	15	Unmodified	_TKPYIQVDIGGGQTK_			0	0	1	P11021;A0A7P0TB36;A0A7P0TAI0	P11021	P11021	HSPA5	78 kDa glucose-regulated protein	MULTI-MSMS	1480_Kerstinwendt_08	8	IgG	535.96	3	535.626	1603.86	-2.6502	-0.0014195	-0.69579	-0.00037269	-3.346	-0.0017922	535.626	21.834	1.1514	21.834	21.525	22.676	0					39	16	5	0	0	0	0.052054
TKPYIQVDIGGGQTK	0.019509	1518400	HSPA5	Control_SMC3	15	Unmodified	_TKPYIQVDIGGGQTK_			0	0	1	P11021;A0A7P0TB36;A0A7P0TAI0	P11021	P11021	HSPA5	78 kDa glucose-regulated protein	MULTI-MSMS	1480_Kerstinwendt_18	7	Control_SMC3	535.624	3	535.626	1603.86	-2.102	-0.0011259	-1.5429	-0.0008264	-3.6449	-0.0019523	535.626	22.173	0.68762	22.173	21.937	22.625	0					31	9	4	0	0	0	0.019509
TKPYIQVDIGGGQTK	0.020372	5712100	HSPA5	Patient_SMC3	15	Unmodified	_TKPYIQVDIGGGQTK_			0	0	1	P11021;A0A7P0TB36;A0A7P0TAI0	P11021	P11021	HSPA5	78 kDa glucose-regulated protein	MULTI-MSMS	1480_Kerstinwendt_29_140507165200	7	Patient_SMC3	535.625	3	535.626	1603.86	-3.1779	-0.0017021	0.14078	7.5404e-05	-3.0371	-0.0016267	535.626	22.594	0.80814	22.594	22.36	23.169	0					40	11	5	0	0	0	0.020372
TWNDPSVQQDIK	3.15e-25	2478600	HSPA5	IgG	12	Unmodified	_TWNDPSVQQDIK_			0	0	0	P11021;A0A7P0TB36;A0A7P0TAI0	P11021	P11021	HSPA5	78 kDa glucose-regulated protein	MULTI-MSMS	1480_Kerstinwendt_08	8	IgG	715.848	2	715.849	1429.68	-1.8245	-0.0013061	-0.43836	-0.0003138	-2.2629	-0.0016199	715.849	22.591	0.64676	22.591	22.343	22.99	0					25	9	3	0	0	0	3.15e-25
VTHAVVTVPAYFNDAQR	0.00013668	3176300	HSPA5	IgG	17	Unmodified	_VTHAVVTVPAYFNDAQR_			0	0	0	P11021;A0A7P0TB36;A0A7P0TAI0	P11021	P11021	HSPA5	78 kDa glucose-regulated protein	MULTI-MSMS	1480_Kerstinwendt_08	8	IgG	630.327	3	629.995	1886.96	-1.9169	-0.0012076	-0.55659	-0.00035065	-2.4735	-0.0015583	630.329	31.167	1.2042	31.167	30.474	31.678	0					62	16	5	0	0	0	0.00013668
VTHAVVTVPAYFNDAQR	0.0093131	2288500	HSPA5	Control_SMC3	17	Unmodified	_VTHAVVTVPAYFNDAQR_			0	0	0	P11021;A0A7P0TB36;A0A7P0TAI0	P11021	P11021	HSPA5	78 kDa glucose-regulated protein	MULTI-MSMS	1480_Kerstinwendt_18	7	Control_SMC3	630.328	3	629.995	1886.96	-2.132	-0.0013431	-0.6167	-0.00038852	-2.7487	-0.0017316	630.329	31.578	1.2064	31.578	30.835	32.041	0					52	16	4	0	0	0	0.0093131
VTHAVVTVPAYFNDAQR	0.00040082	5279700	HSPA5	Patient_SMC3	17	Unmodified	_VTHAVVTVPAYFNDAQR_			0	0	0	P11021;A0A7P0TB36;A0A7P0TAI0	P11021	P11021	HSPA5	78 kDa glucose-regulated protein	MULTI-MSMS	1480_Kerstinwendt_29_140507165200	7	Patient_SMC3	630.328	3	629.995	1886.96	-2.9202	-0.0018397	0.68368	0.00043071	-2.2365	-0.001409	630.33	31.831	1.4023	31.831	31.012	32.414	0					70	19	5	0	0	0	0.00040082
VYEGERPLTK	0.0069847	950240	HSPA5	IgG	10	Unmodified	_VYEGERPLTK_			0	0	1	P11021;A0A7P0TAI0	P11021	P11021	HSPA5	78 kDa glucose-regulated protein	MULTI-MSMS	1480_Kerstinwendt_08	8	IgG	596.32	2	596.322	1190.63	-1.205	-0.00071854	-1.3793	-0.00082251	-2.5843	-0.001541	596.321	13.184	0.27346	13.184	13.054	13.328	0					10	4	3	0	0	0	0.0069847
VYEGERPLTK	0.01564	2688700	HSPA5	Patient_SMC3	10	Unmodified	_VYEGERPLTK_			0	0	1	P11021;A0A7P0TAI0	P11021	P11021	HSPA5	78 kDa glucose-regulated protein	MULTI-MSMS	1480_Kerstinwendt_29_140507165200	7	Patient_SMC3	596.32	2	596.322	1190.63	-2.8613	-0.0017062	0.091042	5.4291e-05	-2.7702	-0.001652	596.322	13.286	0.4778	13.286	13.142	13.62	0					15	7	3	0	0	0	0.01564
IINEPTAAAIAYGLDR	3.0834e-37	2891900	HSPA6;HSPA1B;HSPA1A	IgG	16	Unmodified	_IINEPTAAAIAYGLDR_			0	0	0	P17066;A0A0G2JIW1;P0DMV9;P0DMV8;P0DMV8-2	P17066;A0A0G2JIW1	A0A0G2JIW1	HSPA6;HSPA1B;HSPA1A	Heat shock 70 kDa protein 6;Heat shock 70 kDa protein 1B;Heat shock 70 kDa protein 1A	MULTI-MSMS	1480_Kerstinwendt_10_140523145549	10	IgG	844.956	2	844.454	1686.89	0.027136	2.2915e-05	0.46777	0.00039501	0.49491	0.00041793	844.454	45.597	0.57981	45.597	45.342	45.922	0					27	7	5	0	0	0	3.0834e-37
IINEPTAAAIAYGLDR	0.034256	1282000	HSPA6;HSPA1B;HSPA1A	IgG	16	Unmodified	_IINEPTAAAIAYGLDR_			0	0	0	P17066;A0A0G2JIW1;P0DMV9;P0DMV8;P0DMV8-2	P17066;A0A0G2JIW1	A0A0G2JIW1	HSPA6;HSPA1B;HSPA1A	Heat shock 70 kDa protein 6;Heat shock 70 kDa protein 1B;Heat shock 70 kDa protein 1A	MULTI-MSMS	1480_Kerstinwendt_10_140523145549	10	IgG	563.639	3	563.305	1686.89	-0.60172	-0.00033895	0.4835	0.00027236	-0.11822	-6.6597e-05	563.64	45.597	0.5079	45.597	45.342	45.85	0					21	6	4	0	0	0	0.034256
IINEPTAAAIAYGLDR	0.0008554	3616300	HSPA6;HSPA1B;HSPA1A	Control_SMC3	16	Unmodified	_IINEPTAAAIAYGLDR_			0	0	0	P17066;A0A0G2JIW1;P0DMV9;P0DMV8;P0DMV8-2	P17066;A0A0G2JIW1	A0A0G2JIW1	HSPA6;HSPA1B;HSPA1A	Heat shock 70 kDa protein 6;Heat shock 70 kDa protein 1B;Heat shock 70 kDa protein 1A	MULTI-MSMS	1480_Kerstinwendt_18	7	Control_SMC3	844.452	2	844.454	1686.89	-1.1535	-0.00097406	-1.2796	-0.0010805	-2.433	-0.0020546	844.453	43.615	0.52634	43.615	43.363	43.889	0					15	7	3	0	0	0	0.0008554
VEILANDQGNR	3.2874e-22	6054700	HSPA6;HSPA7	IgG	11	Unmodified	_VEILANDQGNR_			0	0	0	P17066;P48741	P17066	P17066	HSPA6;HSPA7	Heat shock 70 kDa protein 6;Putative heat shock 70 kDa protein 7	MULTI-MSMS	1480_Kerstinwendt_07	7	IgG	614.816	2	614.818	1227.62	-0.7829	-0.00048134	-2.2209	-0.0013654	-3.0038	-0.0018468	614.816	15.055	0.65195	15.055	14.833	15.485	0					25	9	4	0	0	0	3.2874e-22
VEILANDQGNR	1.2096e-22	5195800	HSPA6;HSPA7	IgG	11	Unmodified	_VEILANDQGNR_			0	0	0	P17066;P48741	P17066	P17066	HSPA6;HSPA7	Heat shock 70 kDa protein 6;Putative heat shock 70 kDa protein 7	MULTI-MSMS	1480_Kerstinwendt_08	8	IgG	614.816	2	614.818	1227.62	-1.3962	-0.00085843	-0.86212	-0.00053004	-2.2584	-0.0013885	614.817	15.021	0.65938	15.021	14.863	15.522	0					26	9	4	0	0	0	1.2096e-22
VEILANDQGNR	1.3743e-22	2718800	HSPA6;HSPA7	IgG	11	Unmodified	_VEILANDQGNR_			0	0	0	P17066;P48741	P17066	P17066	HSPA6;HSPA7	Heat shock 70 kDa protein 6;Putative heat shock 70 kDa protein 7	MULTI-MSMS	1480_Kerstinwendt_10_140523145549	10	IgG	614.817	2	614.818	1227.62	-0.89842	-0.00055237	0.61609	0.00037878	-0.28233	-0.00017358	614.818	16.23	0.39656	16.23	16.066	16.462	0					16	5	4	0	0	0	1.3743e-22
VEILANDQGNR	1.2432e-10	10895000	HSPA6;HSPA7	Control_SMC3	11	Unmodified	_VEILANDQGNR_			0	0	0	P17066;P48741	P17066	P17066	HSPA6;HSPA7	Heat shock 70 kDa protein 6;Putative heat shock 70 kDa protein 7	MULTI-MSMS	1480_Kerstinwendt_18	7	Control_SMC3	614.816	2	614.818	1227.62	-2.0997	-0.0012909	-0.3539	-0.00021758	-2.4536	-0.0015085	614.817	15.101	0.65663	15.101	14.908	15.564	0					30	9	4	0	0	0	1.2432e-10
VEILANDQGNR	2.6141e-42	12706000	HSPA6;HSPA7	Patient_SMC3	11	Unmodified	_VEILANDQGNR_			0	0	0	P17066;P48741	P17066	P17066	HSPA6;HSPA7	Heat shock 70 kDa protein 6;Putative heat shock 70 kDa protein 7	MULTI-MSMS	1480_Kerstinwendt_29_140507165200	7	Patient_SMC3	614.815	2	614.818	1227.62	-2.0255	-0.0012453	-0.79895	-0.00049121	-2.8245	-0.0017365	614.817	15.335	0.70992	15.335	15.135	15.845	0					33	10	4	0	0	0	2.6141e-42
ATAGDTHLGGEDFDNR	0.0060317	3619300	HSPA6;HSPA7;HSPA1B;HSPA1A	IgG	16	Unmodified	_ATAGDTHLGGEDFDNR_			0	0	0	P17066;P48741;A0A0G2JIW1;P0DMV9;P0DMV8;P0DMV8-2;V9GZ37	P17066;A0A0G2JIW1	A0A0G2JIW1	HSPA6;HSPA7;HSPA1B;HSPA1A	Heat shock 70 kDa protein 6;Putative heat shock 70 kDa protein 7;Heat shock 70 kDa protein 1B;Heat shock 70 kDa protein 1A	MULTI-MSMS	1480_Kerstinwendt_10_140523145549	10	IgG	559.248	3	559.248	1674.72	-0.70132	-0.00039221	0.30795	0.00017222	-0.39337	-0.00021999	559.249	17.189	0.65794	17.189	16.981	17.639	0					21	9	5	0	0	0	0.0060317
ATAGDTHLGGEDFDNR	0.046953	3372700	HSPA6;HSPA7;HSPA1B;HSPA1A	Control_SMC3	16	Unmodified	_ATAGDTHLGGEDFDNR_			0	0	0	P17066;P48741;A0A0G2JIW1;P0DMV9;P0DMV8;P0DMV8-2;V9GZ37	P17066;A0A0G2JIW1	A0A0G2JIW1	HSPA6;HSPA7;HSPA1B;HSPA1A	Heat shock 70 kDa protein 6;Putative heat shock 70 kDa protein 7;Heat shock 70 kDa protein 1B;Heat shock 70 kDa protein 1A	MULTI-MSMS	1480_Kerstinwendt_18	7	Control_SMC3	559.247	3	559.248	1674.72	-0.98294	-0.00054971	-1.5971	-0.00089318	-2.58	-0.0014429	559.248	16.114	0.4509	16.114	15.885	16.336	0					22	6	4	0	0	0	0.046953
ATAGDTHLGGEDFDNR	0.050601	1925500	HSPA6;HSPA7;HSPA1B;HSPA1A	Patient_SMC3	16	Unmodified	_ATAGDTHLGGEDFDNR_			0	0	0	P17066;P48741;A0A0G2JIW1;P0DMV9;P0DMV8;P0DMV8-2;V9GZ37	P17066;A0A0G2JIW1	A0A0G2JIW1	HSPA6;HSPA7;HSPA1B;HSPA1A	Heat shock 70 kDa protein 6;Putative heat shock 70 kDa protein 7;Heat shock 70 kDa protein 1B;Heat shock 70 kDa protein 1A	MULTI-MSMS	1480_Kerstinwendt_29_140507165200	7	Patient_SMC3	559.247	3	559.248	1674.72	-1.4473	-0.00080939	-1.0893	-0.00060918	-2.5366	-0.0014186	559.248	16.283	0.51104	16.283	16.102	16.613	0					21	7	4	0	0	0	0.050601
DAGTIAGLNVLR	1.8312e-11	6480800	HSPA8	IgG	12	Unmodified	_DAGTIAGLNVLR_			0	0	0	P11142;E9PKE3;P11142-2;E9PN89;E9PLF4;E9PQQ4;E9PQK7;E9PK54;E9PI65	P11142	P11142	HSPA8	Heat shock cognate 71 kDa protein	MULTI-MSMS	1480_Kerstinwendt_07	7	IgG	600.339	2	600.341	1198.67	-2.3368	-0.0014029	-0.60441	-0.00036285	-2.9412	-0.0017657	600.341	38.501	0.71172	38.501	38.288	38.999	0					25	10	3	0	0	0	1.8312e-11
DAGTIAGLNVLR	2.8596e-35	3890100	HSPA8	IgG	12	Unmodified	_DAGTIAGLNVLR_			0	0	0	P11142;E9PKE3;P11142-2;E9PN89;E9PLF4;E9PQQ4;E9PQK7;E9PK54;E9PI65	P11142	P11142	HSPA8	Heat shock cognate 71 kDa protein	MULTI-MSMS	1480_Kerstinwendt_10_140523145549	10	IgG	600.341	2	600.341	1198.67	-0.21151	-0.00012698	-0.042713	-2.5642e-05	-0.25423	-0.00015262	600.341	41.104	0.72569	41.104	40.781	41.507	0					26	9	4	0	0	0	2.8596e-35
DAGTIAGLNVLR	4.2722e-12	5339300	HSPA8	Control_SMC3	12	Unmodified	_DAGTIAGLNVLR_			0	0	0	P11142;E9PKE3;P11142-2;E9PN89;E9PLF4;E9PQQ4;E9PQK7;E9PK54;E9PI65	P11142	P11142	HSPA8	Heat shock cognate 71 kDa protein	MULTI-MSMS	1480_Kerstinwendt_18	7	Control_SMC3	600.34	2	600.341	1198.67	0.4379	0.00026289	-3.1117	-0.0018681	-2.6738	-0.0016052	600.339	38.781	0.90302	38.781	38.481	39.384	0					27	13	3	0	0	0	4.2722e-12
FDDAVVQSDMK	0.044859	438470	HSPA8	IgG	11	Oxidation (M)	_FDDAVVQSDM(Oxidation (M))K_	FDDAVVQSDM(1)K	FDDAVVQSDM(110)K	0	1	0	P11142;E9PKE3;P11142-2;E9PN89;E9PNE6;E9PLF4;E9PQQ4;E9PQK7;E9PK54;E9PN25;E9PPY6	P11142	P11142	HSPA8	Heat shock cognate 71 kDa protein	MULTI-MSMS	1480_Kerstinwendt_10_140523145549	10	IgG	635.785	2	635.785	1269.55	-0.36387	-0.00023134	1.0055	0.00063927	0.64162	0.00040793	635.785	16.948	0.26083	16.948	16.787	17.048	0					8	3	3	0	0	0	0.044859
GPAVGIDLGTTYSCVGVFQHGK	3.5059e-05	1733700	HSPA8	Control_SMC3	22	Unmodified	_GPAVGIDLGTTYSCVGVFQHGK_			0	0	0	P11142;E9PKE3;P11142-2;E9PNE6;E9PLF4;E9PQQ4;E9PQK7;E9PK54;E9PI65;E9PN25;E9PPY6	P11142	P11142	HSPA8	Heat shock cognate 71 kDa protein	MULTI-MSMS	1480_Kerstinwendt_18	7	Control_SMC3	755.376	3	755.044	2262.11	-1.5104	-0.0011404	-0.21944	-0.00016569	-1.7298	-0.0013061	755.378	42.434	0.84694	42.434	42.009	42.856	0					31	11	4	0	0	0	3.5059e-05
GTLDPVEK	0.03598	2461500	HSPA8	IgG	8	Unmodified	_GTLDPVEK_			0	0	0	P11142;E9PKE3;P11142-2;E9PN89;E9PNE6;A8K7Q2	P11142	P11142	HSPA8	Heat shock cognate 71 kDa protein	MULTI-MSMS	1480_Kerstinwendt_10_140523145549	10	IgG	429.732	2	429.732	857.449	-0.40511	-0.00017409	0.44871	0.00019282	0.043599	1.8736e-05	429.732	15.313	0.46049	15.313	15.148	15.608	0					13	6	3	0	0	0	0.03598
MVNHFIAEFK	0.013546	1229300	HSPA8	IgG	10	Oxidation (M)	_M(Oxidation (M))VNHFIAEFK_	M(1)VNHFIAEFK	M(110)VNHFIAEFK	0	1	0	P11142;E9PKE3;P11142-2;E9PN89;A8K7Q2	P11142	P11142	HSPA8	Heat shock cognate 71 kDa protein	MULTI-MSMS	1480_Kerstinwendt_07	7	IgG	417.877	3	417.878	1250.61	-2.4093	-0.0010068	-0.74058	-0.00030947	-3.1499	-0.0013163	417.878	25.405	1.0277	25.405	25.134	26.162	0					31	14	4	0	0	0	0.013546
MVNHFIAEFK	0.0014497	697630	HSPA8	IgG	10	Oxidation (M)	_M(Oxidation (M))VNHFIAEFK_	M(1)VNHFIAEFK	M(150)VNHFIAEFK	0	1	0	P11142;E9PKE3;P11142-2;E9PN89;A8K7Q2	P11142	P11142	HSPA8	Heat shock cognate 71 kDa protein	MULTI-MSMS	1480_Kerstinwendt_07	7	IgG	626.312	2	626.313	1250.61	-3.1588	-0.0019784	0.10445	6.5419e-05	-3.0543	-0.001913	626.313	25.407	0.46803	25.407	25.201	25.669	0					17	6	3	0	0	0	0.0014497
MVNHFIAEFK	0.044096	1222500	HSPA8	IgG	10	Oxidation (M)	_M(Oxidation (M))VNHFIAEFK_	M(1)VNHFIAEFK	M(82)VNHFIAEFK	0	1	0	P11142;E9PKE3;P11142-2;E9PN89;A8K7Q2	P11142	P11142	HSPA8	Heat shock cognate 71 kDa protein	MULTI-MSMS	1480_Kerstinwendt_10_140523145549	10	IgG	417.877	3	417.878	1250.61	-0.3132	-0.00013088	-0.59522	-0.00024873	-0.90842	-0.00037961	417.878	28.066	1.0354	28.066	27.761	28.796	0					25	14	3	0	0	0	0.044096
[truncated: 4,088 more rows]
[truncated: 19 more columns]
