# Supplementary material for: STAG2-truncating variants reveal a mosaic STAG2 inactivation pattern and compensatory mechanisms involving cohesin complex remodeling
Source: iScience. 2025 Nov 22;28(12):114195. doi: 10.1016/j.isci.2025.114195 (PMC12765388; doi:10.1016/j.isci.2025.114195)
Supplement: Table S5. Differentially expressed genes Pt1 vs. control (p value <0.05; log2 FC > 2), related to Figure 3 [file mmc5.xlsx]

## Sheet: Table S5 Diffex PT1vsCont
Table S5,
Differentially expressed genes Pt 1 vs control (P value < 0,05; log2 FC > 2), related to Figure 3.
Gene name	log2FoldChange	pvalue	padj	regulation
CTAG2	14.7652	1.19e-10	4.36e-08	up
SIM2	9.39477	0.000234874	0.00887938	up
SYCE1	8.56713	0.000245895	0.00921085	up
BATF	8.26667	0.00267736	0.0531572	up
NR5A2	8.18224	1.21e-15	1.11e-12	up
MYH1	7.81161	0.00752631	0.105381	up
CCL11	7.24357	0.0325737	0.263337	up
GABRG1	7.11596	0.0256017	0.225553	up
OR1E2	6.98053	0.0311657	0.255938	up
TUBBP5	6.81437	0.0435077	0.314217	up
LINC00689	6.75318	0.000259722	0.00955473	up
BX248273	5.91988	8.41e-05	0.00414661	up
FLG	5.86413	3.81e-252	8.42e-248	up
DDX43	5.84018	1.24e-10	4.36e-08	up
FAM228A	5.3383	3e-38	1.32e-34	up
LOC643406	5.20726	0.00041292	0.0135243	up
PIK3R6	5.15892	0.00407262	0.071461	up
IL18RAP	4.93776	0.0265315	0.230343	up
CES1	4.90728	2.47e-22	6.06e-19	up
SPRNP1	4.84889	0.0292517	0.245722	up
CHI3L1	4.6089	0.000321467	0.0111418	up
WNT4	4.601	4.14e-20	7.03e-17	up
GDF6	4.56769	8.93e-11	3.4e-08	up
TAGLN3	4.18771	0.00929956	0.119596	up
MCIDAS	4.13377	0.0283057	0.23999	up
SPESP1	4.06017	5.33e-08	9.81e-06	up
CYP24A1	4.01431	8.81e-07	0.000102395	up
INHBE	3.92258	1.34e-07	2.1e-05	up
AK124399	3.90743	0.00783703	0.107804	up
KLHDC7B	3.79465	2.68e-05	0.00166497	up
AX747383	3.74621	0.0359952	0.280318	up
SPATA22	3.73659	0.000435992	0.0140523	up
TRIM55	3.67412	6.71e-05	0.00343535	up
PPP1R1B	3.57127	0.0368059	0.284225	up
REREP3	3.55117	0.0474803	0.327789	up
FBXL21	3.49297	0.00864616	0.114886	up
FAM83B	3.49246	0.0330598	0.265513	up
POSTN	3.46557	0.000315475	0.0109859	up
OOEP	3.45749	0.0178108	0.181044	up
COMP	3.44443	1.05e-20	2.11e-17	up
STAB1	3.43719	6.98e-09	1.77e-06	up
GABRA5	3.43581	3.57e-05	0.00212948	up
RASIP1	3.42458	0.00939459	0.120387	up
LHB	3.37462	0.0370074	0.285581	up
PDE10A	3.36432	1.32e-06	0.00014041	up
HCLS1	3.3376	3.36e-06	0.000306266	up
CXCL6	3.24956	1.72e-07	2.58e-05	up
PSG9	3.23974	1.61e-09	4.72e-07	up
IL18R1	3.14883	1.65e-07	2.5e-05	up
F2RL1	3.102	0.00434724	0.0749246	up
IL1RL1	3.04026	5.16e-08	9.73e-06	up
EGFLAM	3.00937	0.000347949	0.011855	up
GPR87	2.97029	0.0446609	0.318689	up
AK307207	2.90898	0.0269467	0.232667	up
NOX5	2.89762	1.66e-06	0.000169231	up
FAM162B	2.87971	0.0153586	0.16362	up
COL4A4	2.79117	0.000713569	0.0202437	up
CNTNAP2	2.78936	0.0372266	0.286473	up
ST6GALNAC3	2.78796	0.0114336	0.136787	up
WBSCR17	2.75731	0.00057619	0.0171589	up
TLX2	2.75124	0.0442941	0.317921	up
SERPINF2	2.73993	0.00957207	0.121888	up
SERPINA1	2.72819	0.0153778	0.16362	up
CLUL1	2.72075	0.000537496	0.0163681	up
SYT15	2.69434	0.00198885	0.0429785	up
NAP1L2	2.67215	0.000164806	0.00671324	up
ERICH2	2.64022	9.78e-06	0.000742142	up
RFPL1S	2.58158	0.00686481	0.100132	up
ZPLD1	2.57207	0.0330839	0.265513	up
LOC389033	2.55661	0.016664	0.172565	up
CHRNA9	2.54763	9.96e-08	1.64e-05	up
AK056196	2.54723	0.00916634	0.118904	up
MIR503	2.53461	0.00338334	0.0630288	up
BC038570	2.52974	4.76e-08	9.29e-06	up
ADAMTSL3	2.4981	0.00472236	0.0791351	up
AK097500	2.49671	0.00122329	0.029876	up
LOC541472	2.47321	0.0245887	0.220584	up
IGF1	2.45493	0.000621968	0.0181158	up
AK023809	2.44941	0.0110092	0.133257	up
LOC100505695	2.42105	0.00141474	0.0334476	up
SYT5	2.41753	0.027143	0.233905	up
CCNO	2.40226	0.0192063	0.188126	up
RAP1GAP	2.39098	1.12e-06	0.000123408	up
C20orf197	2.36236	0.0394001	0.295675	up
KIF26B	2.36169	0.00202159	0.0434593	up
WNT11	2.34957	6.36e-06	0.000518142	up
TNFRSF8	2.31986	0.0352374	0.275974	up
ALPL	2.31983	0.00208333	0.0443545	up
NEFH	2.31693	0.00976684	0.123219	up
PF4V1	2.31131	0.0164739	0.171255	up
SULF2	2.28541	3.92e-21	8.65e-18	up
DUOXA1	2.28326	0.0325741	0.263337	up
GPAT2	2.27387	3.87e-06	0.000343889	up
MYL3	2.22464	0.0304476	0.25243	up
DUOX2	2.21931	0.00433556	0.0748401	up
VTRNA1-2	2.1846	0.00533257	0.0848607	up
CXCL3	2.17099	7.75e-06	0.000615181	up
LDLRAD4	2.1695	0.000441939	0.0141613	up
IL1R2	2.14928	0.000714277	0.0202437	up
AK094945	2.14504	5.5e-06	0.000463874	up
DUOX1	2.14495	0.00385436	0.0684766	up
KCNA4	2.14266	0.0390331	0.29412	up
LINC00578	2.14144	0.00020614	0.00806944	up
IL6	2.12669	7.14e-08	1.24e-05	up
LOC101059948	2.12565	0.0472882	0.326975	up
CXCL1	2.08916	0.000852296	0.0231451	up
PSORS1C3	2.08269	0.00183065	0.0402161	up
DCHS2	2.07506	0.00358246	0.0653666	up
FCGR2A	2.07215	0.0365969	0.282908	up
LRRC25	2.0517	0.00278786	0.0547114	up
RPP25	2.02938	0.00185155	0.0405138	up
DIO2	2.02508	0.0148649	0.16064	up
OSBP2	-2.00124	0.000438168	0.0141019	down
CCL28	-2.01455	4.31e-08	8.5e-06	down
AK130765	-2.01566	0.0310942	0.255679	down
BMP2	-2.01924	0.00276417	0.0544401	down
ACVR1C	-2.0196	0.00884484	0.115891	down
MTSS1	-2.02765	1.39e-06	0.000145578	down
CSRNP3	-2.02864	1.17e-05	0.00084715	down
CNGA3	-2.0354	0.0384579	0.291477	down
DLX3	-2.03717	0.0380918	0.290575	down
HAP1	-2.03876	0.0498225	0.337521	down
TNFSF10	-2.03928	9.68e-06	0.000737228	down
PODXL	-2.04093	3.96e-13	2.52e-10	down
LOC100130476	-2.04738	0.00410374	0.071679	down
EXTL1	-2.05075	0.00263371	0.0526695	down
ZNF702P	-2.05449	0.00969009	0.1226	down
P2RY6	-2.05643	0.0333125	0.266863	down
ESR1	-2.05702	0.00775593	0.107089	down
C4orf22	-2.06344	1.94e-10	6.58e-08	down
SLC6A15	-2.07131	0.0355505	0.277886	down
SDPR	-2.08063	0.00169688	0.037966	down
UPK1A-AS1	-2.08236	0.0334511	0.267391	down
SLC47A1	-2.08614	0.0117353	0.139147	down
CHDH	-2.09319	0.00040724	0.0133995	down
TTC9	-2.0957	0.021721	0.203633	down
FBXL2	-2.09922	0.000477805	0.01503	down
ZNF730	-2.11118	0.00332067	0.0620776	down
ANK1	-2.11434	4.69e-06	0.000402977	down
RRAGD	-2.11598	0.00486656	0.0805427	down
NMNAT2	-2.12422	0.00839694	0.112766	down
EVI2B	-2.12924	0.000164711	0.00671324	down
CDKL2	-2.13527	0.0423815	0.308811	down
PTGS1	-2.14019	2.62e-07	3.73e-05	down
SLC16A6	-2.14982	0.000313938	0.0109496	down
RTN4RL1	-2.15111	0.00600111	0.0925873	down
EF537580	-2.15142	0.00787327	0.108101	down
C13orf45	-2.16052	0.00132609	0.0318629	down
PPM1L	-2.16382	0.0108525	0.132065	down
TTN	-2.17206	0.0137519	0.153806	down
ANKRD1	-2.17689	0.0190614	0.187834	down
KRTAP1-5	-2.17801	4.04e-07	5.38e-05	down
SUSD5	-2.18361	0.000121906	0.0054263	down
LRRC16A	-2.18651	4.24e-14	3.02e-11	down
ABCA12	-2.19048	0.0426056	0.309852	down
LINC00704	-2.19363	0.00683424	0.100061	down
KCNS2	-2.19424	0.00614267	0.0935942	down
COL17A1	-2.1955	0.00869361	0.114886	down
PDE3B	-2.19741	0.0316256	0.25871	down
KRT15	-2.20021	0.0179339	0.181876	down
THSD1	-2.20403	5.36e-11	2.15e-08	down
GYG2	-2.20668	0.00964413	0.122231	down
SYNDIG1	-2.2072	0.0248324	0.221605	down
GRM1	-2.2092	0.00158385	0.0362365	down
TMEM26	-2.21497	0.00148616	0.0346479	down
IGFBP2	-2.23328	0.00492812	0.0812569	down
ANKRD6	-2.23901	0.00298324	0.0572684	down
PDE3A	-2.24716	0.00393384	0.069481	down
LAMA3	-2.25075	0.0336959	0.268472	down
ANKFN1	-2.25194	0.0041243	0.0719244	down
AK125599	-2.25283	0.0340405	0.270146	down
KCNS3	-2.25659	4.13e-08	8.22e-06	down
P2RY1	-2.2629	0.00036266	0.0122575	down
ABCC9	-2.26344	8.24e-12	3.87e-09	down
C3orf80	-2.26491	0.00658086	0.0975343	down
CNIH3	-2.26661	1.23e-10	4.36e-08	down
SPTBN5	-2.26664	0.0053908	0.0851718	down
LYPD6B	-2.26716	0.00868528	0.114886	down
LOC644554	-2.26832	2.4e-08	5.18e-06	down
PLCB4	-2.27244	4.93e-08	9.38e-06	down
BDKRB2	-2.27655	1.42e-05	0.000996234	down
DUSP4	-2.27727	0.0299536	0.249742	down
MERTK	-2.29587	0.0218543	0.204536	down
C1orf115	-2.29669	0.0498907	0.337724	down
TAS1R1	-2.299	0.00822224	0.111028	down
AQPEP	-2.30453	0.000118341	0.00531116	down
AK055323	-2.30899	0.00519649	0.0840499	down
INA	-2.30996	0.00340737	0.0633765	down
PAG1	-2.3146	5.56e-08	1.01e-05	down
PLA2G4A	-2.31559	0.0246574	0.220936	down
PCSK1	-2.31927	0.0114439	0.136792	down
DGKG	-2.32031	0.0291186	0.245	down
ADCY1	-2.32219	1.73e-06	0.000173976	down
EXOC3L2	-2.32383	0.0455264	0.321475	down
PARD6G	-2.32537	4.37e-05	0.00246622	down
MYEF2	-2.32551	3.18e-08	6.62e-06	down
ZNF704	-2.32601	0.0347051	0.273399	down
AQP7	-2.32695	0.0237411	0.215619	down
CCDC102B	-2.32839	0.000207748	0.00810365	down
OIT3	-2.32861	0.0482005	0.330591	down
AK094909	-2.33255	0.0389449	0.293757	down
CYYR1	-2.33297	0.0101384	0.126439	down
PCDH1	-2.33756	0.0226865	0.209425	down
PALMD	-2.34413	8.48e-07	9.96e-05	down
CCND2	-2.35172	0.00369677	0.0662826	down
DOCK3	-2.35285	9.54e-05	0.00457899	down
SH3TC2	-2.35297	4.44e-05	0.0024969	down
NEB	-2.35711	0.000286538	0.0102531	down
ST6GALNAC2	-2.36379	4.13e-08	8.22e-06	down
AX747684	-2.36693	0.0424849	0.309259	down
FAM49A	-2.36978	0.00778049	0.107294	down
NIPAL4	-2.37706	0.0380999	0.290575	down
OCLN	-2.38363	0.000515166	0.0158852	down
KRT23	-2.3869	0.0188911	0.187069	down
EFNB2	-2.38712	4.22e-05	0.00240328	down
IL17RB	-2.38976	0.00146624	0.0342557	down
PAK3	-2.42129	0.0260241	0.22809	down
GPR160	-2.42225	0.0108106	0.131921	down
DLX1	-2.4261	0.000570746	0.0170744	down
SRGAP3	-2.42732	4.12e-06	0.000362313	down
ARMC4	-2.43347	7.99e-09	1.96e-06	down
THSD7A	-2.44608	3.82e-09	1.04e-06	down
LOC100233156	-2.44742	0.0137796	0.153986	down
NTN4	-2.45725	3.18e-17	3.9e-14	down
DL490879	-2.46029	0.0375482	0.287943	down
STYK1	-2.46213	0.00617457	0.0938053	down
TRPC6	-2.4687	3.75e-05	0.00221031	down
SYT14	-2.47604	1.46e-20	2.68e-17	down
BC039000	-2.47668	0.0243744	0.219022	down
GBP3	-2.48547	5.03e-13	3.08e-10	down
MYPN	-2.49179	0.00485198	0.0804781	down
RBP1	-2.50092	0.00522595	0.0841241	down
GPRIN3	-2.51035	0.0255534	0.225397	down
RHBDL2	-2.53076	2.16e-05	0.00142575	down
CCDC68	-2.53111	0.0116974	0.138922	down
TFPI2	-2.53165	0.000182488	0.00729886	down
ART5	-2.5346	0.00164692	0.0372136	down
ITGB3	-2.53753	0.0344952	0.272383	down
PIK3R3	-2.54195	1.45e-22	4e-19	down
RGS9	-2.54726	0.0311106	0.255718	down
GUCY1A3	-2.55084	0.0199474	0.192346	down
RELN	-2.55209	0.039571	0.296353	down
AK056780	-2.55328	0.0170346	0.17517	down
TP63	-2.55468	0.00170929	0.0380805	down
ARSE	-2.55803	0.000991006	0.02559	down
TMC4	-2.55871	0.0051671	0.0840499	down
TRIM74	-2.57496	0.00828197	0.111698	down
ISM1	-2.594	0.0133981	0.15092	down
ST6GAL1	-2.59549	0.00014122	0.00598437	down
GPRC5A	-2.59853	2.35e-07	3.43e-05	down
ADRB2	-2.60557	4.98e-05	0.00270592	down
IL1RN	-2.61113	0.0259714	0.2279	down
LOC339047	-2.61174	0.000356186	0.0120797	down
ANKRD36BP2	-2.61373	0.00885182	0.115914	down
2003-09-01	-2.62154	0.000264421	0.00966539	down
BMP4	-2.62217	0.0239695	0.216536	down
OVCH1	-2.63037	0.0484848	0.331617	down
PLXDC2	-2.6322	0.0228515	0.210566	down
BC043519	-2.63593	1.24e-05	0.000893525	down
P2RX7	-2.64788	3.98e-06	0.000351764	down
AK000470	-2.65606	0.0201349	0.193102	down
PILRA	-2.65775	8.41e-09	2.04e-06	down
SCIN	-2.68167	0.000881272	0.0237277	down
KIAA1671	-2.68285	9.62e-07	0.000108406	down
DKFZp434A128	-2.68836	0.000633704	0.0183849	down
DQ590126	-2.69051	0.0465346	0.325227	down
CREG2	-2.70995	0.00199866	0.0431013	down
B3GNT5	-2.71017	5.79e-08	1.03e-05	down
GALNT3	-2.71049	0.000835649	0.0228053	down
ITGA7	-2.72669	7.06e-05	0.00359401	down
DCLK1	-2.73142	0.00630113	0.0952199	down
AK126616	-2.7416	7.95e-06	0.000624622	down
FAM65B	-2.7424	4.88e-18	6.52e-15	down
TMEM150C	-2.74284	0.000864491	0.0233328	down
ERMN	-2.75114	0.03247	0.26288	down
PLXDC1	-2.75519	0.000108843	0.0050697	down
LOC389834	-2.76264	1.27e-05	0.000907483	down
TMEM155	-2.76494	0.00102686	0.0262094	down
NCF2	-2.76882	0.0256942	0.226097	down
SOX6	-2.77862	0.0158663	0.166888	down
KIF13B	-2.79026	1.39e-06	0.000145578	down
AK097803	-2.79988	0.00773966	0.106931	down
RGS7	-2.80773	7.96e-07	9.5e-05	down
FLT1	-2.81426	3.87e-12	1.99e-09	down
CASP12	-2.81444	0.0150043	0.161357	down
TM4SF4	-2.82449	0.0466136	0.325573	down
ADAM28	-2.82773	0.00111517	0.0278455	down
ACTC1	-2.83256	0.00636193	0.0956803	down
BC045559	-2.83504	0.00974532	0.12304	down
TMEM56	-2.8494	1.97e-08	4.45e-06	down
STMN2	-2.85036	0.0191084	0.187834	down
FAT3	-2.8589	1.8e-07	2.68e-05	down
SHANK2	-2.86706	4.56e-06	0.000394455	down
APOE	-2.8674	0.00110081	0.027524	down
BX647938	-2.86791	0.00944367	0.120732	down
C14orf64	-2.86981	0.0138139	0.154187	down
CD22	-2.87452	5.42e-05	0.00286239	down
RPS6KL1	-2.89268	0.000960443	0.0250943	down
ENPP4	-2.9035	0.0119682	0.141075	down
FAM134B	-2.91399	0.0196838	0.19093	down
AX747345	-2.9202	0.000638231	0.0184919	down
TMEM178B	-2.9228	0.0021017	0.0447027	down
BC041459	-2.92548	0.0172761	0.17674	down
SChLAP1	-2.93468	0.0147523	0.159971	down
LINC00839	-2.93683	0.000462106	0.0146797	down
METTL7B	-2.93843	2.51e-07	3.64e-05	down
DMD	-2.95213	0.000544292	0.0165067	down
MYEOV	-2.96153	5.26e-09	1.38e-06	down
FOXC2	-2.96576	0.00769029	0.106602	down
ITIH5	-2.98309	0.00652816	0.0973272	down
SERPINI1	-2.99577	3.72e-05	0.00219348	down
MSR1	-3.00419	0.0446541	0.318689	down
EPGN	-3.00589	0.0281016	0.238809	down
TNFRSF11A	-3.03222	0.000774865	0.0216004	down
HEYL	-3.06225	0.00114995	0.0284306	down
CPVL	-3.07102	0.0207333	0.196966	down
TOX2	-3.07885	5.85e-06	0.000485564	down
FAM155A	-3.08581	4.64e-09	1.23e-06	down
FYB	-3.09102	0.0148881	0.160651	down
DAPK1	-3.09193	0.00589965	0.0915981	down
RNF157	-3.09781	0.000383068	0.0127562	down
MC4R	-3.10831	0.000819304	0.0224146	down
PPP4R4	-3.12666	0.000453666	0.0144531	down
CD36	-3.13419	0.00730966	0.104025	down
TGM5	-3.16182	0.00517876	0.0840499	down
ST8SIA5	-3.16648	0.0113675	0.136175	down
LOC728875	-3.16898	0.0139848	0.15464	down
PPP1R1C	-3.18098	0.0199967	0.192419	down
CHN2	-3.18681	0.010594	0.130231	down
SEMA6A	-3.18797	0.0328857	0.264789	down
EYA2	-3.1925	5.66e-07	7.05e-05	down
LINC00906	-3.20411	0.0323263	0.262005	down
FLJ12825	-3.20931	0.0443219	0.317934	down
AX747413	-3.20934	0.00027628	0.00996683	down
SLC7A14	-3.21888	5.43e-07	6.85e-05	down
FGF10	-3.22277	0.0181553	0.182742	down
ADRA1D	-3.22484	4.22e-06	0.000368814	down
LINC00707	-3.2337	0.00114042	0.02829	down
AS3MT	-3.23586	0.0030835	0.0586962	down
MITF	-3.25651	0.00519041	0.0840499	down
MTUS1	-3.268	4.91e-05	0.00268248	down
ANKS1B	-3.26948	8.04e-07	9.54e-05	down
TXK	-3.27433	0.0310494	0.255501	down
BC075797	-3.28023	0.00365763	0.0659342	down
LOC285084	-3.28211	0.0125709	0.146228	down
EYA1	-3.29322	0.00560029	0.0879396	down
KLKB1	-3.30024	0.00331025	0.0619354	down
PRUNE2	-3.31626	5.77e-08	1.03e-05	down
CDH10	-3.31632	8.8e-05	0.00429654	down
CHRM2	-3.32378	7.22e-12	3.46e-09	down
ANKRD18B	-3.33374	0.00165639	0.0373541	down
HAVCR2	-3.3514	0.00194756	0.0422795	down
SLC38A11	-3.37464	0.0386593	0.292501	down
TMEM35	-3.37482	9.45e-07	0.000107511	down
DISP2	-3.37542	0.000171759	0.00694521	down
CCDC39	-3.37648	0.00599176	0.0925077	down
ANO3	-3.39385	5.32e-07	6.78e-05	down
PLEKHA7	-3.39965	0.00173576	0.0385534	down
SAMD5	-3.4051	0.00425815	0.0736189	down
LGR5	-3.41273	0.00359879	0.0655022	down
TEC	-3.41851	3.76e-07	5.12e-05	down
PAX9	-3.42257	0.000940704	0.0247543	down
BEX2	-3.42936	0.0153943	0.163637	down
MAP2	-3.44674	5.49e-07	6.89e-05	down
PNMA2	-3.45348	6.16e-06	0.000503856	down
PTCHD4	-3.46481	9.54e-07	0.000108063	down
AL833346	-3.47627	0.039178	0.29471	down
KIAA1244	-3.48177	9.85e-05	0.00469605	down
SLC22A3	-3.48654	0.0114371	0.136787	down
AX747721	-3.4939	0.0458025	0.322077	down
LMO3	-3.49806	0.0344851	0.272383	down
XKR5	-3.50527	0.0216897	0.203426	down
GPR183	-3.50545	0.00956229	0.121888	down
LOC441204	-3.5089	0.00613801	0.0935877	down
TINAGL1	-3.51218	0.00164847	0.0372136	down
BTBD16	-3.5149	0.00984215	0.123956	down
SCARA5	-3.52929	0.000595246	0.0175693	down
ROBO2	-3.53337	0.00744033	0.105013	down
MCF2L2	-3.55054	0.038445	0.291477	down
SAMD12	-3.55179	2.6e-06	0.000244425	down
FRRS1L	-3.56226	0.0223894	0.208197	down
MYRIP	-3.56466	0.000343938	0.0117546	down
TPRG1	-3.56518	0.000144728	0.0060863	down
ST8SIA6	-3.60041	0.0369757	0.285437	down
SLC40A1	-3.60171	0.0028645	0.0556711	down
MUSK	-3.64261	0.00148896	0.0346763	down
SEMA3E	-3.64822	0.00227596	0.0474577	down
VAV3	-3.65133	0.000148996	0.00621841	down
LOC644189	-3.65977	0.0380119	0.29039	down
RASEF	-3.67972	0.000137895	0.00588866	down
PLIN4	-3.68014	0.000152553	0.00634287	down
IGF2BP1	-3.68504	0.00368759	0.0661907	down
NKX2-6	-3.70535	0.0320762	0.260717	down
CD4	-3.71426	0.0370777	0.286024	down
PSG7	-3.71796	0.000278876	0.0100441	down
FAM84A	-3.7188	0.000613765	0.0179718	down
ANGPTL5	-3.73691	3.47e-05	0.00209436	down
EDIL3	-3.75508	0.0275079	0.235761	down
SCN1A	-3.75825	6.29e-05	0.00324618	down
ENTPD1	-3.77084	0.0177664	0.180675	down
TMEFF2	-3.79521	0.00047267	0.0149344	down
CCR1	-3.79767	0.0226429	0.209367	down
RGL3	-3.80222	0.000117936	0.00531116	down
SNX10	-3.8031	0.001682	0.0377391	down
NPTX1	-3.80912	0.0158575	0.166875	down
CDS1	-3.8149	0.000120225	0.00536226	down
L1CAM	-3.82058	0.00607098	0.0931445	down
KRTAP1-1	-3.82704	0.000948596	0.0249026	down
SNORD116-20	-3.86053	8.79e-48	4.85e-44	down
GOLGA7B	-3.86142	0.042161	0.307814	down
BC038201	-3.86457	0.0262866	0.228767	down
PSCA	-3.86597	4.3e-10	1.32e-07	down
COL4A6	-3.86746	0.0218276	0.204373	down
PAX3	-3.89726	0.000366694	0.0123413	down
CXADR	-3.91443	0.000250306	0.0093153	down
ZSWIM5	-3.92624	0.00309257	0.0588094	down
REM1	-3.92918	0.0120845	0.141945	down
SLC24A3	-3.945	0.0466765	0.325676	down
IRF4	-3.96328	0.0217372	0.203699	down
SYPL2	-3.97423	6.53e-16	6.26e-13	down
CLEC12A	-4.02622	0.012635	0.14652	down
PPFIA2	-4.03143	0.0111508	0.134212	down
ADH7	-4.03907	0.0409207	0.302358	down
KCTD4	-4.03966	1.24e-05	0.000893525	down
WNT16	-4.05008	0.0036633	0.0659693	down
PPP1R9A	-4.07169	0.0012319	0.030053	down
DQ574721	-4.0892	0.013917	0.154508	down
ESPNL	-4.10413	0.00227417	0.0474577	down
KCNMB2	-4.11833	0.0232711	0.213136	down
ST8SIA1	-4.12537	9.41e-07	0.000107511	down
ARHGEF28	-4.1378	2.24e-102	2.48e-98	down
TNFSF15	-4.1414	0.000858587	0.0232302	down
SLC2A14	-4.16924	0.030128	0.250677	down
GALNT13	-4.20965	0.0191189	0.187853	down
ZNF727	-4.23588	0.0399555	0.298194	down
MRAP2	-4.32941	9.26e-07	0.000106603	down
IRF6	-4.33315	0.000564726	0.0169594	down
HLA-DOB	-4.36265	0.0033063	0.0619139	down
PADI2	-4.39918	0.00785926	0.108043	down
FRMPD1	-4.44506	0.0149115	0.16075	down
ERBB4	-4.53668	0.00529977	0.0845798	down
MEIS1-AS3	-4.62941	4.51e-05	0.00251916	down
DQ593719	-4.64278	0.00153189	0.0354892	down
ATRNL1	-4.65992	0.00114719	0.0283942	down
WASH5P	-4.67518	6.33e-07	7.77e-05	down
PGM5	-4.70571	0.00740658	0.105013	down
LOC100288332	-4.75991	0.000250624	0.0093153	down
LRP1B	-4.79384	0.014895	0.160651	down
PCDH10	-4.79923	0.0360442	0.280426	down
ABCA13	-4.83904	0.000166974	0.00676412	down
STAG2	-4.87315	3.52e-48	2.59e-44	down
HLA-DMB	-4.95651	0.00644015	0.0962664	down
PIEZO2	-5.01092	0.00522697	0.0841241	down
PPARG	-5.06984	5.13e-19	8.08e-16	down
SLC14A1	-5.18537	1.84e-08	4.19e-06	down
ACAN	-5.20273	0.00021154	0.00823685	down
SLC47A2	-5.20676	0.00930092	0.119596	down
AGAP7	-5.21508	0.00054259	0.0164777	down
BC042378	-5.2176	0.0264133	0.229585	down
HRK	-5.30068	0.000518283	0.0158889	down
PPAP2C	-5.30649	5.29e-11	2.15e-08	down
PCSK2	-5.32968	0.0193487	0.188935	down
SDK1	-5.5558	9.51e-08	1.6e-05	down
TRIM67	-5.56981	0.00359685	0.0655022	down
TRIM63	-5.60161	0.00170847	0.0380805	down
DSG2	-5.65964	0.0452674	0.320325	down
IRX6	-5.68541	0.000119043	0.00532311	down
FGL2	-5.73767	5.02e-18	6.52e-15	down
PPP2R2B	-5.85131	1.07e-08	2.48e-06	down
MECOM	-6.04715	5.57e-06	0.000467304	down
LOC647859	-6.10011	0.00511446	0.0833951	down
NGFR	-6.16845	0.00367903	0.0661447	down
PCDH20	-6.55983	0.0412113	0.303375	down
HSD17B3	-6.72519	0.0493291	0.335207	down
KCTD19	-6.90192	0.0481065	0.330151	down
SRD5A2	-6.95705	0.00227637	0.0474577	down
CDH18	-7.04802	1.88e-07	2.78e-05	down
NPIPL2	-7.12046	6.89e-05	0.00351573	down
KCNF1	-7.18013	0.0357927	0.279135	down
XKRX	-7.23951	0.0353012	0.276219	down
HP08942	-7.30233	0.0401035	0.298518	down
FNDC7	-7.42914	0.0271752	0.234053	down
HHATL	-7.45521	0.0408021	0.30191	down
APOBEC3H	-7.47899	0.0279618	0.238258	down
BC008215	-7.48171	0.0270921	0.233831	down
HS6ST3	-7.50919	0.00154814	0.0357156	down
C1orf110	-7.60082	0.0424459	0.309117	down
UBE2U	-7.64793	0.0348132	0.273679	down
TCF21	-7.66242	0.0122504	0.143179	down
TMEM176B	-7.66672	0.00015319	0.00635117	down
ZNF541	-7.69043	0.0239702	0.216536	down
DQ574682	-7.71659	0.0352503	0.275977	down
MIR490	-7.73652	0.0237281	0.215619	down
LOC441081	-7.74981	0.0384579	0.291477	down
SLC26A8	-7.77157	0.0200659	0.192783	down
ANKRD20A19P	-7.84168	0.0262512	0.228719	down
L1TD1	-7.85133	0.00232387	0.0482609	down
PSG4	-7.87901	0.000394366	0.0130147	down
DQ579969	-7.92032	0.0326205	0.263579	down
CPA6	-7.94455	0.0237009	0.215603	down
HAND1	-8.01629	0.0398729	0.297906	down
TMEM176A	-8.12092	0.00265007	0.052853	down
SLITRK1	-8.26354	0.0194414	0.189562	down
SNCA	-8.472	2.54e-08	5.45e-06	down
HOXC10	-8.53131	0.000413483	0.0135243	down
CSF2RB	-8.6491	0.0154253	0.163796	down
BC062737	-8.81576	0.00769627	0.106602	down
DQ575504	-8.92691	0.0137208	0.153615	down
DQ583161	-9.09154	0.00898592	0.117391	down
ADCYAP1R1	-9.23163	0.00742462	0.105013	down
GREB1L	-9.25848	1.51e-25	5.55e-22	down
KCNA3	-9.43938	0.0075923	0.105756	down
ADAMDEC1	-9.51634	0.00926281	0.119396	down
EMBP1	-9.52626	0.00536087	0.0849048	down
AF086184	-9.72859	0.00363952	0.0658094	down
LOC391322	-9.93491	0.00640773	0.0958986	down
AK302511	-11.1199	0.00199908	0.0431013	down
EMB	-11.1775	0.00125566	0.030565	down
GSTT1	-14.4628	0.000737909	0.0208253	down
C2orf78	-20.34	4.72e-05	0.00259916	down
HOXC11	-22.4111	1.12e-05	0.000815825	down
CO9	-25.1538	8.16e-07	9.63e-05	down
