# Supplementary material for: STAG2-truncating variants reveal a mosaic STAG2 inactivation pattern and compensatory mechanisms involving cohesin complex remodeling
Source: iScience. 2025 Nov 22;28(12):114195. doi: 10.1016/j.isci.2025.114195 (PMC12765388; doi:10.1016/j.isci.2025.114195)
Supplement: Table S6. Differentially expressed genes Pt3 vs. control (p value <0.05; log2 FC > 2), related to Figure 3 [file mmc6.xlsx]

## Sheet: Table S6 Diffex PT3vsCont
Table S6,
Differentially expressed genes Pt3 vs control (P value < 0,05; log2 FC > 2), Related to Figure 3.
Gene name	log2FCcorr	Pvalue	Padj	Regulation
LRAT	14.1275	2.93553e-125	4.10659e-122	UP
CNTNAP3B	12.7559	1.12891e-101	8.1888e-99	UP
FENDRR	12.3194	1.09171e-17	4.35462e-16	UP
NEFL	11.3136	0	0	UP
CNTNAP3	11.1519	4.2352e-76	1.95156e-73	UP
NEFM	10.9708	1.71564e-75	7.30453e-73	UP
ANO1	10.8957	6.07412e-86	3.13057e-83	UP
EPHA5	10.651	5.00251e-105	3.91897e-102	UP
TMEM200C	10.1321	2.63164e-60	7.46967e-58	UP
FOXA2	9.61615	4.46154e-53	1.1348e-50	UP
SFRP4	9.28324	3.68408e-17	1.40375e-15	UP
LINC00261	9.24356	3.06207e-47	6.73826e-45	UP
MAOB	9.1822	1.43228e-66	4.83641e-64	UP
ANXA10	8.87474	9.20896e-46	1.85936e-43	UP
PIP	8.78224	1.71963e-37	2.51336e-35	UP
F2RL1	8.56816	1.63958e-112	1.69006e-109	UP
CYP2S1	8.4914	9.90038e-57	2.65615e-54	UP
PEX5L	8.32147	6.46352e-76	2.877e-73	UP
PI15	8.30447	1.07775e-34	1.27926e-32	UP
RERG	8.25422	3.01079e-36	4.12352e-34	UP
PLA1A	8.20258	4.50308e-36	6.12451e-34	UP
LOC100144602	8.02119	6.09614e-29	5.30635e-27	UP
CHRM3	7.92442	2.89364e-35	3.58684e-33	UP
CCKAR	7.73121	9.4574e-33	1.00121e-30	UP
SLC14A1	7.66843	1.02384e-25	7.53833e-24	UP
SPOCK3	7.64417	2.32782e-24	1.55598e-22	UP
AKR1B10	7.64269	4.66457e-103	3.51367e-100	UP
KCNN2	7.62415	8.27232e-31	7.94183e-29	UP
GADL1	7.62284	3.26396e-32	3.32941e-30	UP
TM6SF1	7.60816	1.99478e-30	1.8965e-28	UP
AL355711	7.51721	2.9729e-36	4.1003e-34	UP
PTPRT	7.51388	1.96428e-27	1.61641e-25	UP
SOX5	7.49161	1.26952e-95	7.53444e-93	UP
HOPX	7.4564	4.60153e-29	4.13399e-27	UP
TMOD1	7.38896	3.3523e-54	8.75396e-52	UP
PITX1	7.32217	2.13607e-08	2.82046e-07	UP
PART1	7.32151	4.25808e-30	3.97117e-28	UP
OGN	7.31255	0	0	UP
SCN3A	7.28368	1.75574e-158	3.43861e-155	UP
DMRT3	7.27789	1.82487e-14	5.32638e-13	UP
UG0898H09	7.26933	1.03947e-25	7.62469e-24	UP
HS3ST1	7.16558	1.01207e-20	5.13509e-19	UP
OR51E2	7.16548	5.11711e-20	2.43841e-18	UP
FABP4	7.16548	4.32693e-21	2.27193e-19	UP
RSPO2	6.94935	1.2973e-18	5.52339e-17	UP
DQ586551	6.89558	1.96689e-12	4.64675e-11	UP
ABCB1	6.88143	1.09103e-99	7.36821e-97	UP
PDLIM3	6.77352	5.43858e-19	2.38018e-17	UP
FOXF1	6.75387	4.05097e-17	1.53459e-15	UP
CD24	6.75244	9.70167e-09	1.35914e-07	UP
ALX4	6.74001	2.75425e-13	7.13518e-12	UP
SPTSSB	6.69813	1.44245e-14	4.26743e-13	UP
EPHA6	6.67171	7.558e-18	3.02706e-16	UP
ANKRD20A3	6.65848	7.11405e-09	1.02297e-07	UP
CRISPLD1	6.64101	2.85867e-19	1.29003e-17	UP
LAMP5	6.60377	5.45483e-20	2.58675e-18	UP
FRZB	6.59	4.28477e-76	1.95156e-73	UP
DDX43	6.56847	4.90342e-29	4.36516e-27	UP
SCN5A	6.52492	2.24513e-53	5.78564e-51	UP
AMDHD1	6.50659	1.16624e-34	1.37595e-32	UP
ABCG1	6.45275	3.89486e-22	2.23698e-20	UP
DRD1	6.40865	5.44626e-24	3.56739e-22	UP
ZG16B	6.40589	7.78941e-07	7.85964e-06	UP
FZD10-AS1	6.4038	1.63077e-23	1.04374e-21	UP
GABRB2	6.36513	3.00838e-15	9.39698e-14	UP
BC042451	6.35797	1.26552e-30	1.20903e-28	UP
IQSEC3	6.3153	2.98618e-18	1.23646e-16	UP
PDE3B	6.28586	2.86217e-25	2.04582e-23	UP
RAI2	6.21021	1.97977e-174	4.84672e-171	UP
SCRG1	6.18855	9.4645e-58	2.61073e-55	UP
AY343892	6.09799	7.89379e-12	1.71587e-10	UP
PLA2G2A	6.0124	5.53607e-14	1.51642e-12	UP
CEACAM1	5.98877	3.68007e-10	6.45826e-09	UP
MAB21L2	5.98077	0.000135431	0.000843107	UP
EGFEM1P	5.9332	9.89113e-07	9.78372e-06	UP
TBXAS1	5.93218	3.28918e-97	2.01308e-94	UP
COLEC10	5.8258	4.95734e-200	1.94179e-196	UP
GPD1	5.8117	3.8254e-89	2.08112e-86	UP
SYTL5	5.77482	6.72922e-18	2.72297e-16	UP
CCDC141	5.7292	2.0425e-05	0.000153974	UP
LEPREL1	5.72059	1.33818e-31	1.33037e-29	UP
RBM46	5.71464	4.74158e-09	7.02981e-08	UP
IGSF1	5.69835	1.58786e-06	1.50743e-05	UP
HRASLS5	5.68437	3.57189e-10	6.29097e-09	UP
DLGAP1	5.6836	2.30077e-112	2.25302e-109	UP
CTTNBP2	5.66152	0.00328731	0.0134606	UP
DPY19L2P1	5.65341	1.72216e-09	2.71785e-08	UP
KRT16	5.63751	9.8468e-95	5.67205e-92	UP
FXYD6	5.61842	1.44843e-06	1.38649e-05	UP
ZNF280A	5.61834	1.59956e-06	1.51559e-05	UP
BC032407	5.57954	3.25279e-13	8.3494e-12	UP
FSTL4	5.55212	0.00296727	0.0123858	UP
HS3ST5	5.552	0.00186066	0.00830461	UP
DQ266889	5.55174	0.00242237	0.0103903	UP
BC011998	5.55163	0.00170879	0.00770944	UP
CPA6	5.54504	7.30168e-20	3.43758e-18	UP
BCMO1	5.49953	7.58659e-09	1.08614e-07	UP
WFIKKN2	5.49521	0.00225276	0.00976763	UP
CCNJL	5.45344	5.46837e-19	2.38526e-17	UP
SLC38A11	5.39782	4.43931e-19	1.96706e-17	UP
CTNNA3	5.37805	5.52825e-08	6.80093e-07	UP
FZD10	5.36275	6.42026e-09	9.30706e-08	UP
PTPRD	5.33619	4.81177e-30	4.46628e-28	UP
ZNF804A	5.31583	5.27166e-10	9.03284e-09	UP
DMRT1	5.31036	0.00799118	0.0285077	UP
PTGDR2	5.30338	4.0403e-23	2.48834e-21	UP
AK095045	5.29053	1.60324e-17	6.29246e-16	UP
ALDH1A1	5.2866	1.1465e-17	4.56385e-16	UP
WNT7B	5.27708	1.37336e-07	1.57663e-06	UP
PDZD2	5.24134	9.41346e-07	9.35376e-06	UP
FAM90A1	5.20851	2.61751e-21	1.40449e-19	UP
AK308605	5.19579	0.000121992	0.00076767	UP
CACNG7	5.17803	1.03279e-06	1.02054e-05	UP
OOEP	5.17425	6.88088e-09	9.90898e-08	UP
KRT12	5.17293	0.00845397	0.0299027	UP
NKAIN3	5.17252	2.46985e-10	4.40146e-09	UP
USP44	5.1464	1.8954e-43	3.53537e-41	UP
HTR1F	5.14069	8.61706e-08	1.0253e-06	UP
CYP3A7	5.10906	1.67493e-34	1.94104e-32	UP
SIM2	5.09914	0.0119426	0.0400117	UP
RGS1	5.09914	0.010205	0.0350396	UP
AK093513	5.08454	3.56525e-09	5.40026e-08	UP
AY927633	5.07092	0.000500738	0.00266132	UP
PRSS22	5.07062	0.000250031	0.00144152	UP
TNFSF14	5.05958	3.23324e-06	2.86789e-05	UP
FGL2	5.04021	4.21148e-25	2.99934e-23	UP
TNNT3	5.03243	2.99407e-10	5.30188e-09	UP
SYT1	5.02947	0	0	UP
FAM138E	5.02082	0.0152365	0.0487911	UP
RARRES1	5.02015	8.17494e-36	1.07454e-33	UP
LOC100996485	4.97304	2.12229e-18	8.91953e-17	UP
PDE5A	4.9645	9.51643e-43	1.72573e-40	UP
TRHDE	4.95377	1.09357e-08	1.51791e-07	UP
RP1	4.9386	0.0170068	0.0532839	UP
SBSPON	4.9346	5.58171e-05	0.00038223	UP
IL1RAPL1	4.92614	0.000161694	0.000984693	UP
WFDC1	4.91183	1.38952e-33	1.52886e-31	UP
LXN	4.89527	0.000296462	0.00167374	UP
NEBL	4.88374	1.67577e-15	5.36275e-14	UP
LOC389033	4.85208	1.97119e-15	6.27735e-14	UP
MGAT3	4.84741	3.07527e-16	1.07169e-14	UP
PTGER1	4.84167	9.74742e-19	4.16819e-17	UP
TMC6	4.81922	4.14089e-06	3.60281e-05	UP
LGALS4	4.801	3.1264e-13	8.05665e-12	UP
FAM49A	4.78726	6.29536e-15	1.91154e-13	UP
LPAR3	4.78566	7.64685e-17	2.80982e-15	UP
MLIP	4.78058	0.00147553	0.00678839	UP
FER1L6	4.77746	1.30189e-27	1.0804e-25	UP
CYP2W1	4.763	0.00137624	0.00639772	UP
ST6GAL1	4.75744	1.2611e-34	1.47016e-32	UP
PTPRZ1	4.73397	1.59816e-21	8.81687e-20	UP
FCGBP	4.73101	9.12756e-12	1.95157e-10	UP
B3GALT1	4.73092	1.29742e-09	2.08108e-08	UP
KLHL4	4.7149	1.44106e-06	1.38078e-05	UP
TRHDE-AS1	4.71175	2.90979e-14	8.24722e-13	UP
F2RL2	4.69574	2.93075e-37	4.25176e-35	UP
TPTE2P3	4.69207	3.80408e-05	0.000270232	UP
VCAM1	4.69098	9.66933e-06	7.78996e-05	UP
PDZRN4	4.6587	0.0359444	0.0979778	UP
AX747406	4.65823	0.0372763	0.100795	UP
HHIP	4.63957	1.21683e-28	1.0545e-26	UP
STRA6	4.63089	4.82985e-13	1.21428e-11	UP
CRMP1	4.61215	8.96277e-09	1.26467e-07	UP
BCAM	4.5946	5.42832e-16	1.84893e-14	UP
DDO	4.57381	7.36869e-27	5.72682e-25	UP
APOA1	4.55557	1.84465e-07	2.07272e-06	UP
BC037970	4.55187	0.0427655	0.112775	UP
CREB3L3	4.54015	0.00240117	0.0103129	UP
FCGR2A	4.52709	3.38355e-15	1.05186e-13	UP
GRIP1	4.51771	6.81174e-12	1.49226e-10	UP
SHISA3	4.51679	4.05514e-09	6.09984e-08	UP
ZFHX4-AS1	4.51548	4.33187e-32	4.39584e-30	UP
ADH7	4.51271	8.03554e-10	1.34395e-08	UP
GPM6B	4.46743	0.000438493	0.00236321	UP
GPR116	4.45606	1.93887e-06	1.80565e-05	UP
DGKG	4.44347	4.57894e-34	5.24436e-32	UP
RGS2	4.43285	4.40791e-37	6.30137e-35	UP
CYP3A5	4.42317	8.98713e-05	0.000584099	UP
GPR111	4.41826	0.00497004	0.0191197	UP
TAC3	4.40413	2.02926e-06	1.88267e-05	UP
LIF	4.39561	4.59885e-14	1.27036e-12	UP
ABI3	4.3771	6.74047e-17	2.48611e-15	UP
ST8SIA5	4.36781	1.61987e-07	1.83488e-06	UP
CX3CL1	4.34449	4.2511e-09	6.37015e-08	UP
ASPN	4.31709	1.08601e-07	1.27058e-06	UP
PHOSPHO1	4.31564	4.97184e-10	8.56408e-09	UP
LEFTY2	4.31142	0.00830985	0.0294888	UP
BC061919	4.31119	0.00749965	0.027015	UP
ENPEP	4.30174	5.05463e-20	2.41451e-18	UP
ZBTB7C	4.29694	0.000465377	0.00248892	UP
EDNRB	4.28414	7.52162e-18	3.01867e-16	UP
C7	4.28299	6.07001e-08	7.42543e-07	UP
SMCP	4.28286	5.65062e-15	1.72111e-13	UP
SLCO2B1	4.27709	0.000538748	0.00283487	UP
HHIP-AS1	4.26717	1.44867e-19	6.70736e-18	UP
CCDC110	4.26188	1.62979e-48	3.62722e-46	UP
KLHL13	4.24035	7.52261e-12	1.64065e-10	UP
AY343891	4.23746	5.44382e-18	2.21197e-16	UP
SCN9A	4.23018	2.85524e-14	8.12788e-13	UP
INPP5D	4.22596	1.83856e-19	8.41311e-18	UP
EFNA1	4.21589	4.92803e-07	5.15024e-06	UP
CLIC6	4.21271	3.52275e-27	2.8046e-25	UP
RNF128	4.20661	5.34985e-36	7.1765e-34	UP
CDH6	4.19702	0.000957196	0.00466916	UP
ANXA13	4.19527	0.0155738	0.0496924	UP
SOX11	4.18602	0.011376	0.03844	UP
BC041459	4.17841	2.38897e-06	2.18534e-05	UP
GNGT2	4.17578	2.06389e-12	4.85832e-11	UP
AADAC	4.16341	2.78118e-07	3.04469e-06	UP
PCDH17	4.13771	9.19632e-12	1.96198e-10	UP
TM4SF1	4.13519	1.04789e-14	3.13807e-13	UP
SYT9	4.13041	0.000249585	0.00143938	UP
DMD	4.1223	6.30651e-11	1.21324e-09	UP
CSGALNACT1	4.12083	1.66893e-10	3.05761e-09	UP
KCNF1	4.11952	1.65826e-14	4.85456e-13	UP
MYOCD	4.11376	3.85302e-07	4.09671e-06	UP
ZNF860	4.10914	4.62568e-98	2.92238e-95	UP
SLC16A9	4.10456	4.4833e-10	7.81187e-09	UP
PLAT	4.08968	3.85057e-80	1.88534e-77	UP
bpl_41-16	4.0876	1.14074e-05	9.01954e-05	UP
CCDC88C	4.08511	1.98507e-14	5.75112e-13	UP
WSCD2	4.07098	0.00295913	0.0123592	UP
AX746564	4.07097	0.0017841	0.00800863	UP
CNTNAP2	4.0653	4.40646e-06	3.81692e-05	UP
P2RX1	4.03683	0.000207428	0.0012277	UP
LOC646168	4.03487	1.31103e-10	2.43047e-09	UP
C5AR2	4.01295	1.19097e-25	8.63893e-24	UP
FLJ43315	4.01069	9.33363e-12	1.98479e-10	UP
BC153822	4.00033	3.61231e-15	1.11765e-13	UP
CCNA1	3.99389	7.67961e-06	6.32752e-05	UP
ALPL	3.97951	5.73963e-35	7.06985e-33	UP
TMEM130	3.9683	1.71494e-14	5.013e-13	UP
ALX1	3.96553	2.94706e-06	2.63794e-05	UP
IL1A	3.95635	8.54593e-05	0.000559025	UP
AX747935	3.95558	0.00290001	0.0121464	UP
NDST3	3.95243	7.87581e-06	6.47012e-05	UP
BHMT	3.9477	2.1534e-07	2.39899e-06	UP
ADAMTSL3	3.94647	2.43381e-15	7.65108e-14	UP
ST6GALNAC3	3.93815	1.36955e-06	1.32066e-05	UP
IGSF5	3.93781	5.20459e-16	1.77582e-14	UP
LLGL2	3.93717	0.000342946	0.00190272	UP
C21orf89	3.93327	0.029348	0.0833137	UP
CSMD3	3.93265	0.0250426	0.0732485	UP
MPPED2	3.93163	0.00354517	0.0143722	UP
TGFB2	3.92976	3.58874e-64	1.15222e-61	UP
B3GALT5	3.9294	1.28407e-17	5.08049e-16	UP
PTPN3	3.91261	1.3585e-06	1.3113e-05	UP
MMP28	3.91151	9.93797e-14	2.66259e-12	UP
SYT5	3.88989	2.28384e-08	2.99426e-07	UP
DNAH10	3.86385	6.04043e-19	2.6231e-17	UP
SLPI	3.86128	1.50148e-08	2.03788e-07	UP
TTN	3.8545	1.96693e-11	4.02954e-10	UP
AK311383	3.83951	1.19301e-26	9.16277e-25	UP
CA4	3.83051	0.000633152	0.00327617	UP
ITM2A	3.82965	0.00517331	0.0197812	UP
LOC255167	3.8241	1.26779e-05	9.96279e-05	UP
CST1	3.81911	4.48656e-05	0.000313819	UP
CLDN7	3.8116	2.97118e-38	4.40838e-36	UP
TSLP	3.8008	4.72558e-10	8.18306e-09	UP
KCNA1	3.80014	0.000389065	0.00213143	UP
SLC2A12	3.79812	1.80637e-144	2.72136e-141	UP
GLP2R	3.79619	0.00273125	0.0115532	UP
FRMD7	3.796	0.00223006	0.00968094	UP
PYGM	3.79541	1.46322e-43	2.75549e-41	UP
C21orf88	3.78718	8.57403e-10	1.42307e-08	UP
C21orf62	3.78143	0.0443924	0.116001	UP
BC093903	3.78109	0.0394156	0.105429	UP
AK023809	3.77825	3.80138e-17	1.44461e-15	UP
RXFP1	3.75466	2.18802e-05	0.000163683	UP
IL12B	3.73126	9.18799e-07	9.14828e-06	UP
ITGA8	3.72169	4.36921e-39	6.73787e-37	UP
PGM5P2	3.71486	1.18154e-07	1.36845e-06	UP
SLC27A2	3.70963	8.10684e-06	6.62933e-05	UP
SUSD2	3.7083	1.31225e-26	1.00392e-24	UP
BC048103	3.69216	8.20087e-08	9.79354e-07	UP
HSPA6	3.68878	1.14145e-10	2.13518e-09	UP
FRMD4B	3.68765	4.21273e-12	9.50534e-11	UP
FGD5	3.68305	0.000861054	0.0042693	UP
SH3RF2	3.67506	3.54747e-22	2.04947e-20	UP
TCF21	3.6735	0.023106	0.0686787	UP
ZNF503-AS1	3.67132	4.50722e-06	3.89043e-05	UP
LRFN5	3.66624	0.00456606	0.0178033	UP
DLL4	3.65626	3.83117e-06	3.35202e-05	UP
PALM3	3.64589	5.29531e-08	6.54313e-07	UP
RARB	3.63484	1.44049e-07	1.64406e-06	UP
BC035889	3.62166	3.41061e-07	3.67622e-06	UP
VTN	3.6202	4.23799e-31	4.12941e-29	UP
AK291164	3.61219	1.84773e-07	2.07499e-06	UP
INSRR	3.60746	1.64185e-06	1.55042e-05	UP
FNDC1	3.60568	4.70859e-29	4.21085e-27	UP
RSAD2	3.59876	4.5716e-05	0.000319034	UP
FGFBP2	3.58967	0.000691151	0.00353333	UP
FOXN1	3.58919	0.0124851	0.0414724	UP
MAP3K14-AS1	3.58896	0.00319942	0.0131585	UP
ANKRD30B	3.57844	6.83056e-19	2.95966e-17	UP
LOC283683	3.57834	0.00104434	0.00503282	UP
TPD52L1	3.57774	7.42765e-10	1.2444e-08	UP
LOC728463	3.57729	0.00109639	0.0052475	UP
ADAMTS19	3.55612	0.00271155	0.0114856	UP
PAX9	3.55471	1.80048e-07	2.02691e-06	UP
RASGRF2	3.54364	1.07396e-05	8.54674e-05	UP
PRDM16	3.54296	0.000118541	0.000748885	UP
AX747530	3.54096	0.0239762	0.0707295	UP
PTHLH	3.53995	5.0233e-12	1.11924e-10	UP
AR	3.52773	1.43409e-06	1.37611e-05	UP
MIR4697HG	3.51081	2.28411e-08	2.99426e-07	UP
NRCAM	3.50243	4.65549e-26	3.46684e-24	UP
PPP4R4	3.49197	4.69177e-08	5.89405e-07	UP
KIAA1817	3.48508	1.91641e-08	2.56197e-07	UP
AK097952	3.48498	3.75173e-08	4.75584e-07	UP
MYO16	3.47942	5.14352e-11	9.96397e-10	UP
AQP3	3.47236	4.17905e-20	2.01593e-18	UP
WNT2	3.47104	0.00103161	0.00497646	UP
ASB16	3.45667	0.00487949	0.0188228	UP
PVRIG	3.45279	1.42944e-07	1.63335e-06	UP
ADAMTSL2	3.45231	0.00560119	0.0211447	UP
COCH	3.44396	6.13663e-07	6.30566e-06	UP
PCP4	3.44359	9.21228e-06	7.45855e-05	UP
BACH2	3.44235	1.6034e-18	6.76779e-17	UP
MFSD4	3.43937	2.08252e-15	6.58903e-14	UP
NKD1	3.4337	6.62265e-10	1.11814e-08	UP
GJB2	3.42213	5.54262e-05	0.000379956	UP
SAMD5	3.42092	0.00176297	0.00792992	UP
LRRN3	3.41527	1.6333e-16	5.85865e-15	UP
COL14A1	3.41516	2.28736e-17	8.9239e-16	UP
KCNT2	3.40271	3.13733e-18	1.28815e-16	UP
FGF18	3.40153	5.98766e-21	3.07791e-19	UP
LCE1C	3.39925	4.50027e-07	4.73859e-06	UP
PTPRO	3.3987	5.02733e-15	1.53844e-13	UP
GDA	3.3976	2.52417e-06	2.29721e-05	UP
SFRP1	3.38499	4.90536e-42	8.65509e-40	UP
EDIL3	3.38494	0.0075302	0.0271001	UP
ADH1C	3.37982	2.61254e-12	6.04092e-11	UP
ACSBG2	3.37238	8.14639e-05	0.000536473	UP
FLJ42875	3.37217	0.0229336	0.0682501	UP
CLDN2	3.37212	6.73225e-06	5.60591e-05	UP
NPC1L1	3.37158	2.40614e-05	0.000178366	UP
EPDR1	3.37132	0.00154958	0.00707921	UP
SCN2B	3.37015	0.0232123	0.0689121	UP
KERA	3.36978	0.0332196	0.0918417	UP
OAS1	3.36955	1.83692e-52	4.61233e-50	UP
LUZP2	3.35592	0.000259286	0.00148744	UP
TAGLN3	3.34985	0.020503	0.0623139	UP
FGF14	3.34982	0.00297844	0.0124139	UP
LRRC4C	3.34981	0.0023857	0.01026	UP
SUSD3	3.33591	0.00507004	0.0194204	UP
ASB5	3.33276	5.14726e-09	7.59677e-08	UP
BTBD11	3.32302	1.70638e-16	6.10959e-15	UP
MAGEB17	3.31532	0.000688646	0.00352512	UP
FLRT3	3.31097	4.72009e-08	5.92204e-07	UP
AX746903	3.30989	6.80688e-11	1.30188e-09	UP
CD9	3.30678	1.54562e-11	3.21007e-10	UP
AKR1B15	3.29902	0.000535082	0.00281861	UP
TUBB2B	3.29579	1.66971e-11	3.44587e-10	UP
HOXA2	3.29038	4.43264e-12	9.97853e-11	UP
ADAMTS17	3.28336	2.66477e-05	0.000195734	UP
PITX2	3.27901	4.23023e-28	3.57108e-26	UP
FRMD3	3.27781	2.69633e-43	4.93528e-41	UP
C3	3.2743	1.96286e-12	4.64282e-11	UP
COL9A3	3.27371	7.62831e-06	6.29055e-05	UP
SPTLC3	3.2354	3.3608e-146	5.48511e-143	UP
HRASLS	3.23422	0.00430249	0.0169037	UP
VSIG1	3.2342	1.87225e-05	0.000142179	UP
GRIN3A	3.23401	0.0012739	0.00599209	UP
AL832163	3.22485	0.00817086	0.0290587	UP
RNF125	3.21799	9.00955e-25	6.25716e-23	UP
TM4SF18	3.21183	0.00468737	0.0182003	UP
APBA2	3.20733	0.000630078	0.00326198	UP
MYH15	3.2029	4.37444e-33	4.65616e-31	UP
HOXA6	3.20132	3.07671e-18	1.26857e-16	UP
FAM107A	3.18977	6.8417e-08	8.30718e-07	UP
P2RX5-TAX1BP3	3.18634	2.3066e-06	2.11691e-05	UP
MAL2	3.17908	0.000921284	0.00452554	UP
SERPINA1	3.17842	0.0010931	0.00523431	UP
ABCG2	3.17718	5.02267e-09	7.42968e-08	UP
NRXN3	3.17411	2.55464e-11	5.1474e-10	UP
NTN4	3.168	6.83375e-113	7.4355e-110	UP
AK094963	3.16494	0.00225156	0.00976457	UP
SHC4	3.16011	3.00516e-19	1.34991e-17	UP
SCN11A	3.15258	2.39975e-11	4.86533e-10	UP
GJA5	3.14677	0.000573536	0.00299299	UP
CR933660	3.1404	3.75698e-08	4.75941e-07	UP
LINC00426	3.131	4.98675e-05	0.000345596	UP
ANKK1	3.13073	0.0250589	0.0732485	UP
CD200	3.13037	0.0163326	0.0515595	UP
LINC00570	3.13005	0.0142044	0.0460218	UP
BX647864	3.13004	0.0141975	0.046021	UP
TCEAL2	3.12972	0.0163387	0.0515701	UP
ICAM4	3.12972	0.016348	0.0515829	UP
SERTAD4	3.12209	5.59776e-09	8.1693e-08	UP
CNTN1	3.12053	5.87384e-05	0.000400973	UP
BDKRB1	3.10937	7.93183e-16	2.66001e-14	UP
ZBTB16	3.10908	0.00465718	0.0181008	UP
ELAVL2	3.10905	0.00594365	0.0222745	UP
CYP3A7-CYP3AP1	3.10881	0.0156972	0.0500293	UP
G0S2	3.10574	6.00455e-05	0.000407905	UP
IGF1	3.10082	2.8964e-11	5.78836e-10	UP
DJ031150	3.10059	1.49157e-07	1.69741e-06	UP
ZNF663	3.09388	0.00676228	0.0247828	UP
KCNH3	3.09341	3.95286e-06	3.44901e-05	UP
TMEM59L	3.08959	2.08442e-08	2.76021e-07	UP
PIK3AP1	3.0815	0.00709471	0.0257716	UP
PTGER2	3.07205	9.16371e-16	3.05223e-14	UP
MTMR8	3.07167	0.0028792	0.0120722	UP
MAPK15	3.07144	7.77695e-05	0.000515611	UP
HOXA5	3.06757	2.582e-216	1.26421e-212	UP
OSBPL10	3.06205	4.33177e-73	1.73138e-70	UP
NTSR1	3.06164	0.000609494	0.00316714	UP
BC047609	3.05915	0.00741558	0.0267762	UP
TSPAN7	3.05914	0.0154318	0.0493197	UP
LSP1	3.03763	0.000571323	0.00298224	UP
EYA4	3.03553	8.35444e-05	0.000548146	UP
VAT1L	3.03141	0.0140331	0.0455935	UP
THSD7A	3.03044	1.47916e-60	4.26021e-58	UP
EEF1A2	3.02175	7.42631e-15	2.2376e-13	UP
ADH1B	3.00301	7.36236e-05	0.000490448	UP
CFH	2.99627	1.22734e-37	1.80733e-35	UP
PPP2R2B	2.99412	5.15613e-17	1.93084e-15	UP
KIAA1210	2.99395	0.00138563	0.00643222	UP
NTRK1	2.99372	0.00616632	0.0229334	UP
POU2F3	2.99361	6.62953e-15	2.0099e-13	UP
AICDA	2.99334	0.0111244	0.0376875	UP
MIR618	2.9933	0.00430252	0.0169037	UP
CATSPERB	2.9927	0.0111377	0.037726	UP
SOX9	2.99087	5.76387e-05	0.000394153	UP
AK001394	2.98324	0.00191759	0.00851996	UP
AX747860	2.98287	0.0299225	0.0845768	UP
P2RX5	2.97708	6.91846e-06	5.75363e-05	UP
RARRES3	2.9753	9.32841e-12	1.98479e-10	UP
ATP6V0D2	2.97203	0.0459514	0.119295	UP
SLC7A14	2.96804	5.5534e-07	5.76077e-06	UP
TNNT1	2.96782	0.00180142	0.00807896	UP
KIAA1755	2.95757	4.28665e-13	1.08468e-11	UP
DBNDD1	2.95018	1.31146e-05	0.000102699	UP
IGFBP5	2.94974	1.00071e-05	8.03237e-05	UP
F11R	2.94858	0.000170952	0.00103496	UP
IGSF9B	2.94412	9.90243e-06	7.95484e-05	UP
DNAJC12	2.94229	2.81363e-06	2.53239e-05	UP
HOXC10	2.93841	0.0126686	0.0419397	UP
STOX2	2.92059	0.000577928	0.0030143	UP
LOC285696	2.91969	0.000309132	0.00173626	UP
PIANP	2.90847	5.65016e-09	8.23965e-08	UP
ITGA10	2.90077	4.59857e-29	4.13399e-27	UP
AK124066	2.89029	0.0448182	0.116864	UP
CRYBB2	2.89029	0.0448554	0.11693	UP
TMPRSS7	2.88959	0.0185179	0.057204	UP
MIR617	2.8893	0.0127748	0.0422028	UP
SH3GL2	2.88643	0.00554008	0.0209424	UP
LAMA5	2.88143	8.03362e-07	8.08107e-06	UP
SERPINI1	2.88034	3.44904e-07	3.71151e-06	UP
ADAMTS15	2.86962	3.80608e-17	1.44461e-15	UP
TTC12	2.86871	0.0157715	0.0501598	UP
RAB37	2.86259	7.42811e-19	3.19735e-17	UP
PDE10A	2.85625	2.08705e-08	2.76181e-07	UP
SCN4B	2.85601	0.000422755	0.00229163	UP
LINC00340	2.84166	7.97364e-09	1.13491e-07	UP
C11orf93	2.83052	2.46786e-11	4.99309e-10	UP
PHYHIP	2.82176	4.71785e-12	1.0572e-10	UP
ZNF423	2.81429	4.95886e-17	1.86409e-15	UP
SPTA1	2.80075	1.79795e-05	0.000136908	UP
AK297683	2.79977	0.0147139	0.0474122	UP
SCARA5	2.79171	0.00275885	0.0116524	UP
LOC339524	2.79112	4.7173e-10	8.17596e-09	UP
MAGEL2	2.78195	0.000159327	0.00097149	UP
ENPP6	2.78128	0.0489083	0.125265	UP
ACAN	2.7789	0.00474155	0.0183779	UP
H19	2.77747	0.0120336	0.0402251	UP
NFE2L3	2.77296	0.00600404	0.0224578	UP
DQ655986	2.77107	0.00014373	0.00088688	UP
PDE6B	2.77094	0.000154997	0.000948925	UP
PLCD4	2.76682	8.44578e-24	5.45909e-22	UP
FGF16	2.76101	8.56346e-07	8.5744e-06	UP
DTX4	2.75344	9.23036e-13	2.24802e-11	UP
FGF10	2.75246	0.00153804	0.00703469	UP
CYP2J2	2.74853	0.000341516	0.00189747	UP
SOX6	2.74346	0.000105427	0.000675874	UP
SLIT1	2.73132	0.000725559	0.0036859	UP
COX6B2	2.73071	0.000922978	0.00453273	UP
CCDC39	2.72743	0.0016386	0.00742466	UP
HOXA3	2.72636	3.83631e-09	5.78845e-08	UP
SLITRK4	2.72208	0.00211117	0.00923549	UP
FMO2	2.72183	0.000265107	0.00151683	UP
TMEM51-AS1	2.71837	0.00643663	0.0237986	UP
NR3C2	2.7178	3.43091e-07	3.69479e-06	UP
AK056780	2.71292	1.13631e-07	1.32232e-06	UP
MAMDC2	2.71232	4.53752e-06	3.91314e-05	UP
SLC30A10	2.69706	0.024357	0.071697	UP
HOXA-AS3	2.69705	1.85003e-05	0.000140601	UP
TCTE1	2.69672	0.0328407	0.0910512	UP
FABP5	2.69627	6.83597e-20	3.23388e-18	UP
FAM83C	2.69286	0.0103686	0.0355128	UP
LOC100652824	2.6902	3.76564e-09	5.6862e-08	UP
SARDH	2.69	0.0029114	0.0121915	UP
TMEM178B	2.68665	8.23396e-06	6.72767e-05	UP
ABLIM2	2.68417	3.84464e-05	0.000272817	UP
DEF6	2.68347	1.0087e-07	1.1858e-06	UP
PHKA1	2.68319	1.06764e-21	5.95717e-20	UP
GAS2	2.68201	3.0973e-05	0.000224088	UP
AQP1	2.67786	1.55246e-05	0.000120083	UP
SLC25A21	2.67773	1.97364e-07	2.21004e-06	UP
ATF7IP2	2.67413	1.78939e-06	1.67921e-05	UP
TTC9	2.6712	5.31669e-05	0.000366388	UP
MIR5008	2.67082	0.0127492	0.0421564	UP
ITGA2	2.66741	1.10005e-20	5.53844e-19	UP
KLHDC7B	2.66082	0.00112161	0.00535122	UP
PTPRVP	2.65611	7.47702e-08	9.00046e-07	UP
GJA3	2.65559	4.94593e-08	6.16981e-07	UP
BAIAP2L1	2.65541	7.35205e-07	7.4529e-06	UP
BC044305	2.6524	0.00385753	0.0154404	UP
GPR56	2.65095	2.674e-21	1.42699e-19	UP
RMDN2-AS1	2.64979	0.0406999	0.108215	UP
FOXA1	2.64851	0.0356279	0.0972578	UP
HPN	2.64669	0.0274293	0.078896	UP
BCL2A1	2.64557	9.59409e-06	7.7357e-05	UP
ZNF365	2.63804	7.94165e-11	1.51007e-09	UP
CLCA2	2.63655	1.61433e-07	1.82967e-06	UP
ROBO4	2.63054	1.53144e-14	4.52386e-13	UP
SNCG	2.62485	1.94478e-21	1.05801e-19	UP
CHGB	2.62224	0.00390974	0.0156111	UP
PIK3C2B	2.62196	7.46599e-21	3.81779e-19	UP
CSRNP3	2.62079	5.52094e-32	5.54501e-30	UP
GAP43	2.61091	2.76626e-05	0.000202154	UP
RHOU	2.60919	1.64884e-14	4.83421e-13	UP
PDE11A	2.60608	7.59393e-06	6.27276e-05	UP
PSTPIP1	2.60523	0.000979011	0.00476489	UP
CHST6	2.60416	1.13342e-24	7.78879e-23	UP
MERTK	2.60141	1.12588e-05	8.91645e-05	UP
GRPR	2.60108	0.000247537	0.00142883	UP
ASB9	2.5965	6.42489e-09	9.30706e-08	UP
LYPD1	2.58659	0.0027398	0.0115819	UP
CA9	2.57886	0.0461642	0.119717	UP
EPS8L1	2.57837	5.08249e-12	1.13114e-10	UP
CORIN	2.57818	4.30696e-11	8.40995e-10	UP
ABCA8	2.5753	3.56727e-07	3.83032e-06	UP
MGP	2.56987	0.000676363	0.00346951	UP
GALNT18	2.56268	7.56671e-05	0.000502523	UP
HLA-DRA	2.55894	3.94705e-07	4.18986e-06	UP
SEMA3B	2.55849	6.16742e-12	1.36177e-10	UP
LOC100505718	2.54096	0.0258912	0.0753124	UP
OR52N4	2.54069	0.000744863	0.00377345	UP
MUSK	2.5394	0.00016025	0.000976809	UP
RGL3	2.53591	2.11466e-12	4.95403e-11	UP
PRRG4	2.5077	1.00274e-05	8.0453e-05	UP
DOC2A	2.49684	0.00483288	0.0186801	UP
CDH5	2.48175	0.00103683	0.0050003	UP
ABCC6P1	2.47992	0.0125092	0.0415077	UP
LOC285626	2.47903	0.00021589	0.00127126	UP
GRB14	2.47898	1.4553e-12	3.4929e-11	UP
CERS4	2.47475	0.00608022	0.0226867	UP
ENTPD8	2.47445	0.0446475	0.116559	UP
HYDIN2	2.4566	0.0285874	0.0815919	UP
ISG20	2.45414	1.53874e-19	7.07423e-18	UP
SLC12A8	2.4522	2.23802e-16	7.91186e-15	UP
SERTAD4-AS1	2.45184	6.98662e-09	1.00539e-07	UP
C11orf44	2.4489	5.32824e-07	5.54483e-06	UP
DNAJC22	2.44625	4.53016e-06	3.90851e-05	UP
TIMP4	2.442	2.59331e-11	5.21458e-10	UP
LOC401074	2.44015	0.0106228	0.0362388	UP
AGAP11	2.43994	1.06328e-11	2.25128e-10	UP
CHRDL1	2.43712	0.0119829	0.0400896	UP
PLA2G16	2.43676	1.40811e-09	2.25125e-08	UP
NECAB2	2.43464	9.15332e-06	7.41389e-05	UP
FAM138B	2.4338	0.00268233	0.0113881	UP
LCE1F	2.43215	0.00545112	0.0206659	UP
FBXO2	2.42953	1.49419e-09	2.38303e-08	UP
FAM84A	2.42011	0.0105507	0.0360559	UP
FLJ35024	2.41526	9.73625e-08	1.14801e-06	UP
SEL1L3	2.4135	0.00524178	0.0200195	UP
HV535469	2.40861	0.0391884	0.104979	UP
AK022997	2.40674	1.48563e-15	4.83325e-14	UP
AGPAT9	2.40492	1.57346e-05	0.000121563	UP
GGT5	2.40445	1.09778e-07	1.28206e-06	UP
C1QTNF7	2.40156	9.11814e-05	0.000591125	UP
LGALSL	2.40011	4.94356e-06	4.23348e-05	UP
DMRTA1	2.40005	0.00159513	0.00725298	UP
DNAH6	2.39703	3.67629e-11	7.25078e-10	UP
ELMO1	2.39512	0.0224923	0.0672333	UP
SLC16A14	2.39421	0.00202704	0.00894539	UP
LOC100505933	2.39155	1.20294e-13	3.18373e-12	UP
CYTH4	2.3885	0.00669676	0.0245836	UP
MIR548F5	2.38742	0.00119687	0.00567158	UP
SPTBN2	2.38421	8.37615e-12	1.81267e-10	UP
CITED4	2.38071	6.40574e-11	1.22996e-09	UP
ADIRF	2.37628	5.44459e-19	2.38018e-17	UP
LDHD	2.37371	2.49878e-26	1.87505e-24	UP
SPARCL1	2.37253	0.0250457	0.0732485	UP
LOC255130	2.37251	0.0273828	0.0787737	UP
PATE2	2.37195	0.0159051	0.0505111	UP
LOC283070	2.37099	8.89538e-06	7.22589e-05	UP
ADH1A	2.35633	0.039446	0.105468	UP
ZRANB2-AS1	2.35623	0.0146573	0.0472533	UP
SCN7A	2.3562	0.0442791	0.115797	UP
MAB21L3	2.35594	1.98038e-10	3.58464e-09	UP
NSG1	2.35564	0.0207003	0.062826	UP
KLKB1	2.35398	2.34426e-06	2.14703e-05	UP
FRMD5	2.35062	1.00925e-16	3.68085e-15	UP
THPO	2.34912	1.13601e-07	1.32232e-06	UP
SOX15	2.34805	2.86422e-06	2.57202e-05	UP
ANXA9	2.34764	3.45894e-07	3.72012e-06	UP
TOX2	2.34678	1.02112e-07	1.19895e-06	UP
KAZALD1	2.34509	7.7096e-50	1.77638e-47	UP
PROSER2	2.34167	0.00111277	0.0053155	UP
PLS1	2.33943	9.9816e-09	1.39238e-07	UP
AK024141	2.33829	4.47322e-14	1.24091e-12	UP
TBX4	2.33586	0.0216553	0.0651489	UP
TLR1	2.3334	1.19322e-19	5.53774e-18	UP
SLC12A6	2.33233	3.16457e-161	6.88645e-158	UP
TMEFF2	2.33199	0.00477759	0.0184956	UP
SCUBE3	2.33067	5.95316e-10	1.01473e-08	UP
DKFZp434A128	2.31846	0.000248218	0.00143233	UP
MLLT11	2.31587	4.21545e-30	3.95022e-28	UP
PTPRN2	2.31542	2.65305e-15	8.31361e-14	UP
FAM55B	2.31496	0.0134664	0.0440938	UP
PAK6	2.31465	0.0331308	0.0916737	UP
LAMA3	2.31184	0.00227392	0.00984195	UP
ECHDC3	2.31115	0.000141779	0.000876498	UP
DQ598479	2.30859	2.2883e-10	4.10783e-09	UP
PLCE1	2.30605	9.4947e-41	1.58935e-38	UP
HPD	2.30474	5.43442e-09	7.95464e-08	UP
MIAT	2.2988	5.80358e-68	2.10487e-65	UP
NXPE2	2.28737	2.7195e-06	2.46011e-05	UP
SALL4	2.28491	6.68682e-09	9.65792e-08	UP
PDIA2	2.28322	0.0109293	0.0371486	UP
PAPLN	2.27955	7.68923e-05	0.000510313	UP
GLI1	2.27939	0.00216414	0.0094293	UP
LRRC36	2.26621	0.000919002	0.00451547	UP
MYCL1	2.26395	0.000244063	0.0014121	UP
SVIP	2.26386	0.000627746	0.00325249	UP
KRT81	2.26137	8.76665e-07	8.76889e-06	UP
TEX15	2.2566	0.0157174	0.0500854	UP
SYN3	2.25659	0.000401759	0.00219238	UP
FAM9C	2.2558	0.0174144	0.0543438	UP
PLCB1	2.25135	3.31802e-12	7.57383e-11	UP
ANKRD18B	2.24765	0.000108609	0.000693194	UP
CALCRL	2.24106	2.34592e-05	0.000174393	UP
AK056351	2.23487	1.04137e-05	8.31101e-05	UP
BC030753	2.23457	0.0203415	0.0619288	UP
ALB	2.23442	0.00409464	0.0162222	UP
CLCN1	2.23429	0.0179815	0.0557756	UP
FNDC5	2.23152	2.2086e-06	2.03363e-05	UP
MARCKSL1	2.23088	2.55442e-32	2.647e-30	UP
NPTX2	2.23069	0.00955629	0.0332021	UP
TRIM29	2.22671	1.12287e-06	1.10233e-05	UP
MYOM1	2.22092	6.3132e-08	7.69889e-07	UP
LOC256021	2.2205	0.000567496	0.00296542	UP
PKIB	2.21949	3.40843e-09	5.19084e-08	UP
SULF2	2.21782	5.01011e-34	5.70483e-32	UP
KCTD19	2.21698	0.0295125	0.0836593	UP
INSC	2.21609	0.00121939	0.00576854	UP
TBX2	2.20601	1.10756e-11	2.33998e-10	UP
GPR64	2.20167	0.000671249	0.00344869	UP
ST6GALNAC5	2.20151	0.000375262	0.00206215	UP
IGFBP7	2.20079	0.0154183	0.0492848	UP
HV535487	2.20079	0.0370064	0.100259	UP
hCPE-R	2.20046	0.00764609	0.0274474	UP
PROCR	2.19958	6.28955e-09	9.13804e-08	UP
CILP	2.19862	2.28678e-09	3.57435e-08	UP
PCDH7	2.19441	0.0408253	0.108504	UP
KRT19	2.19441	0.0182008	0.056349	UP
DHRS3	2.18761	2.31177e-05	0.000172087	UP
PLK2	2.18377	1.58311e-22	9.42405e-21	UP
BRSK2	2.18122	0.00186888	0.00833757	UP
SULT1C2	2.18096	0.00671137	0.0246193	UP
TNFRSF11B	2.17815	6.47227e-12	1.42107e-10	UP
CKMT2	2.17744	0.0332304	0.0918584	UP
FAIM2	2.17539	1.73079e-05	0.000132257	UP
ZSWIM5	2.17207	0.0236624	0.0699619	UP
MALL	2.17003	5.65329e-06	4.77858e-05	UP
FAM13C	2.16971	1.87379e-06	1.7517e-05	UP
LIN7A	2.16786	1.86593e-13	4.86608e-12	UP
GJB3	2.16497	0.048051	0.12355	UP
LRP5	2.16403	6.64754e-16	2.24857e-14	UP
SESN3	2.16235	2.65086e-14	7.58962e-13	UP
DUOX1	2.15727	0.000741476	0.00375726	UP
CHI3L1	2.15507	0.0250267	0.0732218	UP
SORCS2	2.15353	6.23796e-31	6.04804e-29	UP
ST8SIA1	2.15106	0.00433128	0.0169928	UP
PPAP2C	2.15087	0.000155631	0.000952215	UP
BANK1	2.14991	0.00410632	0.0162601	UP
CBX2	2.14459	3.39076e-07	3.65683e-06	UP
GPRC5A	2.14342	2.04282e-09	3.2084e-08	UP
ANKRD45	2.14035	0.000363839	0.00200613	UP
MCAM	2.13517	2.13712e-08	2.82046e-07	UP
CAMK1D	2.13501	2.33371e-06	2.13878e-05	UP
TNFRSF21	2.13468	1.19294e-13	3.1658e-12	UP
C11orf92	2.13444	1.53996e-06	1.46551e-05	UP
MMRN2	2.13338	7.13134e-15	2.15869e-13	UP
BC035400	2.13155	1.52729e-13	4.00428e-12	UP
PLEKHG6	2.13146	0.028139	0.0806294	UP
AX748330	2.13109	0.0207395	0.0629254	UP
FAM131B	2.12871	7.81219e-06	6.42865e-05	UP
TOX	2.12818	0.00809277	0.0288176	UP
FKSG40	2.12565	6.75207e-12	1.48084e-10	UP
AK096314	2.12273	0.00108011	0.00517973	UP
PVRL4	2.11869	0.00180057	0.00807699	UP
FAM46C	2.11724	0.00153906	0.0070377	UP
PTCH2	2.11514	5.89049e-34	6.63019e-32	UP
SCN2A	2.11409	8.44214e-06	6.88914e-05	UP
ANGPTL5	2.11182	0.0025062	0.0107193	UP
KCNC1	2.10874	0.00811725	0.028889	UP
AK025793	2.1053	0.00136272	0.00634542	UP
CPZ	2.10472	1.09881e-06	1.08088e-05	UP
ST8SIA6	2.10432	0.000390335	0.00213719	UP
AFF3	2.10428	0.0110796	0.0375488	UP
MYOZ3	2.10192	1.43723e-05	0.000111655	UP
AK091593	2.10043	0.0225669	0.0674149	UP
LOC100130093	2.09185	1.35251e-08	1.8485e-07	UP
PLCH2	2.09018	0.000131482	0.000821659	UP
C3orf52	2.08542	6.81026e-27	5.33515e-25	UP
ARRB1	2.0804	4.96786e-36	6.71004e-34	UP
HYAL1	2.07728	6.56603e-11	1.25951e-09	UP
BMP3	2.07581	6.54292e-10	1.10755e-08	UP
DDIT4L	2.07468	2.95205e-09	4.54886e-08	UP
EMB	2.07133	0.0171023	0.0535746	UP
TNFSF13B	2.06596	1.32701e-06	1.28597e-05	UP
GRTP1	2.06287	0.0214284	0.0645953	UP
BC035084	2.05969	0.0148257	0.0477176	UP
CHST15	2.05793	0.000178735	0.00107675	UP
EGF	2.0552	2.77145e-09	4.27393e-08	UP
RASL11A	2.05488	9.76288e-21	4.96639e-19	UP
ANK3	2.05439	4.46002e-07	4.70126e-06	UP
CLU	2.05377	1.09552e-08	1.51952e-07	UP
ABCC2	2.05264	3.66951e-19	1.62965e-17	UP
AX746834	2.0504	0.00400873	0.0159348	UP
FAR2	2.0498	0.0138851	0.0452028	UP
ZSCAN31	2.03861	8.81208e-37	1.23275e-34	UP
CFI	2.03768	0.0229512	0.0682923	UP
DQ592230	2.03397	4.74882e-17	1.78857e-15	UP
FRMPD4	2.03193	0.000971895	0.00473497	UP
NUDT10	2.01742	0.000609826	0.00316802	UP
CLDN1	2.01438	0.00583784	0.0219241	UP
NUDT16P1	2.01218	0.000623803	0.00323463	UP
WLS	2.01141	1.27993e-28	1.10429e-26	UP
PSORS1C1	2.00694	2.24095e-06	2.05955e-05	UP
SLC13A3	2.00632	1.65417e-07	1.87157e-06	UP
AX748385	2.00516	2.46948e-07	2.71712e-06	UP
CPNE7	-2.00171	2.62838e-05	0.000193158	DOWN
TSHZ2	-2.00224	2.38488e-13	6.19468e-12	DOWN
RGS20	-2.00359	1.02602e-05	8.2019e-05	DOWN
NHSL2	-2.0076	1.03199e-106	9.18707e-104	DOWN
PLGLB2	-2.01547	1.52635e-07	1.73497e-06	DOWN
VAX2	-2.01997	3.62779e-05	0.000259119	DOWN
POMZP3	-2.02315	2.20966e-22	1.30744e-20	DOWN
GRIK1-AS2	-2.02872	1.92344e-05	0.000145784	DOWN
LOC440028	-2.03315	6.72604e-13	1.65489e-11	DOWN
MED12L	-2.03589	2.76785e-09	4.27174e-08	DOWN
PLCG2	-2.03684	0.0246139	0.0722732	DOWN
GATA2	-2.04119	0.000869868	0.0043032	DOWN
LMO2	-2.04713	2.4286e-05	0.000179826	DOWN
BC096759	-2.05041	0.00250606	0.0107193	DOWN
FAM84B	-2.0507	0.0150152	0.0482088	DOWN
CAMK2N2	-2.05088	0.0167309	0.0526215	DOWN
FLJ44635	-2.05402	2.39835e-16	8.44813e-15	DOWN
FAM169A	-2.05402	0.00124019	0.00585421	DOWN
PAM	-2.05525	5.17231e-34	5.85548e-32	DOWN
SLC17A7	-2.05907	0.0175481	0.0546914	DOWN
ADA	-2.05952	4.88278e-11	9.47763e-10	DOWN
PDE1A	-2.06053	0.00598365	0.0223986	DOWN
SLC47A1	-2.06206	0.00347205	0.0141108	DOWN
NMB	-2.06501	1.63528e-06	1.54535e-05	DOWN
ANKRD36BP2	-2.06589	0.0171397	0.0536832	DOWN
INPP4B	-2.06639	3.90292e-67	1.38979e-64	DOWN
LMCD1-AS1	-2.06809	0.000265293	0.00151745	DOWN
S1PR5	-2.06906	0.0214436	0.0646311	DOWN
AK124056	-2.07381	0.000264091	0.00151412	DOWN
DJ031154	-2.07467	1.90196e-10	3.45344e-09	DOWN
AK127963	-2.07551	1.43599e-06	1.37659e-05	DOWN
CHDH	-2.08603	2.48447e-05	0.000183547	DOWN
TRIM55	-2.08738	0.0210614	0.0637042	DOWN
TDO2	-2.08887	0.000565812	0.00295741	DOWN
SNHG5	-2.09638	2.92123e-11	5.83205e-10	DOWN
LINC00595	-2.09877	5.31954e-09	7.79815e-08	DOWN
LINC00707	-2.1011	0.00720779	0.0261271	DOWN
UNC13A	-2.10325	0.0297466	0.0841646	DOWN
ADAMTS5	-2.10551	2.04171e-18	8.59932e-17	DOWN
MEIS1-AS3	-2.10812	0.00136488	0.00635248	DOWN
CDS1	-2.10936	0.00347193	0.0141108	DOWN
FOXD4	-2.11076	0.00478364	0.018508	DOWN
SDK1	-2.12027	0.010219	0.0350751	DOWN
LOC731223	-2.1215	0.0468396	0.121119	DOWN
MIR30A	-2.12579	0.000931523	0.00456325	DOWN
CATSPER1	-2.1312	0.000763202	0.00385141	DOWN
AK124806	-2.13341	2.66959e-21	1.42699e-19	DOWN
FAM105A	-2.13575	1.55825e-06	1.48148e-05	DOWN
FAM20A	-2.13805	4.45026e-37	6.31581e-35	DOWN
PCDH1	-2.14088	0.0139553	0.0453785	DOWN
NUDT9P1	-2.14903	0.00150506	0.00690966	DOWN
GPSM3	-2.14981	1.41334e-08	1.92225e-07	DOWN
HERC2P3	-2.15073	0.000231949	0.001352	DOWN
EPAS1	-2.15707	1.61143e-22	9.56357e-21	DOWN
SELENBP1	-2.16272	6.26268e-14	1.7059e-12	DOWN
BC015159	-2.16427	0.000272164	0.00155177	DOWN
TNFSF9	-2.16939	3.16321e-20	1.54108e-18	DOWN
WNT11	-2.17682	0.000399088	0.00217902	DOWN
ATP6V1B1	-2.18339	5.5114e-10	9.41891e-09	DOWN
TMEM255B	-2.18442	0.000787106	0.00394863	DOWN
LINC00472	-2.18462	3.41901e-21	1.80489e-19	DOWN
AL832891	-2.18548	4.34543e-12	9.79348e-11	DOWN
SLIT3	-2.19586	1.06936e-16	3.87842e-15	DOWN
OR7D2	-2.19755	0.0100211	0.0344945	DOWN
2002-03-01	-2.20605	3.54905e-12	8.09175e-11	DOWN
SNORD116-15	-2.21598	0.0485961	0.124608	DOWN
AX748428	-2.21671	0.0272874	0.0785572	DOWN
AK097288	-2.21934	1.28185e-09	2.06286e-08	DOWN
GDNF	-2.22133	5.66494e-09	8.25505e-08	DOWN
ZNF385D	-2.2228	2.09018e-06	1.93369e-05	DOWN
SYBU	-2.22511	2.38713e-08	3.1168e-07	DOWN
MGST1	-2.22582	1.79807e-21	9.8642e-20	DOWN
LINC00327	-2.22923	0.000188212	0.00112657	DOWN
CYP24A1	-2.23294	0.00924732	0.0322947	DOWN
MYH2	-2.23501	0.0153589	0.0491429	DOWN
MAP7	-2.23745	0.000667199	0.00343012	DOWN
PHYHD1	-2.24182	5.97377e-17	2.21584e-15	DOWN
FMNL1	-2.24588	2.07356e-05	0.000155975	DOWN
HAVCR2	-2.24808	0.00232666	0.0100325	DOWN
PTCHD4	-2.24879	0.000179549	0.00107934	DOWN
PDE1C	-2.25072	0.00171973	0.00775341	DOWN
LINC00862	-2.25354	0.00308817	0.0127931	DOWN
SMA5	-2.25395	0.0156732	0.0499918	DOWN
STON2	-2.25672	0.000942688	0.00460757	DOWN
GCNT4	-2.25989	2.99952e-51	7.34319e-49	DOWN
LGI2	-2.26138	0.000114861	0.000728243	DOWN
NBLA00301	-2.26852	1.01877e-06	1.0072e-05	DOWN
PPARGC1B	-2.26869	6.00835e-06	5.04171e-05	DOWN
AJ606316	-2.26885	0.000302009	0.00170016	DOWN
IGF2BP1	-2.26915	0.0150394	0.0482783	DOWN
NOX4	-2.2717	5.44446e-05	0.000374139	DOWN
TSPAN33	-2.27393	0.0290609	0.0826903	DOWN
MARK1	-2.27506	0.0036972	0.0149083	DOWN
CYR61	-2.28359	5.70462e-14	1.55823e-12	DOWN
ITGA1	-2.28712	1.28486e-20	6.45232e-19	DOWN
TMIE	-2.29214	0.0460937	0.119587	DOWN
AQPEP	-2.29899	2.8098e-06	2.53127e-05	DOWN
LINC00954	-2.2997	1.42626e-06	1.36928e-05	DOWN
AK097143	-2.30016	0.00948176	0.0329841	DOWN
ZSCAN12P1	-2.30341	8.09142e-05	0.000533391	DOWN
RUNX1T1	-2.30435	3.29542e-50	7.77601e-48	DOWN
HCP5	-2.30474	0.0433584	0.113922	DOWN
CD22	-2.30943	4.36429e-05	0.000305812	DOWN
THBS4	-2.31345	0.0093332	0.0325482	DOWN
SPRY1	-2.31581	2.83002e-19	1.28004e-17	DOWN
SLC1A2	-2.31832	6.39498e-07	6.55393e-06	DOWN
XDH	-2.31944	0.0028381	0.0119228	DOWN
KIAA1199	-2.32506	2.13043e-16	7.56977e-15	DOWN
AK097701	-2.32893	0.0395196	0.105621	DOWN
KHDRBS3	-2.33294	4.8773e-16	1.66996e-14	DOWN
MARVELD2	-2.33683	3.49932e-05	0.000250765	DOWN
RRAGD	-2.33888	0.000292324	0.00165324	DOWN
SLC1A3	-2.34954	2.13313e-08	2.81899e-07	DOWN
ELFN1	-2.34969	2.36452e-15	7.44659e-14	DOWN
DLL1	-2.35274	4.87928e-06	4.18758e-05	DOWN
LY6K	-2.35313	5.46982e-07	5.68008e-06	DOWN
MREG	-2.35445	7.28264e-06	6.02834e-05	DOWN
KCNS2	-2.35722	0.000545479	0.00286567	DOWN
DOK6	-2.36084	6.47114e-07	6.62505e-06	DOWN
RAC2	-2.36397	4.56981e-12	1.02755e-10	DOWN
TEX36	-2.37535	0.0131855	0.0433505	DOWN
ACVR1C	-2.37766	0.00030147	0.00169859	DOWN
ATP6V1G3	-2.37793	0.000840921	0.00418325	DOWN
HFM1	-2.39006	1.52543e-05	0.000118178	DOWN
PTPRE	-2.3904	0.00046496	0.00248737	DOWN
ARMC4	-2.39167	1.12029e-11	2.36431e-10	DOWN
GIMAP2	-2.39577	5.06509e-06	4.32431e-05	DOWN
AL109718	-2.39864	8.4035e-16	2.81338e-14	DOWN
LINC00693	-2.39897	0.0342261	0.0942119	DOWN
MMP21	-2.39898	0.017431	0.0543781	DOWN
TMEM30B	-2.40031	0.000179303	0.00107896	DOWN
GPR158	-2.41557	0.0415601	0.110217	DOWN
ADM	-2.41669	4.81726e-25	3.40599e-23	DOWN
PTX3	-2.42193	1.12943e-13	3.00543e-12	DOWN
AK126266	-2.42572	9.061e-07	9.04023e-06	DOWN
RGPD1	-2.43326	0.00575892	0.0216817	DOWN
KIAA1671	-2.43619	7.81664e-08	9.38044e-07	DOWN
BCL11A	-2.43771	0.00674747	0.0247378	DOWN
EBF1	-2.44118	1.31228e-44	2.49524e-42	DOWN
ADRA2A	-2.44783	2.87335e-16	1.0067e-14	DOWN
C17orf72	-2.44878	0.0296401	0.0839239	DOWN
HIST1H1A	-2.45112	0.00080122	0.0040061	DOWN
ATRNL1	-2.4516	0.0346617	0.0952432	DOWN
MOB3B	-2.45213	0.000711854	0.00362403	DOWN
SEMA3D	-2.46092	4.53444e-21	2.36819e-19	DOWN
GALNT6	-2.47276	2.80466e-21	1.48457e-19	DOWN
HDAC9	-2.47874	6.51295e-28	5.47452e-26	DOWN
BX647938	-2.48288	0.0109731	0.0372781	DOWN
MIR550A2	-2.49814	0.0272583	0.0784848	DOWN
F3	-2.50108	2.13353e-16	7.56977e-15	DOWN
FIGNL2	-2.51409	3.02519e-05	0.000219357	DOWN
LOC285419	-2.51509	0.00183714	0.00821469	DOWN
VGLL3	-2.5178	6.40882e-57	1.74329e-54	DOWN
ULBP1	-2.52358	0.013751	0.0448634	DOWN
DIO2	-2.52674	0.00116851	0.00555469	DOWN
LOC440900	-2.5301	0.0310423	0.0870384	DOWN
SNORD116-19	-2.53011	0.0258338	0.0751844	DOWN
KCNK15	-2.5319	2.10965e-07	2.35427e-06	DOWN
PTPRC	-2.53689	0.00110017	0.00526173	DOWN
IGSF3	-2.53849	0.00116543	0.00554407	DOWN
MAF	-2.53889	0.00936669	0.0326417	DOWN
DAB1	-2.53986	0.000173203	0.00104664	DOWN
SNORD116-18	-2.54392	0.000911526	0.00448548	DOWN
SRGN	-2.54666	0.0110796	0.0375488	DOWN
FILIP1L	-2.54705	1.13638e-48	2.55817e-46	DOWN
CLEC3B	-2.55135	4.70766e-09	6.98481e-08	DOWN
VNN1	-2.56074	0.00424315	0.0167073	DOWN
FAM225B	-2.5621	0.0110338	0.0374519	DOWN
KCNC4	-2.56428	9.01663e-32	9.00973e-30	DOWN
STAC	-2.56789	2.93961e-27	2.34989e-25	DOWN
PALMD	-2.56896	1.67594e-10	3.0676e-09	DOWN
P2RY12	-2.57717	7.84244e-05	0.000519426	DOWN
LOC650368	-2.58161	1.11158e-09	1.80816e-08	DOWN
FAM212B	-2.58771	7.02254e-50	1.63734e-47	DOWN
ANKRD2	-2.59068	0.0306878	0.0862793	DOWN
AMZ1	-2.59077	7.02295e-05	0.000470237	DOWN
RPS6KL1	-2.59181	0.000675308	0.00346591	DOWN
THBS2	-2.59391	1.70897e-20	8.45208e-19	DOWN
FOLR3	-2.59539	4.93635e-11	9.57211e-10	DOWN
SLC28A3	-2.6024	4.89044e-08	6.11617e-07	DOWN
TBX5-AS1	-2.60248	3.77775e-13	9.64633e-12	DOWN
LINC00906	-2.61235	0.0295277	0.0836781	DOWN
ALDH1A2	-2.61485	2.87375e-10	5.09804e-09	DOWN
KRTAP2-3	-2.61496	0.000115976	0.0007346	DOWN
LOC152742	-2.61937	0.00878586	0.0309258	DOWN
TGFA	-2.62219	0.00163885	0.00742466	DOWN
BC038530	-2.63081	0.00391854	0.0156335	DOWN
LINC00189	-2.63085	0.00441065	0.0172696	DOWN
GALNT16	-2.63574	0.0041622	0.0164448	DOWN
DQ593719	-2.6423	0.0114212	0.0385597	DOWN
LOXL4	-2.64639	4.46932e-07	4.70853e-06	DOWN
MIR497HG	-2.64685	8.14706e-09	1.15707e-07	DOWN
BC043188	-2.64782	0.000400683	0.00218712	DOWN
LOC643355	-2.65024	0.00428847	0.016862	DOWN
PLXNC1	-2.65029	0.00472236	0.0183216	DOWN
DPYS	-2.65058	0.0198731	0.0606996	DOWN
HECW2	-2.65347	9.4652e-35	1.13728e-32	DOWN
TSPAN2	-2.65657	5.47901e-08	6.74744e-07	DOWN
DQ596562	-2.65749	0.0409088	0.108663	DOWN
AK127472	-2.66027	2.43829e-07	2.69036e-06	DOWN
PLAC8	-2.66214	0.000322364	0.00180077	DOWN
RCAN2	-2.67106	2.28357e-77	1.09082e-74	DOWN
L1CAM	-2.67214	0.024684	0.0723924	DOWN
RASEF	-2.67354	0.00109156	0.00522821	DOWN
KCNB1	-2.68981	3.04202e-05	0.00022017	DOWN
AK123543	-2.69292	4.26406e-23	2.61792e-21	DOWN
ITGB2	-2.70078	1.00766e-10	1.89943e-09	DOWN
MTUS2	-2.70689	1.22741e-06	1.19478e-05	DOWN
HOTTIP	-2.70694	0.0192931	0.059181	DOWN
CHRNA9	-2.70737	0.00629436	0.0233431	DOWN
LPAR6	-2.70949	6.01104e-15	1.82805e-13	DOWN
GLYAT	-2.7097	0.0382472	0.102926	DOWN
MIR218-2	-2.70971	0.0450279	0.117319	DOWN
SLC18A2	-2.71017	0.0459094	0.119238	DOWN
CLEC2B	-2.71022	0.000221161	0.00129762	DOWN
LGALS9	-2.71373	5.0108e-07	5.23116e-06	DOWN
LOC284344	-2.72093	0.0336644	0.0928621	DOWN
AK055570	-2.72563	0.0429802	0.113171	DOWN
MYRIP	-2.74304	0.00131036	0.00614397	DOWN
TAS1R1	-2.74332	0.00388531	0.0155325	DOWN
EFCAB4B	-2.74638	8.93304e-16	2.98555e-14	DOWN
ADAMTS8	-2.74965	0.0332866	0.0919878	DOWN
LMCD1	-2.75393	4.85673e-55	1.28539e-52	DOWN
BAI1	-2.75988	0.0445196	0.116287	DOWN
DQ574758	-2.76079	0.0153853	0.0492034	DOWN
SLC22A3	-2.7735	0.0125098	0.0415077	DOWN
LOC100506343	-2.77706	4.48917e-05	0.000313889	DOWN
POU2F2	-2.77937	2.4673e-06	2.25172e-05	DOWN
CHN2	-2.78072	0.016075	0.0509269	DOWN
C8orf4	-2.78154	0.00199554	0.00882226	DOWN
SPP1	-2.78472	0.00195124	0.00864593	DOWN
MUC20	-2.78707	0.00681366	0.0249151	DOWN
RNF112	-2.78879	1.6557e-38	2.51371e-36	DOWN
AX746877	-2.79389	1.64205e-05	0.000125918	DOWN
MMP8	-2.79917	0.0254339	0.0742469	DOWN
GPAT2	-2.80633	3.71251e-07	3.96453e-06	DOWN
AK126042	-2.80876	0.0349464	0.0958847	DOWN
SALL1	-2.81204	1.04554e-33	1.17011e-31	DOWN
P2RY14	-2.81298	0.0407796	0.108411	DOWN
TULP2	-2.81372	0.0101549	0.0348963	DOWN
SLC35F2	-2.82725	2.53827e-25	1.82765e-23	DOWN
DUSP4	-2.82853	0.000235232	0.00136828	DOWN
SEPP1	-2.83038	7.8493e-08	9.41388e-07	DOWN
AOX1	-2.83707	3.35209e-16	1.16402e-14	DOWN
LOC643401	-2.84191	5.98176e-07	6.16269e-06	DOWN
SPINT2	-2.84878	0.00268646	0.0113997	DOWN
LIME1	-2.85667	0.0439878	0.115205	DOWN
LOC388849	-2.85699	0.0477571	0.122988	DOWN
STK32A	-2.85735	0.00133143	0.00622933	DOWN
GUSBP3	-2.86318	0.0139054	0.0452462	DOWN
LGR5	-2.86533	0.00308646	0.0127931	DOWN
RENBP	-2.88786	4.07241e-11	7.9918e-10	DOWN
IL22RA1	-2.89106	4.5817e-06	3.94776e-05	DOWN
AK307192	-2.89528	0.000361173	0.00199312	DOWN
EMCN	-2.8962	7.61225e-06	6.2826e-05	DOWN
TPRG1	-2.89651	0.000287736	0.00162899	DOWN
AK022914	-2.90291	0.0301273	0.085082	DOWN
ENPP4	-2.91363	0.000348201	0.0019286	DOWN
AX747968	-2.9289	0.00163995	0.00742794	DOWN
STARD5	-2.92947	2.16263e-62	6.41745e-60	DOWN
IRX1	-2.93597	4.43052e-21	2.3201e-19	DOWN
SIX2	-2.93677	0.0208465	0.0632011	DOWN
RPS26P11	-2.93723	0.00732225	0.0264685	DOWN
THRB	-2.93761	1.96569e-14	5.7034e-13	DOWN
THSD7B	-2.93791	0.0350708	0.0961452	DOWN
BC038188	-2.94567	1.57902e-05	0.000121896	DOWN
ACTL8	-2.94773	0.0346457	0.0952197	DOWN
ELFN2	-2.9518	0.00101966	0.00493115	DOWN
PPP1R1C	-2.96103	0.00959486	0.0333006	DOWN
FIBCD1	-2.96975	0.00378116	0.0151906	DOWN
GPR133	-2.97154	4.52194e-42	8.0511e-40	DOWN
KDR	-2.97297	0.000693797	0.00354224	DOWN
HOXD9	-2.98893	9.59979e-16	3.19205e-14	DOWN
AX746851	-2.98911	0.0416754	0.110463	DOWN
AX748201	-2.98972	0.0326455	0.090574	DOWN
STMN2	-3.00254	0.000569488	0.00297504	DOWN
BEX1	-3.00648	0.0150085	0.0482031	DOWN
EFNB2	-3.00897	6.92779e-10	1.16564e-08	DOWN
HLA-F	-3.00938	2.36496e-15	7.44659e-14	DOWN
TSPAN18	-3.01166	4.4043e-07	4.65255e-06	DOWN
TNIP3	-3.01779	8.18005e-08	9.77463e-07	DOWN
HOXD1	-3.02109	0.0014656	0.00675065	DOWN
FAM65B	-3.02255	3.02979e-33	3.27837e-31	DOWN
FMO1	-3.02953	0.0109476	0.0372044	DOWN
ARSG	-3.03183	2.05358e-27	1.67977e-25	DOWN
OR5B21	-3.03227	0.0322294	0.0896483	DOWN
TAS2R1	-3.03367	0.0378378	0.102051	DOWN
BC043649	-3.03375	0.0319065	0.08899	DOWN
DQ574115	-3.03389	0.0322686	0.0897189	DOWN
CLDN24	-3.03393	0.0378452	0.102051	DOWN
BC069694	-3.03401	0.0331883	0.0917938	DOWN
MIR130B	-3.03469	0.0331996	0.0918015	DOWN
OCLN	-3.03605	2.31946e-06	2.12771e-05	DOWN
TM4SF19-TCTEX1D2	-3.0376	0.0115207	0.0388353	DOWN
PCSK1	-3.03961	7.35835e-05	0.000490348	DOWN
RET	-3.05134	0.0331006	0.0916219	DOWN
CDH13	-3.05856	1.16638e-11	2.45629e-10	DOWN
C15orf59	-3.06421	3.85127e-20	1.8624e-18	DOWN
KSR2	-3.07204	0.0354191	0.096829	DOWN
ERVMER34-1	-3.07256	0.0210275	0.0636414	DOWN
TP63	-3.07588	2.79042e-05	0.000203767	DOWN
FLG	-3.07768	3.18688e-14	8.99353e-13	DOWN
CH25H	-3.08284	5.60938e-07	5.81125e-06	DOWN
NTRK2	-3.08381	1.3716e-05	0.000107108	DOWN
KCNJ15	-3.08847	2.42395e-11	4.9093e-10	DOWN
ACVRL1	-3.09007	3.46678e-22	2.00879e-20	DOWN
CAV3	-3.1116	0.0350975	0.0961914	DOWN
SSMEM1	-3.11238	0.0280163	0.0802896	DOWN
PKD1L2	-3.11254	0.000623298	0.00323286	DOWN
GIMD1	-3.11265	0.0396549	0.105911	DOWN
SGCA	-3.11624	1.30777e-10	2.43005e-09	DOWN
FMO3	-3.1168	0.0307352	0.086338	DOWN
ESYT3	-3.12043	1.23125e-09	1.9929e-08	DOWN
GDF10	-3.12556	0.00294097	0.0122917	DOWN
LOC100287846	-3.12715	1.1163e-07	1.30135e-06	DOWN
KRTAP1-1	-3.12752	0.00142052	0.00656463	DOWN
GBP5	-3.13346	9.93328e-06	7.97636e-05	DOWN
LRRC2	-3.1355	1.66769e-10	3.05761e-09	DOWN
FRMD6-AS2	-3.13568	0.00560225	0.0211447	DOWN
FIGN	-3.13784	1.68053e-35	2.13722e-33	DOWN
CCDC148	-3.1443	1.33164e-12	3.20395e-11	DOWN
GLDN	-3.14719	2.68307e-05	0.000196882	DOWN
SLC14A2	-3.14866	0.014605	0.0471234	DOWN
CAPSL	-3.14981	0.0177857	0.0552821	DOWN
FAM19A2	-3.15229	0.000508441	0.00269641	DOWN
PPP1R14C	-3.15556	0.00194675	0.00862799	DOWN
FAM167A	-3.1587	7.07764e-19	3.05321e-17	DOWN
GRIA1	-3.16151	0.000926421	0.00454622	DOWN
RASGRP1	-3.16178	0.0151016	0.0484462	DOWN
AK097803	-3.16254	0.000579714	0.00302201	DOWN
ZNF704	-3.16345	0.000126895	0.000795528	DOWN
COL8A1	-3.16428	9.29977e-21	4.74313e-19	DOWN
SDK2	-3.18309	0.00492427	0.0189809	DOWN
B3GALT2	-3.18356	3.61146e-07	3.86928e-06	DOWN
D28390	-3.18537	0.0393752	0.105379	DOWN
KIF26A	-3.18542	0.0423825	0.111974	DOWN
DQ600312	-3.18585	0.0308354	0.0865326	DOWN
MIR4486	-3.1859	0.0277643	0.0796724	DOWN
LOC100506895	-3.18617	0.0274974	0.0790338	DOWN
SOWAHB	-3.18655	0.0248848	0.0728938	DOWN
MMP7	-3.18694	0.0286713	0.0817839	DOWN
C15orf54	-3.18779	0.0157657	0.0501498	DOWN
ENPP2	-3.19507	7.93995e-06	6.52008e-05	DOWN
PTGDS	-3.20823	0.00775914	0.0278015	DOWN
DLX2	-3.21161	3.74345e-07	3.99322e-06	DOWN
MKRN3	-3.21392	0.0295106	0.0836593	DOWN
AK125311	-3.21528	0.00599121	0.0224184	DOWN
EFEMP1	-3.21539	6.87917e-08	8.34749e-07	DOWN
DGKB	-3.21706	0.0134715	0.044098	DOWN
SEMA4D	-3.21776	0.0063288	0.0234531	DOWN
ATP6V1C2	-3.22416	0.0108342	0.0368703	DOWN
BC043576	-3.22454	0.0175765	0.0547624	DOWN
DQ786304	-3.25143	0.0422878	0.111823	DOWN
MIR4725	-3.25656	0.0145836	0.0470698	DOWN
LINC00264	-3.25702	0.0243591	0.071697	DOWN
BC043227	-3.26014	0.02315	0.0687896	DOWN
PLEKHA7	-3.27725	0.000444866	0.00239426	DOWN
ACSL6	-3.28012	0.000586282	0.00305381	DOWN
NRN1	-3.28169	3.61568e-62	1.05691e-59	DOWN
USH2A	-3.28319	0.016763	0.0527057	DOWN
ELTD1	-3.28802	6.31039e-14	1.71651e-12	DOWN
CSNK1A1P1	-3.29469	2.21362e-06	2.0373e-05	DOWN
IGFBP3	-3.30317	1.11018e-08	1.53551e-07	DOWN
CNKSR2	-3.31284	1.09147e-07	1.2762e-06	DOWN
USP43	-3.3152	0.0179095	0.0556089	DOWN
MAP7D2	-3.32276	1.56033e-07	1.77052e-06	DOWN
TNFRSF13C	-3.32362	0.0153551	0.0491389	DOWN
MIR30C1	-3.32378	0.0111408	0.03773	DOWN
NEDD9	-3.32606	1.51824e-10	2.80252e-09	DOWN
IL17RB	-3.32628	3.61826e-07	3.87445e-06	DOWN
DAAM2	-3.32648	4.66546e-46	9.61821e-44	DOWN
LINC00664	-3.32856	0.000951902	0.00464681	DOWN
LOC729177	-3.32891	0.00331422	0.0135481	DOWN
ZCCHC5	-3.34887	3.87226e-05	0.000274477	DOWN
IL20RA	-3.36255	7.29285e-06	6.03424e-05	DOWN
ANKRD1	-3.36371	2.74835e-05	0.00020107	DOWN
SLC6A17	-3.36603	7.2889e-07	7.3927e-06	DOWN
CYP27C1	-3.36708	1.38849e-08	1.89139e-07	DOWN
DQ596074	-3.38708	0.0119524	0.040022	DOWN
TMEM176A	-3.38894	0.00306795	0.012733	DOWN
LINC00520	-3.38915	0.0428944	0.113036	DOWN
GTF2H2	-3.39045	2.33248e-46	4.85974e-44	DOWN
XXYLT1-AS2	-3.39498	0.0451252	0.117539	DOWN
LPPR4	-3.39517	2.23416e-75	9.30981e-73	DOWN
KCND3	-3.3953	4.44335e-16	1.5321e-14	DOWN
SSTR1	-3.40861	1.76851e-09	2.7865e-08	DOWN
MMP10	-3.41166	3.70544e-05	0.000263894	DOWN
MYPN	-3.4178	5.96883e-06	5.0107e-05	DOWN
NPNT	-3.42639	0.0370623	0.100396	DOWN
CHD7	-3.42718	2.03909e-07	2.27943e-06	DOWN
APOD	-3.43423	4.82831e-11	9.39051e-10	DOWN
DISP2	-3.44337	1.09712e-05	8.71686e-05	DOWN
RIPK3	-3.44637	5.07018e-08	6.29274e-07	DOWN
TNS4	-3.44749	0.0374584	0.101193	DOWN
LINC00312	-3.44874	1.03358e-22	6.20938e-21	DOWN
LOC100132735	-3.4492	0.0158837	0.0504511	DOWN
CADM1	-3.44928	1.11645e-05	8.84531e-05	DOWN
PCLO	-3.45011	0.0167721	0.0527174	DOWN
HP08942	-3.45038	0.0305183	0.0858764	DOWN
AK125955	-3.45301	5.04412e-08	6.27233e-07	DOWN
TCHH	-3.45666	0.00967176	0.0335101	DOWN
PHACTR1	-3.45857	5.29774e-09	7.77782e-08	DOWN
CCDC102B	-3.4632	3.69103e-11	7.27251e-10	DOWN
CXCL14	-3.46625	0.000254523	0.00146484	DOWN
KIAA1456	-3.49153	4.67892e-17	1.76564e-15	DOWN
NDNF	-3.49432	2.01083e-08	2.67179e-07	DOWN
DQ586951	-3.49825	0.0142873	0.0462501	DOWN
HSD52	-3.50821	0.0139384	0.0453386	DOWN
NTN1	-3.51789	5.64452e-07	5.83674e-06	DOWN
AX747345	-3.54527	0.00102394	0.00494875	DOWN
LOC100272216	-3.54554	0.0010562	0.00508121	DOWN
PGBD5	-3.54623	0.0110129	0.0373939	DOWN
KCNA4	-3.55363	7.92173e-07	7.97672e-06	DOWN
SH2D1A	-3.56229	0.0343992	0.0945955	DOWN
ENAM	-3.56472	0.0102888	0.0352777	DOWN
VIT	-3.56474	4.52869e-14	1.25275e-12	DOWN
AOX2P	-3.56489	0.0140949	0.0457488	DOWN
LOC100128885	-3.56511	0.0287317	0.0818976	DOWN
ST8SIA2	-3.56883	1.77446e-05	0.000135435	DOWN
NCF2	-3.59015	0.0070892	0.025764	DOWN
SCN1A	-3.59188	6.0156e-05	0.000408515	DOWN
TRIM67	-3.59382	0.0110646	0.0375238	DOWN
HOXD-AS1	-3.59838	3.61319e-23	2.26084e-21	DOWN
SNORA71	-3.60371	0.00663511	0.0243989	DOWN
ARHGDIB	-3.60539	2.08312e-05	0.000156614	DOWN
BC008215	-3.61909	0.00711993	0.0258517	DOWN
LDHC	-3.6193	0.0211143	0.063835	DOWN
CYP7B1	-3.62524	6.60924e-10	1.11684e-08	DOWN
TGM5	-3.6297	0.00441773	0.0172933	DOWN
RUNX3	-3.64667	0.000707947	0.00360789	DOWN
STON1-GTF2A1L	-3.65728	0.00328879	0.0134638	DOWN
LINC00839	-3.65978	5.60181e-07	5.80791e-06	DOWN
PROSER2-AS1	-3.66462	0.0257018	0.0748839	DOWN
NRXN2	-3.66579	2.27058e-12	5.30661e-11	DOWN
EREG	-3.66925	0.00660569	0.0243227	DOWN
SSUH2	-3.6705	0.0119432	0.0400117	DOWN
MFNG	-3.67073	0.0144283	0.0466379	DOWN
BC072410	-3.67105	0.00788538	0.0281713	DOWN
MIR648	-3.67194	0.00691348	0.0252237	DOWN
PRKAG3	-3.68991	0.000534575	0.00281669	DOWN
PTPRB	-3.70673	3.99554e-09	6.0148e-08	DOWN
APBB1IP	-3.70938	1.88384e-21	1.02772e-19	DOWN
NPHP3-AS1	-3.70953	0.00353343	0.0143365	DOWN
ERMN	-3.7102	0.00494714	0.019054	DOWN
AK026379	-3.71476	0.00105436	0.00507578	DOWN
NCAM2	-3.71947	9.91002e-10	1.62417e-08	DOWN
IL20RB	-3.72203	5.97587e-47	1.30042e-44	DOWN
DQ575315	-3.72235	0.0106129	0.0362226	DOWN
BC036055	-3.72294	0.00718824	0.0260707	DOWN
MAP3K7CL	-3.72362	5.00653e-26	3.71412e-24	DOWN
CYP26B1	-3.72686	5.34834e-10	9.14823e-09	DOWN
DPY19L2	-3.72699	1.10876e-08	1.53464e-07	DOWN
ICAM5	-3.74345	6.63428e-05	0.00044635	DOWN
GUCY1A2	-3.74745	3.049e-17	1.17549e-15	DOWN
SFTA1P	-3.75928	0.00861296	0.0303827	DOWN
TEX35	-3.76051	0.00441901	0.0172933	DOWN
KIF6	-3.7613	1.87666e-26	1.42459e-24	DOWN
CD79B	-3.7616	0.0017394	0.00783492	DOWN
DQ591848	-3.76812	5.27636e-19	2.3258e-17	DOWN
DQ579704	-3.7708	0.00409002	0.0162119	DOWN
WDFY4	-3.77098	0.00381496	0.015295	DOWN
ANO4	-3.77194	0.00012521	0.000786225	DOWN
AK094599	-3.77287	0.0196539	0.0601063	DOWN
SYNDIG1	-3.77624	6.79633e-05	0.000455687	DOWN
AK055386	-3.7777	5.95509e-06	5.0013e-05	DOWN
OXTR	-3.77852	1.78177e-05	0.000135888	DOWN
JPH2	-3.78127	3.27e-08	4.16947e-07	DOWN
MIR497	-3.78514	0.00262374	0.0111806	DOWN
CSF2RB	-3.78529	0.0183319	0.0566741	DOWN
NTF3	-3.7857	0.000191503	0.00114347	DOWN
KCTD4	-3.79619	9.62144e-05	0.000621491	DOWN
COL4A4	-3.81899	0.00953951	0.0331664	DOWN
LNX1	-3.8246	4.95738e-29	4.39323e-27	DOWN
C14orf64	-3.8314	9.55331e-05	0.000617293	DOWN
CD163L1	-3.85009	3.68169e-08	4.67309e-07	DOWN
SERPINB2	-3.85664	0.00237235	0.0102071	DOWN
DQ574682	-3.86429	0.0119769	0.0400765	DOWN
LOC441081	-3.86499	0.0182255	0.0564115	DOWN
OR1J2	-3.88255	5.46126e-23	3.34246e-21	DOWN
IL7R	-3.88617	4.74712e-12	1.06254e-10	DOWN
EMX2	-3.89981	7.49782e-190	2.09778e-186	DOWN
RSPO3	-3.90122	5.06182e-10	8.7114e-09	DOWN
NBEAP1	-3.90317	0.00941945	0.032807	DOWN
LOC401463	-3.90397	0.0168695	0.0529726	DOWN
TREML3P	-3.90801	0.00555922	0.0210107	DOWN
COL23A1	-3.91003	0.0446767	0.11659	DOWN
PSG3	-3.9125	0.00108581	0.00520324	DOWN
PTGS1	-3.91429	3.34658e-30	3.16632e-28	DOWN
FMN1	-3.93169	1.63176e-24	1.10965e-22	DOWN
BC093087	-3.93752	0.000321953	0.00179899	DOWN
CDH18	-3.95016	4.06701e-05	0.000286829	DOWN
MIR585	-3.95158	0.00251933	0.0107638	DOWN
TEX41	-3.95165	0.00297654	0.0124086	DOWN
DL490879	-3.95186	0.00318492	0.0131181	DOWN
AK092619	-3.9519	0.00228048	0.00986815	DOWN
KBTBD11	-3.95364	6.23422e-13	1.54358e-11	DOWN
ARHGEF35	-3.96038	0.000163105	0.000992981	DOWN
STC1	-3.96424	2.04268e-24	1.37477e-22	DOWN
AX747251	-3.96787	0.00182984	0.00818919	DOWN
TEKT4P2	-3.98165	1.57189e-13	4.11571e-12	DOWN
ESR1	-3.9894	8.87532e-09	1.25414e-07	DOWN
GREM1	-3.99789	1.14482e-41	2.00191e-39	DOWN
CASS4	-3.99846	1.8949e-06	1.76975e-05	DOWN
TMEM71	-4.01487	9.85509e-13	2.38581e-11	DOWN
PSG11	-4.03177	0.00133734	0.0062525	DOWN
OR1N2	-4.03427	0.00334413	0.0136504	DOWN
DQ579969	-4.03538	0.0395038	0.105608	DOWN
BCAS1	-4.05372	1.48846e-17	5.85371e-16	DOWN
RIPK4	-4.06084	1.5878e-08	2.14314e-07	DOWN
NCKAP5	-4.06251	1.36777e-62	4.1212e-60	DOWN
LINC00222	-4.0739	0.00645442	0.0238554	DOWN
LCNL1	-4.10466	0.00660713	0.0243234	DOWN
CALB2	-4.10818	0.00605463	0.0226211	DOWN
STK32B	-4.11048	2.72868e-21	1.45221e-19	DOWN
CCDC144A	-4.11755	6.17088e-05	0.000418044	DOWN
GPRIN3	-4.12992	8.71652e-05	0.000569044	DOWN
TMEM132D	-4.14658	0.0484134	0.12427	DOWN
GSG1	-4.14732	2.25366e-07	2.49931e-06	DOWN
CLDN22	-4.14939	0.0117966	0.0395951	DOWN
AK098303	-4.18546	0.00461388	0.0179505	DOWN
HERC2P4	-4.18623	0.00731865	0.0264685	DOWN
TTR	-4.18775	0.035244	0.0964849	DOWN
TBX15	-4.20741	2.29263e-116	2.64125e-113	DOWN
WNT4	-4.22381	0.00100577	0.00488123	DOWN
AX747544	-4.22447	0.0385434	0.103535	DOWN
CD163	-4.22496	0.000923397	0.00453365	DOWN
LAMC3	-4.23677	0.00113268	0.0054001	DOWN
AK128202	-4.25426	5.86194e-05	0.0004003	DOWN
DQ597394	-4.25633	0.00186073	0.00830461	DOWN
C7orf57	-4.25655	0.00131767	0.00617087	DOWN
SEL1L2	-4.25661	0.0367253	0.0996423	DOWN
GABBR2	-4.2727	2.27333e-12	5.3067e-11	DOWN
TM4SF19	-4.27949	0.0394406	0.105468	DOWN
DSP	-4.28079	7.33806e-17	2.70143e-15	DOWN
GREB1L	-4.28091	6.04018e-17	2.23624e-15	DOWN
P2RY1	-4.28585	7.74744e-12	1.6878e-10	DOWN
METTL24	-4.29019	8.74375e-10	1.44752e-08	DOWN
TLX2	-4.29072	0.0258802	0.0752918	DOWN
LRRC15	-4.2971	1.08164e-10	2.02819e-09	DOWN
HS6ST3	-4.31161	0.0291535	0.0828336	DOWN
MYO1D	-4.31475	6.22428e-110	5.80488e-107	DOWN
HAO2	-4.34524	0.000384737	0.00211126	DOWN
DLX3	-4.3453	7.49614e-05	0.000498513	DOWN
AX748052	-4.35512	0.00776809	0.0278262	DOWN
TACSTD2	-4.35621	0.000406582	0.002215	DOWN
BCL11B	-4.39886	1.16988e-06	1.14275e-05	DOWN
CNNM1	-4.40344	1.02165e-05	8.17358e-05	DOWN
CNTN3	-4.40494	5.28196e-41	8.99541e-39	DOWN
TENM2	-4.41381	1.2707e-09	2.05166e-08	DOWN
GRM5	-4.41895	0.00158067	0.00719606	DOWN
GPR183	-4.41902	0.000866674	0.00429173	DOWN
LOC441204	-4.4191	0.000637502	0.00329606	DOWN
WISP2	-4.43344	1.83406e-11	3.77312e-10	DOWN
LOC90246	-4.44122	4.74215e-07	4.97456e-06	DOWN
AK056485	-4.45015	0.0110283	0.0374398	DOWN
LINC00944	-4.45039	0.0393917	0.105394	DOWN
PDLIM1	-4.45581	1.21117e-24	8.29395e-23	DOWN
EMX2OS	-4.46621	1.17744e-119	1.53734e-116	DOWN
ENPP5	-4.47111	2.17751e-09	3.409e-08	DOWN
ANO3	-4.48661	1.07728e-13	2.87054e-12	DOWN
FAT3	-4.5024	1.36587e-20	6.80674e-19	DOWN
LIPH	-4.50751	0.000473042	0.00252784	DOWN
CDH4	-4.52378	2.37676e-12	5.51527e-11	DOWN
PHACTR3	-4.53925	2.37703e-10	4.24763e-09	DOWN
FAM134B	-4.5567	1.3651e-06	1.31702e-05	DOWN
SLAMF8	-4.56386	0.029594	0.083831	DOWN
DLX1	-4.56633	8.92894e-11	1.69123e-09	DOWN
DBC1	-4.58243	1.093e-20	5.5171e-19	DOWN
LRP1B	-4.59021	0.00435698	0.0170778	DOWN
RUNX1-IT1	-4.60544	0.000973235	0.00474032	DOWN
GLIS1	-4.60772	6.84263e-11	1.30744e-09	DOWN
PODXL	-4.60833	4.26292e-89	2.25647e-86	DOWN
STYK1	-4.61387	1.41876e-05	0.000110351	DOWN
OR1Q1	-4.6393	6.6427e-10	1.12056e-08	DOWN
LYPD6	-4.64668	3.23818e-11	6.45165e-10	DOWN
PAQR5	-4.64765	2.92418e-20	1.42818e-18	DOWN
LHX2	-4.67187	0.000906636	0.00446367	DOWN
GFRA1	-4.67298	2.70448e-39	4.27155e-37	DOWN
BC031255	-4.67323	0.0111706	0.0378245	DOWN
LOC389834	-4.69609	5.43357e-15	1.66016e-13	DOWN
CPN2	-4.69724	0.0102951	0.0352931	DOWN
HMSD	-4.6981	0.030613	0.0861151	DOWN
LOC284889	-4.69935	2.00742e-08	2.66906e-07	DOWN
FAM21B	-4.70423	2.00048e-08	2.66165e-07	DOWN
PRKG2	-4.71911	2.1572e-23	1.37171e-21	DOWN
CDH8	-4.72149	0.000883022	0.00436056	DOWN
PRL	-4.72262	0.00130579	0.00612546	DOWN
ACOT1	-4.74071	1.52616e-16	5.48439e-15	DOWN
MSR1	-4.77401	1.93285e-05	0.00014644	DOWN
DQ601926	-4.7945	0.000194241	0.001157	DOWN
REM1	-4.79578	0.000790334	0.00396178	DOWN
DNAH11	-4.8019	3.24153e-05	0.000234004	DOWN
BEAN1	-4.82242	8.10464e-08	9.69044e-07	DOWN
AGAP7	-4.82585	0.00082292	0.00410517	DOWN
MSTN	-4.85045	1.47026e-12	3.52016e-11	DOWN
HRK	-4.85155	0.00210805	0.00922598	DOWN
LOC101054525	-4.86524	0.00487717	0.0188179	DOWN
AK125599	-4.87766	3.93947e-06	3.43979e-05	DOWN
LINC00900	-4.87851	0.000224181	0.00131219	DOWN
TBX1	-4.88732	3.11299e-11	6.20855e-10	DOWN
MMP1	-4.90471	4.05782e-05	0.000286387	DOWN
BAI3	-4.90989	0.00536516	0.020407	DOWN
MEIOB	-4.94627	0.00083013	0.00413482	DOWN
MAFIP	-4.96086	1.6114e-15	5.19923e-14	DOWN
TRPC6	-4.97951	4.56104e-21	2.37574e-19	DOWN
RPTN	-4.98493	9.70702e-05	0.000626399	DOWN
IGFBP2	-5.00623	2.0522e-10	3.70096e-09	DOWN
LEP	-5.02208	0.000877073	0.00433446	DOWN
MMP27	-5.02479	1.78349e-07	2.01208e-06	DOWN
AK304483	-5.02783	2.54711e-05	0.000187679	DOWN
COL26A1	-5.03127	0.00371146	0.0149443	DOWN
DNAJC6	-5.04167	2.64784e-40	4.28578e-38	DOWN
SLC52A1	-5.05243	5.06936e-05	0.000350949	DOWN
DQ575504	-5.05372	0.000971215	0.00473283	DOWN
LY75	-5.06402	2.57771e-13	6.68669e-12	DOWN
KIAA1244	-5.08394	3.00516e-09	4.62705e-08	DOWN
GAD1	-5.08896	7.49713e-07	7.57643e-06	DOWN
SLC2A14	-5.09344	0.0226785	0.0676484	DOWN
SLC16A6	-5.13609	1.52514e-06	1.45353e-05	DOWN
DQ590126	-5.14973	0.000257491	0.00147888	DOWN
ERBB4	-5.1584	0.00144669	0.00667298	DOWN
TMEM176B	-5.18463	0.00024747	0.00142883	DOWN
LOC100233156	-5.18526	5.8292e-08	7.15319e-07	DOWN
OR1J4	-5.20405	1.98935e-05	0.000150199	DOWN
DQ583161	-5.20518	0.000537792	0.0028306	DOWN
PSG7	-5.21425	2.76219e-05	0.000201931	DOWN
PCSK2	-5.22006	0.00209194	0.00916776	DOWN
CCRL1	-5.24163	1.38361e-18	5.87809e-17	DOWN
PADI2	-5.2889	0.000482062	0.00257113	DOWN
AK124194	-5.29133	0.000879581	0.00434466	DOWN
HEYL	-5.30656	3.19917e-05	0.000231032	DOWN
ROBO2	-5.3321	3.24147e-08	4.13578e-07	DOWN
ADCYAP1R1	-5.35725	0.000234759	0.00136635	DOWN
BC039000	-5.37128	0.000163921	0.000997638	DOWN
APCDD1	-5.38464	6.92303e-08	8.38513e-07	DOWN
AK302511	-5.38855	0.000497989	0.00264814	DOWN
BC033943	-5.41984	0.000463968	0.00248409	DOWN
HECW1	-5.42778	3.09915e-33	3.33499e-31	DOWN
SH3GL1P2	-5.50681	0.000360863	0.00199197	DOWN
C10orf105	-5.51432	1.8383e-06	1.72099e-05	DOWN
GNA14	-5.5397	2.92647e-05	0.000212672	DOWN
KCNA3	-5.55247	0.00108072	0.00518139	DOWN
DQ574721	-5.57825	0.000319229	0.0017853	DOWN
HTATSF1P2	-5.60376	2.96212e-10	5.25006e-09	DOWN
CYTL1	-5.60587	0.000156669	0.00095737	DOWN
LYPD6B	-5.61468	2.96154e-07	3.22411e-06	DOWN
VWA2	-5.618	4.35964e-05	0.000305596	DOWN
BHLHE22	-5.62066	0.000416934	0.00226446	DOWN
ADAMDEC1	-5.64734	0.000663587	0.00341381	DOWN
LINC00691	-5.65913	4.35524e-05	0.000305397	DOWN
TACR3	-5.66066	0.00300353	0.0125051	DOWN
PSG6	-5.72221	9.14396e-06	7.40937e-05	DOWN
KRBOX1	-5.76846	0.000180357	0.00108353	DOWN
CATSPER2	-5.77144	0.000139648	0.000865784	DOWN
SPHKAP	-5.7909	4.67707e-06	4.01756e-05	DOWN
FAM106CP	-5.80596	0.0001264	0.000792684	DOWN
L1TD1	-5.90138	0.00173172	0.00780314	DOWN
ADAM28	-5.9061	2.16895e-09	3.39831e-08	DOWN
CP	-5.90904	1.51564e-05	0.000117513	DOWN
AJAP1	-5.94817	0.000265024	0.0015168	DOWN
PSG9	-5.95818	4.02171e-08	5.08162e-07	DOWN
C3orf72	-5.98987	2.04345e-17	8.00418e-16	DOWN
MAP2	-6.01085	2.71965e-18	1.12848e-16	DOWN
AK123450	-6.03437	1.05633e-06	1.04118e-05	DOWN
LOC391322	-6.04329	0.00039781	0.00217325	DOWN
BC037321	-6.04533	8.17452e-05	0.000537602	DOWN
SLC47A2	-6.0916	0.00205124	0.0090307	DOWN
PRIMA1	-6.10731	0.000136103	0.000846216	DOWN
GALNT14	-6.12119	9.77975e-07	9.68334e-06	DOWN
ZNF208	-6.14862	2.98777e-08	3.82704e-07	DOWN
NKX2-6	-6.14928	0.0022116	0.00960617	DOWN
FAM19A5	-6.16349	3.45336e-72	1.32616e-69	DOWN
CLEC12A	-6.23194	8.98889e-05	0.000584099	DOWN
TFAP2C	-6.28345	4.07545e-64	1.28738e-61	DOWN
PREX2	-6.3065	4.28091e-15	1.31827e-13	DOWN
FOXL2	-6.3382	1.60099e-11	3.31453e-10	DOWN
HSPB3	-6.39657	1.02343e-34	1.22219e-32	DOWN
ZIC4	-6.50665	1.34504e-15	4.39042e-14	DOWN
PSG1	-6.55951	4.40491e-10	7.68211e-09	DOWN
BC042378	-6.67937	0.0369355	0.100108	DOWN
PRLR	-6.80285	3.25289e-16	1.13158e-14	DOWN
HOXA13	-6.82808	1.69313e-10	3.09329e-09	DOWN
SRD5A2	-6.831	0.000596454	0.00310597	DOWN
CYYR1	-6.9759	5.95825e-11	1.15195e-09	DOWN
GFRA2	-7.02763	0.000126236	0.000791904	DOWN
LOC100289650	-7.07159	5.79196e-06	4.87895e-05	DOWN
INHBB	-7.09173	5.33876e-17	1.99161e-15	DOWN
EU250746	-7.09463	8.3665e-05	0.000548754	DOWN
PSG2	-7.16743	2.11459e-13	5.4999e-12	DOWN
AL109792	-7.18366	1.01797e-05	8.15086e-05	DOWN
DQ600483	-7.33545	4.08324e-09	6.1374e-08	DOWN
ANKFN1	-7.36383	8.83224e-10	1.45929e-08	DOWN
ITIH5	-7.36838	8.06327e-15	2.42579e-13	DOWN
KIT	-7.37956	3.36056e-63	1.02838e-60	DOWN
KCNJ6	-7.45102	6.63287e-07	6.77646e-06	DOWN
ZIC1	-7.50479	8.95391e-35	1.08248e-32	DOWN
IRX6	-7.57283	3.04411e-06	2.71612e-05	DOWN
LOC284581	-7.83726	2.63159e-06	2.38723e-05	DOWN
HOXD11	-7.86007	0.000393876	0.00215356	DOWN
AQP9	-7.97541	0.000186459	0.00111744	DOWN
PGR	-8.15744	1.93571e-05	0.000146544	DOWN
MC4R	-8.26046	8.94282e-09	1.26276e-07	DOWN
CLEC2A	-8.41433	1.8158e-05	0.000138053	DOWN
HOXD10	-8.77568	0.000427272	0.00231164	DOWN
USP32P1	-9.4127	3.50595e-09	5.32279e-08	DOWN
PSG4	-9.81232	3.03293e-08	3.87981e-07	DOWN
GSTT1	-10.5784	7.61485e-07	7.68746e-06	DOWN
LHX9	-11.4425	1.06562e-11	2.25381e-10	DOWN
