# Supplementary material for: STAG2-truncating variants reveal a mosaic STAG2 inactivation pattern and compensatory mechanisms involving cohesin complex remodeling
Source: iScience. 2025 Nov 22;28(12):114195. doi: 10.1016/j.isci.2025.114195 (PMC12765388; doi:10.1016/j.isci.2025.114195)
Supplement: Table S7. Normalized counts of all RNA sequencing samples, related to Figure 3 [file mmc7.xlsx]

## Sheet: Table S7 all.normalized.counts
Table S7. Normalized counts of all RNA-seq samples, Related to Figure 3.
gene	LUEB0131	LUEB0132	LUEB0133	LUEB0134	LUEB0135	LUEB0136	LUEB0137	LUEB0138	LUEB0139	LUEB0140	LUEB0141	LUEB0142	LUEB0146	LUEB0147	LUEB0148	LUEB0149	LUEB0150	LUEB0151	LUEB0152	LUEB0153	LUEB0154
5S_rRNA	42.3225	20.0631	25.4592	18.8415	25.6387	18.1166	24.0507	22.7292	13.6868	19.3743	6.70128	27.6265	28.1385	26.9225	28.3214	20.2947	18.1533	16.9025	16.0912	24.9294	18.5864
5_8S_rRNA	1.08519	0	0	0	0	0.905829	0	0	0	0	0	0	0	0	0	0	1.91087	0	0	0	0
6M1-18	0	0	0	0	0	0	0	0	0	0	0	0	0	0	0	0	0	0	0	0	0
7M1-2	0	0	0	0	0	0	0	0	0	0	0	0	0	0	0	0	0	0	0	0	0
7SK	284.32	255.087	282.88	256.84	240.609	319.758	244.516	216.422	264.938	324.52	309.376	285.792	275.031	329.801	252.869	331.819	311.472	313.26	294.67	347.018	335.533
A1BG	62.9412	119.423	110.323	80.3244	75.9299	89.6771	87.1839	96.8463	104.606	120.121	99.4024	143.849	94.4002	85.5751	103.171	109.592	115.608	96.9078	97.5527	118.664	105.649
A1BG-AS1	329.899	367.823	361.143	290.556	288.928	307.982	376.795	410.114	432.113	364.238	362.986	365.814	451.124	441.337	412.683	363.276	306.695	312.133	281.595	305.136	309.121
A1CF	0	0	0	0	0.986103	0	2.00423	0	0	0.968717	0	0	0	0.961518	1.01148	0	0	1.12684	0	0	0
A2M	1548.57	1577.34	1596.39	536.488	468.399	441.139	61.129	69.1759	54.7473	354.55	409.895	382.961	770.632	855.751	839.527	198.889	173.889	172.406	292.658	284.196	261.187
A2M-AS1	18.4483	27.7061	18.8587	32.7248	19.7221	12.6816	4.00846	8.89405	7.82104	53.2794	62.5453	42.8688	1.81539	2.88455	4.04591	5.07369	4.77718	9.01468	13.0741	9.97178	5.86938
A2ML1	0	0	0	0	0	0	0	0	0	0	0	0	0	0	0	0	0	0	0	0	0
A2MP1	0	0	0	0	0	0	0	0	0	0	0	0	0	0	0	0	0	0	0	0	0
A3GALT2	0	0.955384	0.942933	1.98332	0	0.905829	2.00423	0	1.95526	3.87487	2.23376	1.90528	0	0	1.01148	3.04421	2.86631	1.12684	0	1.99436	1.95646
A4GALT	455.781	524.506	477.124	839.936	831.284	878.654	664.402	713.5	842.717	636.447	669.012	695.427	1173.65	1075.94	1082.28	455.617	420.392	485.666	470.667	496.594	464.659
A4GNT	0	0	0	0	0	0	0	0	0	0.968717	1.11688	0	0	0	0	0	0	0	1.0057	0	0
AA06	0	0	0	0	0	0	0	0	0	0	0	0	0	0	0	0	0	0	0	0	0
AAAS	836.684	899.016	930.675	926.21	942.714	901.3	796.681	746.112	857.382	907.688	894.621	981.219	818.74	747.1	791.987	787.436	829.318	821.463	792.49	818.683	851.06
AACS	637.008	752.842	661.939	550.371	579.828	559.802	699.476	766.865	750.82	711.038	677.947	724.959	676.232	634.602	687.805	779.318	760.527	783.15	753.268	704.007	683.783
AACSP1	0	0	0	0	0	0	0	0	0	0	0	0	0	0	0	0	0	0	0	0	0
AADAC	2.17039	0	0	11.8999	9.86103	13.5874	1.00211	1.97646	0	0	0	1.90528	0.907694	0	0	0	0	0	1.0057	0	0
AADACL2	2.17039	1.91077	0.942933	4.9583	3.94441	5.43497	0	0.988228	2.93289	1.93743	0	0.952639	0.907694	2.88455	2.02296	1.01474	2.86631	3.38051	1.0057	4.98589	4.89115
AADACL3	0	0	0	0	0	0	0	0	0	0	0	0	0	0	0	0	0	0	0	0	0
AADACL4	0	0	0	0.99166	0	0	1.00211	0.988228	0.97763	0	0	0	0	0	0	0	0.955436	1.12684	0	1.99436	3.91292
AADAT	303.854	271.329	291.366	288.573	255.401	244.574	270.571	266.821	253.206	246.054	234.545	260.071	252.339	251.918	254.892	297.318	344.912	347.065	317.801	314.111	307.164
AAED1	1042.87	1073.85	1053.26	778.453	760.285	715.605	1504.17	1495.19	1454.71	895.095	829.842	867.855	1540.36	1597.08	1704.34	1083.74	1102.57	1098.66	1147.5	1071.97	1010.51
AAGAB	1396.64	1384.35	1419.11	1582.69	1600.44	1615.09	1503.17	1474.44	1458.62	1393.98	1477.63	1381.33	1405.11	1568.24	1433.26	1503.84	1477.1	1429.95	1487.43	1381.09	1491.8
AAK1	2894.21	2630.17	2626.07	3562.04	3446.43	3395.95	3264.89	2952.82	2860.55	3036.93	3102.69	3023.68	2686.77	2640.33	2721.89	3097.99	2980	3012.03	2701.3	2773.15	2984.58
AAMDC	295.172	300.946	303.624	269.731	291.886	275.372	383.81	412.091	367.589	363.269	364.103	382.961	336.755	342.301	322.661	290.215	286.631	283.962	283.607	272.229	287.6
AAMP	1379.28	1578.29	1510.58	1624.34	1695.11	1568.9	1489.14	1483.33	1603.31	1444.36	1435.19	1489.93	1555.79	1510.55	1535.42	1619.52	1503.86	1541.51	1480.39	1538.64	1465.39
AANAT	0	0	0	0	0	0	0	0	0	0	0	0.952639	0	0.961518	0	2.02947	0.955436	1.12684	1.0057	0.997178	0.97823
AAR2	720.568	837.871	778.863	759.611	713.938	755.461	749.581	696.7	784.06	794.348	810.855	814.507	733.417	763.446	784.907	853.394	816.898	850.761	827.689	846.604	853.016
AARD	1.08519	0	0	132.882	133.124	120.475	23.0486	31.6233	27.3736	0	0	0	0	0	1.01148	1.01474	0	1.12684	2.0114	0.997178	1.95646
AARS	5371.7	5987.39	5819.78	7497.94	7170.94	6989.38	4027.5	4287.92	4460.93	6213.35	5887.08	6380.78	3349.39	3512.43	3979.15	7524.28	8101.14	8088.42	7480.38	7679.26	6841.74
AARS2	641.349	653.482	657.224	418.48	389.511	413.964	464.981	469.408	513.256	646.134	633.271	648.747	962.156	915.365	937.64	652.476	609.568	638.916	595.373	634.205	589.873
AARSD1	36.8966	44.903	39.6032	46.608	46.3468	55.2556	31.0655	29.6468	36.1723	41.6548	43.5583	43.8214	38.1232	40.3838	36.4132	43.6337	33.4403	42.8197	53.302	48.8617	33.2598
AASDH	618.56	570.364	615.735	518.638	472.343	490.053	612.292	656.183	602.22	531.826	518.233	511.567	646.278	559.604	585.646	594.636	596.192	624.267	607.442	569.388	583.025
AASDHPPT	1223.01	1140.73	1181.5	1342.71	1375.61	1323.42	1371.89	1460.6	1362.82	1279.68	1247.56	1201.28	1155.49	1298.05	1306.83	1276.54	1350.03	1248.53	1407.98	1240.49	1253.11
AASS	1154.65	1092.96	1125.86	1225.69	1260.24	1209.28	1220.57	1236.27	1056.82	930.937	987.323	924.06	1014.8	1017.29	1007.43	1355.69	1393.03	1375.87	1296.34	1395.05	1393.98
AATF	986.44	1029.9	987.251	954.968	886.506	960.179	986.08	1053.45	1027.49	1048.15	1087.84	1025.99	916.771	990.364	1014.51	997.487	1033.78	1055.84	988.601	1094.9	1078.99
AATK	5.42596	2.86615	1.88587	3.96664	3.94441	4.52914	2.00423	1.97646	2.93289	0.968717	2.23376	0	4.53847	1.92304	1.01148	8.1179	4.77718	4.50734	5.02849	3.98871	1.95646
AATK-AS1	0	0	0	0	0	0	0	0	0	0	0	0	0	0	0	0	0	0	0	0	0
AB000466	0	0	0	0	0	0	0	0	0	0	0	0	0	0	0	0	0	0	0	0	0
AB007962	3.25558	4.77692	2.8288	8.92494	14.7915	9.05829	0	2.96468	2.93289	1.93743	1.11688	3.81056	6.35386	2.88455	2.02296	1.01474	1.91087	3.38051	4.02279	1.99436	2.93469
AB059369	0	0	0	0	0	0	0	0	0	0	0	0	0	0	0	0	0	0	0	0	0
AB062081	0	0	0	0	0	0	0	0	0	0	0	0	0	0	0	0	0	0	0	0	0.97823
AB062083	0	0	0	0.99166	0	0	1.00211	0.988228	0	0.968717	0	0.952639	3.63078	0.961518	0	2.02947	0.955436	0	1.0057	1.99436	0
AB073649	9.76673	3.82153	1.88587	0.99166	0.986103	3.62332	18.0381	22.7292	10.7539	0.968717	1.11688	0.952639	11.8	5.76911	5.05739	3.04421	3.82174	9.01468	1.0057	1.99436	1.95646
AB074160	0	0	0	0	0	0	0	0	0	0	0	0	0	0	0	0	0	0	0	0	0
AB074162	28.215	21.0184	25.4592	11.8999	19.7221	16.3049	10.0211	9.88228	8.79867	9.68717	21.2207	10.479	6.35386	2.88455	4.04591	24.3537	37.262	23.6635	29.1652	33.904	28.3687
AB074166	6.51116	1.91077	2.8288	7.93328	6.90272	11.7758	12.0254	5.92937	2.93289	4.84359	6.70128	6.66848	1.81539	1.92304	1.01148	4.05895	4.77718	2.25367	4.02279	3.98871	6.84761
AB074188	0	0	0	0	0	0	0	0	0	0	0	0	0	0	0	0	0	0	0	0	0
AB075489	1.08519	0	0	0	0	0	0	0	0	0	0	0	0	0	0	0	0	0	0	0	0
AB075492	9.76673	10.5092	2.8288	8.92494	7.88882	10.8699	3.00634	2.96468	4.88815	10.6559	15.6363	15.2422	13.6154	6.73063	7.08034	11.1621	22.9305	19.1562	18.1026	15.9548	8.80407
AB209061	172.546	171.969	185.758	114.041	117.346	126.816	121.256	116.611	128.07	158.87	161.948	159.091	146.139	154.804	158.802	147.137	156.692	185.928	183.037	184.478	190.755
AB209185	3.25558	2.86615	0.942933	0.99166	2.95831	0.905829	1.00211	0	0	0	0	0	1.81539	4.80759	0	1.01474	0	3.38051	3.01709	3.98871	0.97823
AB209315	14.1075	17.1969	9.42933	7.93328	12.8193	9.05829	9.01903	9.88228	10.7539	3.87487	5.5844	11.4317	12.7077	15.3843	12.1377	8.1179	7.64349	16.9025	17.0969	14.9577	7.82584
AB209621	10.8519	5.7323	14.144	4.9583	2.95831	1.81166	7.0148	2.96468	7.82104	7.74974	5.5844	3.81056	8.16925	8.65366	6.06887	9.13264	3.82174	11.2684	5.02849	7.97742	10.7605
AB231702	0	0.955384	0	0	0	0	0	0	0	0	0	0	0	0	0	0	0	0	0	0	0
AB231703	0	0	0	0	0	0	0	0	0	0	0	0	0	0	0	0	0	0	0	0	0
AB231705	0	0	0	0	0	0	0	0	0	0	0	0	0	0	0	0	0	0	0	0	0
AB231710	0	0	0	1.98332	0.986103	1.81166	1.00211	0.988228	0.97763	0	0	0	0	0	0	0	0	0	0	0	0
AB231711	0	0	0	0	0	0	0	0	0	0	0	0	0	0	0	0	0	0	0	0	0
AB231721	0	0	0	0	0	0	0	0	0	0	0	0	0	0	0	0	0	0	0	0	0
AB231722	0	0	0	0	0	0	0	0	0	0	0	0	0	0	0	0	0	0	0	0	0
AB231723	0	0	0	0	0	0	0	0	0	0	0	0	0	0	0	0	0	0	0	0	0
AB231724	0	0	0	0	0	0	0	0	1.95526	0.968717	0	0	0	0	0	1.01474	0	0	0	0	0.97823
AB231729	0	0	0	0	0	0	0	0	0	0	0	0	0	0	0	0	0	0	0	0	0
AB231731	0	0	0	0	0	0	0	0	0	0	0	0	0	0	0	0	0	0	0	0	0
AB231739	0	0	0	0	0	0	0	0	0	0	0	0	0	0	0	0	0	0	0	0	0
AB231741	0	0	0	0	0	0	0	0	0	0	0	0	0	0	0	0	0	0	0	0	0
AB231742	0	0	0	0	0	0	0	0	0	0	0	0	0	0	0	0	0	0	0	0	0
AB231761	0	0	0	0	0	0	0	0	0	0	0	0	0	0	0	0	0	0	0	0	0
AB231779	0	0	0	0	0	0.905829	0	0	0	0	0	0	0	0	0	0	0	0	0	0	0
AB231784	0	0	0	0	0	0	0	0	0	0	0	0	0	0	0	0	0	0	0	0	0
AB240015	0	0	0	0	0	0	0	0	0	0	0	0	0	0	0	0	0	0	0	0	0
AB372727	0	0.955384	0.942933	0.99166	0	0.905829	2.00423	0.988228	0	0	1.11688	0.952639	1.81539	2.88455	0	1.01474	0	0	1.0057	0.997178	0
AB429224	1.08519	0	0	0.99166	0.986103	2.71749	0	0	0	0	0	0	0.907694	0	0	0	0	0	1.0057	0	0
AB488780	67.2819	70.6984	59.4048	71.3995	68.0411	58.8789	53.112	61.2701	52.792	39.7174	34.6233	38.1056	46.2924	32.6916	63.7231	48.7074	45.8609	41.6929	41.2336	41.8815	44.0203
AB586698	8.68154	6.68769	7.54347	12.8916	6.90272	14.4933	11.0233	9.88228	10.7539	7.74974	5.5844	10.479	13.6154	12.4997	6.06887	4.05895	5.73262	7.88785	7.03989	9.97178	8.80407
ABAT	319.047	377.377	371.516	339.148	347.108	345.121	697.471	671.995	664.789	678.102	692.466	688.758	257.785	248.072	288.271	318.628	331.536	356.08	329.869	313.114	313.034
ABCA1	4269.15	4151.14	4025.38	14326.5	13050.1	13402.6	7288.37	7681.49	6808.22	6271.48	7112.3	6529.39	10667.2	11932.4	11785.7	5040.2	5005.53	5222.88	3859.87	4014.64	4097.8
ABCA10	285.406	203.497	215.932	155.691	116.36	146.744	380.803	404.185	363.678	250.898	276.986	294.366	347.647	331.724	330.753	292.244	268.478	316.641	369.091	430.781	435.312
ABCA11P	171.46	136.62	151.812	117.016	113.402	120.475	144.304	205.551	171.085	181.15	178.701	161.949	126.169	122.113	121.377	110.606	110.831	116.064	129.735	100.715	108.584
ABCA12	3.25558	5.7323	1.88587	8.92494	6.90272	6.3408	2.00423	5.92937	9.7763	5.8123	7.81816	2.85792	6.35386	7.69215	5.05739	0	0	0	1.0057	2.99153	2.93469
ABCA13	9.76673	9.55384	7.54347	22.8082	19.7221	24.4574	3.00634	10.8705	1.95526	10.6559	1.11688	7.62112	19.0616	15.3843	19.2181	0	1.91087	0	0	0	0
ABCA17P	1.08519	1.91077	6.60053	4.9583	6.90272	6.3408	1.00211	1.97646	1.95526	3.87487	7.81816	5.71584	0	2.88455	3.03443	1.01474	0	0	1.0057	0.997178	1.95646
ABCA2	1115.58	1285.95	1173.95	1123.55	1076.82	1169.43	905.911	805.406	961.011	1225.43	1168.26	1301.31	1373.34	1192.28	1269.4	1078.67	971.678	1045.7	1164.6	1280.38	1183.66
ABCA3	136.734	142.352	146.155	199.324	203.137	195.659	21.0444	18.7763	20.5302	64.9041	71.4804	85.7376	98.031	62.4987	97.1019	33.4863	23.8859	49.5807	65.3704	48.8617	54.7809
ABCA4	22.789	16.2415	20.7445	3.96664	3.94441	2.71749	8.01691	11.8587	8.79867	11.6246	10.0519	8.57376	4.53847	9.61518	9.1033	19.28	17.1978	22.5367	16.0912	18.9464	19.5646
ABCA5	1175.26	1017.48	1022.14	477.98	515.732	480.089	1528.22	1489.26	1529.01	884.439	989.556	927.871	1401.48	1510.55	1406.97	1411.5	1385.38	1463.76	1155.55	1129.8	1154.31
ABCA6	2951.72	2498.33	2725.08	2085.46	1697.08	2069.82	3680.76	3907.45	3781.47	3027.24	3460.1	3266.6	4946.03	5107.59	5118.08	2696.16	2551.97	2763	2664.09	2776.14	2717.52
ABCA7	47.7485	50.6353	49.0325	167.591	160.735	163.955	86.1818	88.9405	99.7183	158.87	157.48	151.47	99.8464	103.844	91.033	59.8695	63.0588	76.6248	93.5299	84.7601	72.389
ABCA8	221.379	219.738	188.587	2181.65	1991.93	2136.85	497.049	481.267	448.732	538.607	637.739	643.984	98.031	124.036	117.331	339.937	354.467	363.968	559.168	551.439	496.941
ABCA9	1567.02	1304.1	1412.51	1167.18	931.867	1104.21	1897	2004.13	1930.82	2136.02	2517.45	2281.57	2984.5	3033.59	2917.1	1817.39	1673.92	2001.26	2021.45	2259.6	2221.56
ABCB1	1.08519	1.91077	1.88587	274.69	270.192	283.524	1.00211	3.95291	3.91052	0.968717	0	0.952639	3.63078	6.73063	1.01148	1.01474	0	3.38051	1.0057	0.997178	0
ABCB10	1308.74	1234.36	1267.3	491.863	495.024	464.69	1069.26	1149.31	1141.87	1120.81	1157.09	1078.39	1182.73	1175.94	1162.19	1042.14	1082.51	1088.52	1065.03	1013.13	1073.12
ABCB11	0	0	0	0	0	0	0	0	0	0	0	0	0	0	0	0	0	0	0	0	0
ABCB4	83.5598	67.8322	74.4917	257.832	285.97	255.444	193.408	233.222	196.504	37.78	50.2596	55.2531	532.816	578.834	542.152	53.7811	51.5935	40.5661	78.4444	71.7968	78.2584
ABCB5	0	0.955384	0	0	1.97221	0	5.01057	4.94114	3.91052	0	2.23376	0	3.63078	5.76911	5.05739	1.01474	0	0	1.0057	0	0
ABCB6	621.815	629.598	645.909	792.336	739.577	740.968	422.892	465.455	470.24	610.292	680.18	659.227	656.263	649.986	681.736	736.699	740.463	795.546	915.185	936.35	885.298
ABCB7	517.637	498.71	527.1	599.954	592.648	562.52	549.158	614.678	633.504	474.671	515.999	478.225	500.14	506.72	456.176	669.727	651.607	592.715	640.63	614.261	591.829
ABCB8	427.566	432.789	457.323	428.397	421.066	417.587	392.829	418.02	483.927	516.326	456.804	559.199	537.355	469.221	502.704	355.158	366.887	436.085	499.832	474.657	431.399
ABCB9	97.6673	97.4491	96.1792	80.3244	98.6103	100.547	90.1903	88.9405	121.226	136.589	156.363	137.18	67.1694	66.3448	59.6772	96.4	78.3458	76.6248	77.4387	94.7319	87.0624
ABCC1	2157.36	2205.03	2025.42	4784.76	4928.54	4778.25	2259.77	2101.96	2165.45	2638.79	2803.37	2719.79	2635.94	2623.98	2623.77	2307.51	2159.29	2106.05	2116.99	2111.02	2189.28
ABCC10	656.542	601.892	611.021	719.945	753.382	743.686	554.169	546.49	659.9	701.351	652.258	744.964	737.955	680.755	642.288	719.449	623.9	766.248	630.573	705.005	588.894
ABCC11	4.34077	0.955384	2.8288	2.97498	5.91662	2.71749	0	0.988228	1.95526	0.968717	3.35064	6.66848	0.907694	0	1.01148	1.01474	1.91087	0	2.0114	1.99436	0.97823
ABCC12	0	0	0	0	1.97221	0	0	0	0	8.71845	7.81816	5.71584	0	0	0	0	0	0	0	0	0
ABCC13	0	0	0	0	0	0	0	0	0	0	0	0	0	0	0	0	0	0	0	0	0
ABCC2	23.8742	28.6615	23.5733	143.791	116.36	137.686	53.112	37.5526	43.0157	19.3743	34.6233	31.4371	23.6	28.8455	33.3788	35.5158	28.6631	14.6489	24.1368	22.9351	28.3687
ABCC3	541.511	530.238	569.532	822.086	894.395	855.103	909.919	871.617	953.19	636.447	693.583	664.942	560.047	594.218	583.623	1273.5	1186.65	1301.49	1127.39	1146.75	1169.96
ABCC4	1114.49	1083.4	1085.32	1383.37	1399.28	1361.46	1919.05	1853.91	1746.05	1029.75	1067.74	989.792	988.479	1046.13	1032.72	1415.56	1480.93	1447.98	1245.05	1170.69	1238.44
ABCC5	1485.63	1269.7	1321.99	1161.23	1177.41	1148.59	1253.64	1303.47	1222.04	1397.86	1552.46	1489.93	1417.82	1408.62	1379.66	1409.47	1562.14	1499.82	1272.21	1457.87	1496.69
ABCC5-AS1	0	0	0	0	0	0	0	0	0	0	0	0	0	0	0	0	0	0	0	0	0
ABCC6	8.68154	9.55384	9.42933	32.7248	33.5275	28.9865	10.0211	9.88228	7.82104	21.3118	11.1688	16.1949	4.53847	2.88455	3.03443	1.01474	0.955436	3.38051	1.0057	6.98024	1.95646
ABCC6P1	1.08519	3.82153	0.942933	4.9583	3.94441	5.43497	0	0	0	0	1.11688	1.90528	0.907694	0	0	0	0	0	0	0.997178	0
ABCC6P2	6.51116	2.86615	6.60053	20.8249	20.7082	19.0224	4.00846	8.89405	7.82104	8.71845	8.93505	14.2896	9.98464	10.5767	10.1148	13.1916	6.68805	3.38051	7.03989	8.9746	5.86938
ABCC8	1.08519	0	0	0	0	0	0	0	0	0	0	0	0	0	0	0	0	0	0	0	0
ABCC9	2780.26	2688.45	2698.67	2413.7	2652.62	2446.64	2159.56	2272.92	2209.44	2019.78	2097.5	2009.12	4030.16	4439.33	4411.05	671.756	643.964	626.52	548.105	500.583	517.484
ABCD1	208.357	276.106	228.19	373.856	390.497	439.327	219.463	207.528	301.11	290.615	230.077	297.224	306.801	278.84	262.984	306.451	263.7	283.962	295.675	307.131	302.273
ABCD2	1.08519	0.955384	0	5.94996	1.97221	2.71749	9.01903	7.90582	6.84341	0.968717	1.11688	3.81056	6.35386	3.84607	5.05739	0	0	0	0	0	2.93469
ABCD3	2033.65	1891.66	1941.5	1627.31	1605.38	1529.95	1897	1924.08	1869.23	1911.28	1924.39	1731.9	1704.65	1752.85	1804.48	2004.11	1944.31	1988.86	1953.07	1902.61	1986.78
ABCD4	667.394	654.438	596.877	660.445	664.633	610.529	587.239	610.725	605.153	658.728	684.648	693.522	812.386	730.754	737.367	722.493	727.087	732.443	719.074	807.714	696.5
ABCE1	3838.33	3499.57	3750.05	2831.19	2873.5	2900.46	3487.36	3468.68	3394.33	3547.44	3521.52	3334.24	2743.96	3092.24	3034.43	4225.37	4290.86	4002.52	4159.57	3908.94	4083.13
ABCF1	2035.82	2187.83	2135.74	2108.27	2046.16	1911.3	2199.64	2136.55	2058.89	2229.99	2214.77	2218.7	2134.9	2115.34	2169.62	2201.98	2146.86	2093.66	2192.42	2119	2125.69
ABCF2	2120.47	2099.93	2228.15	2085.46	2090.54	2054.42	2229.7	2107.89	2141.01	2529.32	2323.11	2501.63	2143.97	2148.99	2124.1	2283.16	2331.26	2319.03	2306.07	2129.97	2266.56
ABCF3	973.418	1057.61	1014.6	1077.93	1041.32	1049.86	944.993	903.24	985.451	1094.65	1058.8	1096.49	1021.16	1004.79	1085.32	984.295	953.525	1002.88	908.145	978.231	893.124
ABCG1	15.1927	6.68769	13.2011	379.806	410.219	375.013	2.00423	1.97646	0.97763	1.93743	1.11688	0	4.53847	2.88455	2.02296	1.01474	0	3.38051	3.01709	1.99436	9.7823
ABCG2	8.68154	4.77692	6.60053	103.133	123.263	124.099	25.0528	23.7175	23.4631	4.84359	7.81816	0.952639	17.2462	9.61518	20.2296	12.1768	6.68805	6.76101	6.03419	7.97742	5.86938
ABCG4	0	2.86615	2.8288	0.99166	2.95831	4.52914	2.00423	7.90582	5.86578	1.93743	3.35064	5.71584	1.81539	0.961518	0	3.04421	1.91087	1.12684	5.02849	2.99153	1.95646
ABCG5	0	0	0	0	0	0	0	0	0	0	0	0	0	0	0	0	0	0	0	0	0
ABCG8	0	0	0	0	0	0	0	0	0	0	0	0	0	0	0	0	0	0	0	0	0
ABHD1	1.08519	0.955384	0.942933	1.98332	0.986103	2.71749	0	1.97646	0	0	0	0.952639	1.81539	0	0	0	0	0	1.0057	1.99436	0.97823
ABHD10	816.065	740.422	739.26	914.31	964.408	880.466	756.596	777.735	765.485	758.506	732.674	736.39	662.617	698.062	681.736	715.39	684.092	707.652	760.308	718.965	766.932
ABHD11	121.542	159.549	156.527	167.591	143.971	175.731	147.311	127.481	142.734	145.308	140.727	153.375	150.677	140.382	141.607	124.813	107.964	134.093	138.786	129.633	131.083
ABHD12	1093.87	1060.48	1043.83	1102.73	1106.41	1106.02	1125.37	1221.45	1203.46	1070.43	1027.53	1099.35	1268.05	1147.09	1232.99	1003.58	940.149	979.22	825.678	847.601	809.974
ABHD12B	0	0	0	0	0	0	1.00211	0	0	0	0	0	0	0	0	0	0	0	0	0	0
ABHD13	647.86	619.089	601.591	764.57	732.674	673.937	625.319	638.395	594.399	614.167	618.752	607.784	650.817	684.601	736.356	694.08	703.201	707.652	758.296	732.925	689.652
ABHD14A	160.609	218.783	185.758	132.882	136.082	150.368	142.3	160.093	174.996	174.369	154.13	195.291	196.062	188.458	166.894	240.493	220.706	219.733	228.293	198.438	217.167
ABHD14A-ACY1	2.17039	0.955384	0	0	1.97221	0	0	0	0	0.968717	0	0	0	0.961518	1.01148	0	0	1.12684	0	1.99436	0.97823
ABHD14B	1074.34	1273.53	1314.45	791.345	810.576	794.412	1200.53	1218.48	1241.59	1472.45	1352.54	1443.25	1039.31	957.672	1011.48	1567.77	1570.74	1591.09	1511.56	1583.52	1496.69
ABHD15	398.266	420.369	411.119	502.772	521.648	561.614	495.044	478.302	438.956	412.674	443.402	436.309	583.647	605.757	562.382	531.722	518.802	499.188	498.826	510.555	539.005
ABHD16A	682.586	792.013	765.662	717.962	735.633	759.991	615.298	629.501	705.849	609.323	650.025	705.906	676.232	665.371	592.726	700.169	675.493	715.54	723.097	729.934	673.022
ABHD16B	0	0	1.88587	0	0	0	0	0	0	0	0	0	0	0	0	0	0	0	0	0	0
ABHD17A	204.016	264.641	230.076	189.407	168.624	227.363	154.326	143.293	230.721	236.367	208.857	281.029	333.124	234.61	231.628	272.964	202.552	252.411	233.322	304.139	248.47
ABHD17B	395.01	389.797	403.575	480.955	491.079	519.946	536.131	502.02	468.285	388.456	417.713	375.34	433.878	448.068	450.108	391.689	385.041	363.968	398.256	368.956	423.573
ABHD17C	64.0264	81.2076	62.2336	36.6914	36.4858	53.4439	59.1247	68.1877	84.0762	78.4661	72.5972	73.3532	97.1233	78.8445	93.056	84.2232	82.1675	78.8785	72.4103	81.7686	87.0624
ABHD2	3425.95	3545.43	3422.85	4950.37	5032.08	5043.66	2910.14	2947.88	2883.03	3747.97	3785.11	3551.44	5326.35	5703.73	5760.37	2070.06	2024.57	1959.57	2371.44	2441.09	2373.19
ABHD3	123.712	125.155	103.723	111.066	130.166	124.099	150.317	159.105	117.316	106.559	120.623	94.3113	216.031	192.304	195.215	117.71	131.85	121.698	116.661	104.704	142.822
ABHD4	1078.68	1126.4	1116.43	1355.6	1443.65	1377.77	1090.3	1132.51	1128.19	1113.06	1136.98	1149.84	1170.02	1149.01	1198.6	1044.16	1072	1106.55	1092.19	1035.07	1029.1
ABHD5	903.966	934.365	989.137	1213.79	1241.5	1190.26	1169.47	1110.77	1026.51	1197.33	1181.66	1154.6	1329.77	1350.93	1318.97	1495.72	1610.87	1475.03	1247.07	1221.54	1122.03
ABHD6	172.546	152.861	164.07	255.848	278.081	233.704	239.505	198.634	189.66	170.494	163.065	159.091	226.016	228.841	253.881	159.314	145.226	147.615	160.912	144.591	134.017
ABHD8	83.5598	101.271	86.7499	125.941	123.263	126.816	78.1649	61.2701	105.584	87.1845	108.337	119.08	139.785	101.921	106.205	96.4	98.4099	111.557	130.741	128.636	143.8
ABI1	2898.55	2787.81	2955.15	2917.46	3070.72	2939.42	3134.61	2990.38	2991.55	2855.78	2880.44	2869.35	2871.04	2968.21	3013.19	3038.12	3016.31	2954.56	2829.03	2697.37	2721.44
ABI2	2251.77	2161.08	2164.97	1850.44	1767.1	1793.54	1646.47	1634.53	1537.81	1822.16	1831.68	1900.52	1547.62	1578.81	1638.59	2030.49	2036.99	1971.96	2038.55	1842.78	2073.85
ABI3	2.17039	6.68769	0.942933	41.6497	36.4858	41.6681	3.00634	0.988228	0.97763	1.93743	0	1.90528	0.907694	0	3.03443	2.02947	5.73262	3.38051	4.02279	3.98871	3.91292
ABI3BP	2936.53	2619.66	2658.13	1291.14	1221.78	1310.73	3332.03	2995.32	2850.77	4282.7	4171.55	4129.69	3985.69	3772.04	4034.78	1142.59	1127.41	1095.28	1748.91	1798.91	1875.27
ABL1	3991.34	4304	4260.17	3966.64	3851.72	3943.07	4562.62	4510.27	4966.36	3623	3608.64	3718.15	5855.54	5778.73	6030.43	5111.23	4797.24	5020.05	4992.28	5067.66	4838.32
ABL2	3901.27	3534.92	3768.9	2464.27	2484.98	2455.7	4704.93	4740.53	4501.01	3461.23	3750.49	3590.5	4386.89	4338.37	4457.58	3682.48	3853.27	3772.64	3193.09	3335.56	3379.78
ABLIM1	607.708	579.918	545.958	542.438	563.065	557.085	178.376	194.681	145.667	142.401	140.727	153.375	75.3386	74.9984	70.8034	100.459	114.652	96.9078	111.632	106.698	105.649
ABLIM2	6.51116	4.77692	3.77173	10.9083	17.7498	20.8341	1.00211	0	1.95526	5.8123	2.23376	0.952639	0.907694	0.961518	1.01148	2.02947	3.82174	3.38051	4.02279	1.99436	0.97823
ABLIM3	1348.89	1396.77	1424.77	2047.78	2097.44	2060.76	1081.28	1086.06	1071.48	1286.46	1189.48	1273.68	1894.36	1868.23	2053.3	701.183	678.36	690.75	699.966	655.146	639.762
ABO	0	0	0	0	0	0	0	0	0	0	0	0	0	0	0	0	0	0	0	0	0
ABP1	0	0	0	0	0	0	1.00211	0	0.97763	0	0	0.952639	0	0	0	0	0	0	0	0.997178	0
ABR	2921.34	3271.23	3006.07	5237.95	5112.94	5312.69	4044.53	4008.25	4345.57	3130.89	3084.82	3274.22	5175.67	5047.01	5390.17	3609.42	3629.7	3636.3	3522.96	3642.69	3441.41
ABRA	0	0	0	0	0	0	0	0	0	0	0	0	0	0	0	0	0	0	0	0	0
ABRACL	338.58	307.634	340.399	457.155	414.163	396.753	501.057	512.89	490.77	379.737	390.908	347.713	327.678	343.262	327.719	393.718	425.169	406.787	399.262	401.863	369.771
ABT1	351.602	371.644	335.684	386.747	403.316	383.166	361.763	341.927	349.014	334.207	330.597	353.429	337.662	307.686	316.593	373.423	381.219	376.363	386.188	307.131	361.945
ABTB1	106.349	142.352	130.125	149.741	138.054	128.628	100.211	105.74	138.824	111.402	104.987	128.606	191.523	122.113	147.676	150.181	177.711	174.659	132.752	138.608	137.93
ABTB2	97.6673	103.181	116.924	220.148	244.553	204.717	124.262	98.8228	126.114	175.338	163.065	166.712	147.046	131.728	171.951	106.547	76.4349	83.3858	55.3134	66.8109	79.2366
AC2	8.68154	2.86615	3.77173	7.93328	5.91662	7.24663	1.00211	5.92937	0.97763	1.93743	2.23376	3.81056	6.35386	4.80759	3.03443	8.1179	2.86631	6.76101	6.03419	2.99153	0
ACAA1	479.655	531.193	520.499	489.88	528.551	531.722	497.049	523.761	537.697	526.013	550.622	536.336	508.309	520.181	560.359	495.192	440.456	404.534	447.536	445.738	431.399
ACAA2	1392.3	1469.38	1461.55	1744.33	1737.51	1750.06	1995.21	2109.87	2134.17	1760.16	1647.4	1720.47	1752.76	1753.81	1734.68	1877.26	1946.22	1893.08	1996.31	1899.62	1787.23
ACACA	4179.08	4067.07	3944.29	3550.14	3633.79	3443.06	4398.28	4487.54	4269.31	4065.71	4159.26	3979.18	3899.45	4121.07	4247.2	5175.16	5009.35	4853.28	5099.89	5017.8	5092.66
ACACB	312.536	320.054	310.225	605.904	563.065	593.318	380.803	370.585	404.739	261.554	283.688	280.076	490.155	471.144	428.867	278.038	270.388	264.806	310.761	418.815	413.791
ACAD10	554.533	564.632	513.899	701.103	616.314	687.524	547.154	576.137	532.809	554.106	567.375	568.726	564.586	558.642	634.197	525.634	526.445	519.471	436.473	563.405	546.83
ACAD11	1251.23	1154.1	1207.9	621.771	687.314	641.327	1096.31	1204.65	1129.16	1016.18	1037.58	1056.48	1070.17	1040.36	982.145	1313.07	1412.13	1437.84	1297.35	1282.37	1319.63
ACAD8	567.556	540.747	607.249	488.888	525.593	542.592	416.879	447.667	420.381	468.859	473.557	444.883	517.386	502.874	509.785	655.52	575.172	640.042	562.185	601.298	572.264
ACAD9	1091.7	1038.5	1081.54	964.885	989.061	929.381	968.042	1046.53	1014.78	1020.06	1107.95	1085.06	1189.08	1105.75	1079.25	1115.2	1123.59	1063.73	1063.02	1083.93	1191.48
ACADL	1.08519	0	0	3.96664	0	0	1.00211	0	2.93289	1.93743	0	1.90528	2.72308	5.76911	1.01148	0	0.955436	0	3.01709	1.99436	0.97823
ACADM	861.643	789.147	781.692	892.494	890.451	843.327	665.404	646.301	659.9	831.159	779.583	815.459	739.771	742.292	733.321	867.6	921.04	877.805	848.809	814.694	845.191
ACADS	159.523	175.791	164.07	190.399	206.095	200.188	187.395	209.504	260.05	130.777	108.337	130.512	268.677	275.956	230.617	139.019	129.939	167.898	162.923	200.433	148.691
ACADSB	792.191	741.378	746.803	784.403	739.577	817.058	774.634	768.841	742.021	628.697	654.492	545.862	741.586	750.946	727.253	640.299	680.27	558.91	668.789	613.264	666.174
ACADVL	6129.17	5852.68	5909.36	5691.14	5849.56	5696.76	5877.4	6084.52	6206	5468.41	5463.78	5607.24	6936.6	6513.33	6575.62	4915.39	4888.97	4972.72	5209.52	5151.42	5342.11
ACAN	103.093	88.8507	99.9509	2226.28	2064.9	1837.93	313.662	285.598	273.736	15.4995	23.4545	20.9581	774.263	724.985	827.389	6.08842	2.86631	3.38051	16.0912	8.9746	10.7605
ACAP1	10.8519	16.2415	8.4864	16.8582	14.7915	26.269	4.00846	5.92937	4.88815	15.4995	8.93505	13.337	9.98464	2.88455	7.08034	11.1621	11.4652	6.76101	8.04558	5.98307	11.7388
ACAP2	6040.18	5745.68	5796.21	5803.19	5823.92	5746.58	6543.8	6514.4	6199.15	6300.54	6492.43	5965.43	6165.06	6671.01	6858.83	6888.04	6951.75	6657.34	7015.75	6904.46	7124.45
ACAP3	879.006	1002.2	938.219	1190.98	1222.77	1266.35	846.786	756.982	961.011	938.687	870.05	971.692	1392.4	1084.59	1088.35	933.558	787.279	891.327	995.641	1045.04	1061.38
ACAT1	2031.48	2105.67	2082.94	2386.93	2462.3	2330.7	2657.61	2780.87	2622.98	1875.44	1847.32	1792.87	2558.79	2560.52	2472.05	1962.5	2022.66	2170.28	2187.39	2031.25	1964.29
ACAT2	1091.7	1153.15	1224.87	739.778	811.562	694.771	1122.37	1138.44	1106.68	871.845	829.842	797.359	899.525	906.712	897.181	795.554	932.506	806.814	932.282	896.463	835.408
ACBD3	3288.13	3213.91	3190.89	4148.11	3899.05	3815.35	4077.6	3872.86	3815.69	3702.44	3709.16	3610.5	3315.81	3465.31	3442.06	3741.34	3637.34	3493.19	3394.23	3335.56	3367.07
ACBD4	186.653	236.935	179.157	246.923	278.081	246.385	185.391	170.963	211.168	186.962	163.065	181.954	228.739	183.65	188.135	149.166	167.201	174.659	192.088	162.54	164.343
ACBD5	1303.32	1378.62	1341.79	1445.84	1356.88	1377.77	1321.79	1238.25	1199.55	1313.58	1303.4	1219.38	1363.36	1443.24	1453.49	1358.73	1468.51	1451.36	1450.22	1435.94	1322.57
ACBD6	843.195	830.228	795.836	811.178	840.159	850.573	793.674	801.453	754.731	854.409	874.518	806.886	732.509	740.369	749.505	957.912	1008.94	974.712	982.567	988.203	913.667
ACBD7	43.4077	43.9476	40.5461	23.7998	23.6665	26.269	52.1099	59.2937	68.4341	62.9666	61.4284	51.4425	27.2308	24.038	24.2755	19.28	14.3315	11.2684	25.1425	28.9181	21.5211
ACCS	800.872	776.727	796.779	777.461	808.604	785.354	522.101	533.643	584.623	974.53	1000.73	940.255	532.816	515.374	536.083	509.398	512.114	557.783	493.798	506.566	560.526
ACCSL	0	0	0	0	0	0	0	0	0	0	0	0	0	0	0	1.01474	0	1.12684	0	0	0
ACD	197.505	221.649	239.505	248.907	170.596	209.246	155.328	159.105	178.906	190.837	178.701	249.592	210.585	189.419	214.433	241.507	197.775	209.591	195.105	197.441	214.232
ACE	1525.78	1586.89	1500.21	1215.77	1277.99	1279.94	1320.79	1356.84	1375.53	397.174	387.558	431.546	1691.94	1516.31	1459.56	1608.36	1588.89	1580.95	1924.91	2018.29	1836.14
ACE2	0	0	0	0.99166	0	0.905829	1.00211	0.988228	0	0	0	1.90528	0	0	0	0	0	3.38051	0	0	0
ACER1	1.08519	0.955384	0	0	2.95831	0	0	0	0	2.90615	0	0	0	0.961518	3.03443	0	0	0	0	0	0
ACER2	45.5781	37.26	40.5461	162.632	188.346	151.273	53.112	44.4702	46.9263	46.4984	32.3895	45.7267	83.5079	77.883	97.1019	32.4716	29.6185	32.6782	32.1823	27.921	29.3469
ACER3	721.653	652.527	663.825	639.621	629.133	630.457	851.797	898.299	801.657	655.822	656.726	695.427	786.063	743.254	850.653	595.651	537.91	547.642	585.316	594.318	602.59
ACHE	0	0.955384	0	0	0.986103	0.905829	3.00634	1.97646	0.97763	0	1.11688	0.952639	0	0	0	2.02947	1.91087	1.12684	3.01709	1.99436	0
ACIN1	4784.61	4404.32	4350.69	4790.71	4661.31	4504.69	4730.98	4633.8	4468.75	4276.89	4466.41	4409.77	4734.53	4563.37	4728.66	4232.47	4454.24	4324.79	4217.9	4353.68	4447.03
ACLY	5806.87	5981.66	6200.73	6693.7	6461.93	6395.15	6343.38	6296	6545.23	7776.86	7465.23	7311.51	5497.9	5433.54	5499.4	5509.01	5334.2	5341.2	5337.24	5540.32	5445.81
ACMSD	0	0	0	0	0	0	0	0	0	0.968717	0	0	0	0	0	0	0	0	0	0	0
ACN9	166.034	142.352	144.269	154.699	137.068	163.955	131.277	123.528	131.002	133.683	129.558	139.085	130.708	150.958	116.32	114.665	143.315	122.825	147.838	141.599	149.669
ACO1	4403.71	4446.36	4518.54	3662.2	3743.25	3677.67	4798.12	4821.56	4684.8	4245.89	4387.11	4152.56	4904.27	5033.55	4954.22	4310.6	4290.86	4094.92	4121.35	4073.47	4293.45
ACO2	1352.15	1519.06	1451.17	1643.18	1569.88	1568.9	1368.89	1417.12	1582.78	1467.61	1421.79	1524.22	1465.02	1499.97	1487.88	1263.35	1270.73	1273.32	1219.91	1248.47	1299.09
ACOT1	69.4523	85.9845	73.5488	2.97498	1.97221	4.52914	59.1247	70.1642	73.3223	143.37	147.428	160.996	58.0924	49.0374	75.8608	128.872	107.964	111.557	124.707	119.661	129.126
ACOT11	74.8783	64.9661	71.6629	81.3161	78.8882	102.359	44.093	39.5291	68.4341	94.9343	72.5972	98.1219	143.416	105.767	104.182	63.9284	75.4794	75.498	73.416	93.7347	76.3019
ACOT12	0	0.955384	0.942933	0	1.97221	3.62332	5.01057	1.97646	2.93289	1.93743	1.11688	0	2.72308	3.84607	0	4.05895	0.955436	0	0	1.99436	0.97823
ACOT13	447.099	458.584	487.496	683.254	736.619	677.56	529.116	544.513	542.585	472.734	530.518	512.52	487.432	500.951	451.119	373.423	449.055	478.905	499.832	467.676	462.703
ACOT2	123.712	161.46	156.527	135.857	110.443	135.874	125.264	148.234	131.002	170.494	186.519	171.475	111.646	126.92	157.791	183.667	173.889	183.674	177.003	198.438	157.495
ACOT4	22.789	25.7954	20.7445	13.8832	13.8054	17.2108	13.0275	14.8234	19.5526	11.6246	30.1558	24.7686	5.44617	4.80759	6.06887	27.3979	18.1533	21.4099	26.1481	28.9181	30.3251
ACOT6	0	0	0	0	0	0	0	0	0	0.968717	0	0	0	0	0	0	0	0	0	0	0
ACOT7	250.68	285.66	297.024	595.988	538.412	620.493	201.425	184.799	204.325	311.927	310.493	297.224	207.862	188.458	224.548	239.478	250.324	246.777	249.413	291.176	215.211
ACOT8	308.195	264.641	278.165	301.465	333.303	341.498	310.655	267.81	319.685	282.865	311.61	310.56	285.924	245.187	262.984	241.507	246.502	235.509	247.402	263.255	253.362
ACOT9	1489.97	1317.47	1449.29	1245.52	1242.49	1177.58	1495.15	1528.79	1456.67	1484.07	1494.39	1455.63	1303.45	1450.93	1436.3	1428.75	1401.62	1416.43	1322.49	1344.2	1336.26
ACOX1	2663.06	2665.52	2786.37	2973	2973.1	2832.53	4099.65	4025.05	3942.78	3508.69	3627.63	3396.16	4444.98	4737.4	4751.92	3660.16	3667.92	3538.26	3332.88	3299.66	3265.33
ACOX2	335.325	354.447	378.116	513.68	514.746	508.17	419.886	446.679	453.62	387.487	395.376	363.908	403.016	374.031	429.878	339.937	402.239	336.924	445.524	442.747	415.748
ACOX3	449.27	504.443	496.926	523.596	511.787	532.627	419.886	478.302	501.524	488.233	451.22	513.473	478.355	513.451	517.877	537.811	514.025	510.456	510.895	481.637	464.659
ACOXL	0	0.955384	0	0	0	0	0	0	0	0	0	0	0	0	0	0	0	0	0	0	0
ACP1	1667.94	1602.18	1606.76	1725.49	1589.6	1587.92	1690.57	1645.4	1625.8	1890.94	1692.07	1801.44	1528.56	1535.54	1576.89	1714.91	1719.78	1829.98	1817.3	1728.11	1636.58
ACP2	586.004	634.375	623.279	633.671	663.647	695.677	524.106	491.149	579.735	648.072	631.038	668.753	581.832	584.603	544.175	649.432	667.85	605.11	594.368	531.496	580.09
ACP5	68.3671	54.4569	68.8341	20.8249	24.6526	28.0807	86.1818	107.717	104.606	25.1866	21.2207	40.9635	49.0155	60.5757	55.6313	88.2821	91.7219	81.1321	81.4615	42.8786	59.672
ACP6	88.9858	81.2076	58.4619	186.432	194.262	194.753	108.228	84.9876	101.674	115.277	115.039	119.08	58.0924	69.2293	68.7805	107.562	85.9892	100.288	94.5356	75.7855	99.7794
ACPL2	431.907	397.44	413.948	233.04	229.762	238.233	380.803	369.597	312.842	497.921	459.038	462.03	883.186	858.636	896.169	408.939	423.258	352.699	476.701	421.806	465.637
ACPP	5.42596	4.77692	3.77173	5.94996	2.95831	4.52914	0	1.97646	0.97763	0.968717	1.11688	1.90528	0.907694	0.961518	0	3.04421	0.955436	2.25367	4.02279	1.99436	1.95646
ACPT	0	0	0	0	0	0	0	0	0	0	0	0	0	0	0	0	0	0	0	0	0
ACR	2.17039	0	2.8288	0	0	0	0	0	0.97763	0	1.11688	0.952639	0	0.961518	1.01148	0	0	0	0	0.997178	0
ACRBP	6.51116	11.4646	8.4864	11.8999	6.90272	12.6816	1.00211	4.94114	5.86578	3.87487	11.1688	2.85792	5.44617	0.961518	5.05739	10.1474	3.82174	14.6489	15.0855	11.9661	6.84761
ACRC	94.4118	98.4045	106.551	77.3495	76.916	74.278	95.2008	98.8228	97.763	121.09	118.389	106.696	91.6771	103.844	86.9871	105.533	125.162	110.43	116.661	106.698	116.409
ACRV1	0	0.955384	0	0	0.986103	2.71749	0	0	0	0	0	0	0.907694	0	0	0	0	0	0	0.997178	0
ACSBG1	0	0	0	0	0	0	0	0	0	0	1.11688	0	0	0	0	0	0	0	0	0	0
ACSBG2	0	0	2.8288	11.8999	5.91662	8.15246	1.00211	0	1.95526	0	1.11688	0	1.81539	0.961518	0	1.01474	0	0	1.0057	0	0
ACSF2	345.091	374.51	379.059	539.463	500.94	486.43	335.708	361.691	353.902	246.054	250.181	282.934	309.524	291.34	279.168	272.964	275.166	289.597	299.698	253.283	296.404
ACSF3	277.809	329.607	288.538	327.248	340.205	384.071	241.509	235.198	298.177	316.771	291.506	316.276	308.616	296.148	288.271	387.63	337.269	376.363	340.932	383.913	408.9
ACSL1	1117.75	1038.5	1062.69	1316.92	1379.56	1330.66	1239.61	1334.11	1242.57	1129.52	1190.59	1066	1353.37	1464.39	1538.46	1491.66	1484.75	1512.21	1620.18	1549.61	1566.15
ACSL3	4017.38	3720.26	3859.43	5056.47	5179.01	5013.76	4207.88	4187.12	4068.9	4060.86	4264.25	3950.6	3310.36	3561.46	3437	3851.94	3861.87	3859.41	3777.4	3618.76	3791.62
ACSL4	4667.41	4137.77	4493.08	3904.16	3771.84	3851.58	5984.62	5692.19	5609.64	4025.02	4047.58	3879.15	5332.7	5699.88	5941.42	3901.66	3979.39	3881.95	3826.68	3732.44	3820.97
ACSL5	78.1339	90.7614	73.5488	31.7331	15.7776	34.4215	43.0909	41.5056	43.0157	163.713	135.143	146.706	39.9385	54.8065	38.4362	66.9727	58.2816	59.7223	74.4217	75.7855	66.5196
ACSL6	3.25558	4.77692	6.60053	1.98332	0.986103	0	7.0148	11.8587	15.6421	8.71845	6.70128	4.7632	9.07694	20.1919	16.1836	5.07369	3.82174	6.76101	14.0798	17.9492	11.7388
ACSM1	0	0	0	0	0	0.905829	0	0	0	0	0	0	0	0	0	0	0	0	0	0	0
ACSM2A	0	0	0	0	0	0	0	0	0	0	0	0	0	0	0	0	0	0	0	0	0
ACSM2B	0	0	0	0	0	0	0	0	0	0	0	0	0	0	0	0	0	0	0	0	0
ACSM3	5.42596	8.59845	2.8288	14.8749	16.7637	14.4933	14.0296	3.95291	8.79867	13.562	14.5194	14.2896	8.16925	8.65366	11.1263	2.02947	8.59892	4.50734	5.02849	7.97742	6.84761
ACSM4	0	0	0	0	0	0	0	0	0	0	0	0	0	0	0	0	0	0	0	0	0
ACSM5	0	0	0	0	0	0	0	0	0	0	0	0.952639	0	0	1.01148	0	0	0	0	0.997178	1.95646
ACSS1	173.631	169.103	147.098	145.774	131.152	151.273	448.947	461.502	508.368	216.993	241.246	273.408	288.647	268.264	307.489	274.994	308.606	288.47	322.829	348.015	298.36
ACSS2	979.929	992.644	932.561	994.635	997.936	929.381	1350.85	1373.64	1464.49	882.501	894.621	864.044	1072.89	1050.94	1079.25	967.045	930.595	805.687	840.764	878.513	859.864
ACSS3	188.824	220.694	179.157	295.515	286.956	275.372	412.871	424.938	419.403	247.023	209.974	282.934	178.816	228.841	192.181	169.461	230.26	183.674	213.208	222.371	215.211
ACTA1	1.08519	1.91077	0	3.96664	0	0	2.00423	0	0	0.968717	1.11688	0	0	0	2.02296	2.02947	0.955436	0	1.0057	0	0
ACTA2	1947.92	2176.36	2200.81	1241.56	1168.53	1163.08	2131.5	2079.23	2193.8	2877.09	2584.46	2815.05	2065.91	2063.42	2217.16	2151.24	2065.65	2137.61	2286.96	2266.58	2148.19
ACTB	63399.1	71342.3	70064.6	56976.8	55769	57515.6	61881.5	60868.9	66436.8	74184.4	67750	74163	55805	53236.4	52924.6	66130.4	63696.1	64394.1	59014.4	61337.4	58478.6
ACTBL2	0	2.86615	0	0	0.986103	2.71749	1.00211	0	0	0	0	0	0	0	0	0	0	0	0	0	0
ACTC1	10.8519	20.0631	10.3723	59.4996	70.9994	74.278	366.774	408.138	420.381	185.025	167.532	165.759	53.554	52.8835	49.5624	33.4863	26.7522	30.4245	14.0798	15.9548	13.6952
ACTG1	43931.9	52716.2	52175.3	50724.4	50355.3	50942.9	49130.6	49755.3	54892	60413.1	55867.5	62356	41576	41073.2	44833.8	60737.1	60483.9	61120.7	56290.9	58093.6	53156
ACTG1P4	1.08519	0.955384	0.942933	2.97498	3.94441	0	4.00846	1.97646	2.93289	1.93743	2.23376	0.952639	2.72308	4.80759	3.03443	0	0	1.12684	0	0.997178	2.93469
ACTG2	0	0.955384	0.942933	1.98332	0.986103	0	1.00211	0	0	0	0	0	0	1.92304	1.01148	0	0	2.25367	0	1.99436	0
ACTL10	10.8519	8.59845	11.3152	18.8415	14.7915	19.9282	8.01691	8.89405	9.7763	16.4682	22.3376	20.0054	7.26155	7.69215	7.08034	20.2947	21.975	24.7904	15.0855	12.9633	18.5864
ACTL6A	1041.79	954.428	1060.8	928.194	944.686	937.533	1003.12	1007.99	954.167	1018.12	1007.43	947.876	858.679	913.442	851.664	1045.18	1030.92	1044.58	1132.42	1040.06	1037.9
ACTL6B	0	0	0	0	0	0	0	0	0	0	0	0	0	0	0	0	0	0	0	0	0.97823
ACTL7A	0	0	0	0	0	0	0	0	0	0	0	0	0	0	0	0	0	0	0	0	0
ACTL7B	0	0	0	0	0	0	0	0	0	0	0	0	0	0	0	0	0	0	0	0	0
ACTL8	1.08519	0.955384	0.942933	0.99166	0	0	2.00423	4.94114	2.93289	0	1.11688	1.90528	3.63078	5.76911	7.08034	2.02947	0	0	1.0057	1.99436	0.97823
ACTL9	0	0	0	0	0	0	0	0	0	0	0	0	0	0	0	0	0	0	0	0	0
ACTN1	7661.46	8308.97	8614.64	8290.28	7835.57	8155.18	8347.61	8005.63	8508.32	10040.8	9675.54	10453.3	7542.94	7739.26	8001.8	9524.32	9128.24	9422.6	8346.29	8504.93	8108.55
ACTN1-AS1	3.25558	1.91077	3.77173	1.98332	1.97221	5.43497	2.00423	2.96468	2.93289	0.968717	3.35064	1.90528	2.72308	2.88455	4.04591	5.07369	4.77718	4.50734	2.0114	3.98871	1.95646
ACTN2	0	0	1.88587	0	0.986103	0	0	0	0	0	0	0	0	1.92304	1.01148	0	0	0	0	0	0
ACTN3	2.17039	0	0	3.96664	1.97221	0.905829	1.00211	2.96468	0	0	1.11688	0.952639	1.81539	0	1.01148	3.04421	0.955436	0	1.0057	0.997178	0.97823
ACTN4	6701.07	7463.46	7202.12	5829.97	5736.16	5963.98	7346.5	6505.5	7990.17	9479.87	8756.34	10120.8	6681.54	6141.22	6641.36	7227.97	6825.63	7092.3	5702.31	6104.72	5591.56
ACTR10	1578.96	1593.58	1620.9	1882.17	1778.93	1944.81	2165.57	2121.72	2110.7	2005.24	2089.68	1937.67	1779.99	1774.96	1838.87	2172.55	2208.01	2168.03	2223.6	2034.24	2106.13
ACTR1A	3652.76	3866.44	3940.52	4387.1	4373.37	4463.93	4056.56	4203.92	4221.41	4352.45	4352.48	4473.59	4186.29	4248.95	4356.43	3683.5	3659.32	3610.38	3828.69	3664.63	3697.71
ACTR1B	1355.41	1554.41	1456.83	1198.92	1128.1	1162.18	1148.42	1172.04	1254.3	1211.87	1138.1	1242.24	1246.26	1109.59	1193.54	1248.13	1257.35	1269.94	1274.22	1246.47	1242.35
ACTR2	8380.94	7992.74	7864.06	6831.54	6539.83	6507.48	8749.46	8418.71	8126.06	8546.99	8476.01	8137.45	6420.12	6951.78	7159.24	7949.45	8193.82	7856.29	7930.93	8100.07	7721.17
ACTR3	11528	11232.4	11313.3	9010.22	8892.67	8760.27	13626.7	13735.4	13133.5	10880.6	10709.8	10496.2	13287.7	13991.1	13928	11110.4	11329.6	11010.3	10905.8	10254	10416.2
ACTR3B	94.4118	67.8322	92.4075	47.5997	50.2912	53.4439	86.1818	79.0582	74.2999	63.9353	90.4673	96.2166	50.8309	74.9984	48.5509	125.827	108.92	98.0347	96.547	106.698	114.453
ACTR3BP2	0	0	0	0	0	0	0	0	0	0	0	0	0	0	0	0	0	0	0	0	0
ACTR3BP5	0	0	0	0	0	0	0	0	0	0	0	0	0	0	0	0	0	0	0	0	0
ACTR3C	2.17039	0.955384	0.942933	1.98332	1.97221	1.81166	1.00211	2.96468	2.93289	0	3.35064	0	0	0	0	2.02947	2.86631	2.25367	3.01709	2.99153	1.95646
ACTR5	129.138	134.709	131.068	126.932	135.096	118.664	128.271	126.493	140.779	124.965	136.259	135.275	132.523	153.843	147.676	138.004	136.627	162.264	152.866	143.594	158.473
ACTR6	501.359	489.156	502.583	548.388	607.439	606	535.129	512.89	507.39	476.609	520.466	432.498	434.786	482.682	468.314	421.116	436.634	477.778	463.627	442.747	409.878
ACTR8	1746.08	1731.16	1753.86	1450.8	1483.1	1426.68	1594.36	1563.38	1554.43	1493.76	1617.24	1572.81	1586.65	1611.5	1529.35	1643.87	1580.29	1612.5	1573.92	1569.56	1562.23
ACTRT1	0	0	0	0	0	0	0	0	0	0	0	0	0	0	0	0	0	0	0	0	0
ACTRT2	0	0	0	0	0	0	0	0	0	0	0	0	0	0	0	0	0	0	0	0	0
ACTRT3	69.4523	85.9845	95.2362	52.558	85.7909	73.3721	93.1966	86.964	107.539	94.9343	78.1816	64.7795	83.5079	86.5366	79.9067	76.1053	92.6773	93.5273	98.5584	82.7657	87.0624
ACVR1	1586.55	1577.34	1586.96	2497	2551.05	2518.2	2167.57	2200.78	2059.87	1648.76	1560.28	1653.78	1766.37	1821.12	1845.95	1978.74	2079.98	2009.15	2054.64	2059.17	1949.61
ACVR1B	609.878	648.705	657.224	609.871	578.842	675.748	751.585	730.3	774.283	684.883	648.908	681.137	678.955	641.333	688.816	801.642	746.196	718.921	730.137	809.708	815.844
ACVR1C	43.4077	41.0815	48.0896	24.7915	13.8054	16.3049	112.237	91.9052	90.9196	30.999	29.0389	21.9107	225.108	214.419	189.146	25.3684	21.975	21.4099	24.1368	20.9407	26.4122
ACVR2A	2242.01	2132.42	2296.99	478.972	486.149	493.677	2059.34	2256.12	2071.6	483.39	550.622	495.373	1536.73	1745.16	1698.27	2422.18	2465.02	2406.92	3265.5	3135.13	3139.14
ACVR2B	241.998	225.471	186.701	115.033	126.221	115.946	189.4	193.693	199.437	192.775	222.259	215.297	206.047	199.996	227.583	228.316	228.349	214.099	227.288	251.289	279.774
ACVR2B-AS1	7.59635	3.82153	5.6576	0.99166	5.91662	4.52914	14.0296	17.7881	9.7763	5.8123	4.46752	6.66848	3.63078	6.73063	3.03443	8.1179	11.4652	10.1415	10.057	9.97178	8.80407
ACVRL1	1300.06	1522.88	1520.01	218.165	237.651	226.457	2092.41	2196.83	2347.29	1100.46	1075.56	1156.5	2827.47	3046.09	2931.26	1400.34	1332.83	1383.75	1386.86	1341.2	1273.66
ACY1	28.215	42.9923	26.4021	26.7748	23.6665	20.8341	18.0381	22.7292	32.2618	24.2179	36.8571	32.3897	46.2924	47.1144	38.4362	35.5158	20.0642	36.0587	30.1709	33.904	37.1727
ACY3	0	0	0	0	0	0	0	0	0	0	0	0	0	0	1.01148	0	0	0	0	0	0
ACYP1	111.775	109.869	87.6928	257.832	224.831	207.435	119.252	111.67	131.002	108.496	88.2336	73.3532	141.6	115.382	117.331	120.754	144.271	153.25	128.729	111.684	93.9101
ACYP2	154.097	171.969	180.1	147.757	172.568	139.498	159.336	188.751	183.794	203.431	174.233	181.954	222.385	205.765	193.192	136.99	146.182	144.235	167.952	132.625	142.822
AD 1	3004.9	2899.59	2924.98	3207.03	3352.75	3241.96	3571.53	3801.71	3624.08	2268.74	2148.88	2198.69	3925.78	4103.76	3948.81	2933.61	3138.61	2944.42	3222.26	3155.07	2875.02
ADA	404.777	430.878	410.176	139.824	126.221	158.52	834.761	863.711	877.912	757.537	662.31	724.006	375.785	335.57	376.27	426.19	402.239	486.793	419.376	418.815	423.573
ADAD1	0	0	0	0	0	0	0	0	0	0.968717	0	0	0.907694	1.92304	1.01148	0	0	0	0	0	0
ADAD2	0	0	0	0	0	0	0	0	0.97763	0	0	0	0	0	0	0	0	0	0	0	0
ADAL	406.947	327.697	403.575	337.164	344.15	305.264	413.873	417.032	351.947	391.362	418.83	404.872	294.093	314.416	273.099	352.114	391.729	381.997	351.994	350.009	387.379
ADAM10	10578.5	10156.7	9876.28	9207.56	9123.42	9194.16	12055.4	12184.8	11524.3	11751.5	11765.2	11321.2	12913.8	12947.8	13641.8	8214.3	8718.35	8444.5	8680.18	8754.22	8623.1
ADAM11	20.6187	21.9738	15.0869	10.9083	20.7082	13.5874	19.0402	29.6468	17.5973	12.5933	13.4026	9.52639	13.6154	15.3843	10.1148	17.2505	20.0642	12.3952	13.0741	16.952	9.7823
ADAM12	5578.98	5896.63	5638.74	5942.03	6230.2	5847.13	6189.06	6105.27	6086.73	10950.4	11463.7	11367.8	2869.22	2854.75	2953.52	15405.7	14878	15317.1	12650.7	12938.4	12472.4
ADAM15	1659.26	2138.15	1922.64	2372.05	2408.06	2417.66	1553.28	1544.6	1795.91	1369.77	1277.71	1461.35	1542.17	1521.12	1460.57	2006.14	1998.77	2053.09	2227.62	2281.54	2183.41
ADAM17	1740.65	1697.72	1750.08	1898.04	1826.26	1837.02	1780.76	1747.19	1631.66	1716.57	1801.53	1683.31	1910.7	1970.15	1946.08	2125.87	2103.87	2070	2042.57	2050.2	2103.19
ADAM18	0	0	0	0	0	0	0	0	0	0	0	0	0	0	0	0	0	0	0	0	0
ADAM19	170.375	168.148	173.5	248.907	242.581	237.327	299.632	271.763	261.027	369.081	392.025	436.309	83.5079	75.9599	81.9297	338.922	290.453	320.021	219.242	227.356	244.557
ADAM1A	158.438	97.4491	126.353	153.707	134.11	123.193	122.258	103.764	110.472	105.59	149.662	123.843	143.416	160.574	138.572	115.68	108.92	94.6542	91.5185	79.7742	112.496
ADAM2	0	0	0	0	0	0	0	0	0	0	0	0	0	0	0	0	0	0	0	0	0
ADAM20	40.1521	23.8846	14.144	26.7748	26.6248	18.1166	30.0634	25.6939	29.3289	31.9677	20.1039	32.3897	20.877	23.0764	28.3214	27.3979	11.4652	7.88785	21.1197	25.9266	29.3469
ADAM20P1	17.3631	13.3754	18.8587	14.8749	22.6804	18.1166	23.0486	16.7999	16.6197	25.1866	25.6883	25.7213	28.1385	16.3458	15.1722	10.1474	12.4207	22.5367	17.0969	9.97178	13.6952
ADAM21	7.59635	10.5092	7.54347	8.92494	5.91662	5.43497	11.0233	7.90582	18.575	10.6559	4.46752	4.7632	7.26155	8.65366	10.1148	4.05895	5.73262	3.38051	4.02279	8.9746	9.7823
ADAM21P1	1.08519	0	1.88587	1.98332	0	0.905829	4.00846	0.988228	0	0	0	0.952639	0.907694	1.92304	0	0	0	0	0	0	0.97823
ADAM22	8.68154	6.68769	7.54347	14.8749	12.8193	28.0807	38.0803	51.3878	31.2842	9.68717	8.93505	3.81056	56.277	64.4217	57.6542	10.1474	8.59892	11.2684	15.0855	4.98589	9.7823
ADAM23	400.436	426.101	384.717	1511.29	1505.78	1396.79	486.025	499.055	439.934	295.459	294.856	272.455	613.601	618.256	697.92	727.567	718.488	665.96	637.613	518.532	548.787
ADAM28	22.789	15.2861	16.9728	1.98332	0	2.71749	175.37	172.94	162.287	163.713	184.285	166.712	39.9385	35.5762	38.4362	12.1768	16.2424	11.2684	15.0855	11.9661	16.6299
ADAM29	0	0	0	0	0	0	0	0	0	0	0	0	0	0	0	0	0	0	0	0	0
ADAM30	0	0	0	0	0	0	1.00211	0	0	0	0	0	0	0	0	0	0	0	0	0	0
ADAM32	97.6673	91.7168	88.6357	73.3828	65.0828	60.6905	79.167	78.07	57.6802	105.59	109.454	96.2166	127.985	139.42	127.446	163.373	147.137	145.362	168.957	160.546	153.582
ADAM33	5726.56	5554.6	5568.02	6054.08	6408.68	6267.43	8245.39	8322.85	8951.18	3380.82	3700.23	3816.27	12083.2	10629.6	9973.17	6018.41	6075.62	6723.83	6902.11	7123.84	6775.22
ADAM3A	0	0	0	0	0	0	0	0	0	0	0	0	0	0	0	0	0	0	0	0	0
ADAM5	1.08519	0.955384	0	0	0	0	1.00211	0.988228	0	0	0	0	0.907694	0	0	0	0	1.12684	0	0	0
ADAM6	0	0	0	0	0	0	0	0	0	0	0	0	0	0	0	0	0	0	0	0	0
ADAM7	0	0	0	0	0	0	0	0	0	0	0	0	0	0	0	0	0	0	0	0	0
ADAM8	21.7039	27.7061	16.0299	38.6747	20.7082	35.3273	24.0507	13.8352	18.575	17.4369	32.3895	19.0528	26.3231	16.3458	26.2984	25.3684	11.4652	16.9025	18.1026	24.9294	24.4557
ADAM9	13709.2	13363	13349.1	26103.5	26843.7	25851.5	19164.4	18811.9	18107.7	13927.2	14242.5	13480.8	17497.6	17927.5	17895.1	13846.1	14361.2	13844.3	12527	12116.7	11837.6
ADAMDEC1	0	0	0	0	0	0	13.0275	5.92937	7.82104	3.87487	7.81816	4.7632	24.5077	22.1149	19.2181	0	0	0	0	0	0
ADAMTS1	7589.84	7204.55	7096.52	20494.6	21500	20485.3	10563.3	10056.2	9936.63	15665.1	15276.7	15317.5	4198.99	4021.07	4410.04	7823.62	7850.82	8174.06	6098.55	6165.55	6183.39
ADAMTS10	383.073	324.83	332.855	251.882	236.665	252.726	312.66	332.044	340.215	344.863	342.882	360.098	577.294	520.181	492.59	623.049	601.925	749.345	557.157	678.081	550.743
ADAMTS12	634.838	611.446	650.624	418.48	426.982	361.426	607.281	622.583	648.169	551.2	576.31	566.82	310.431	346.147	336.822	1130.42	1093.97	1091.9	1415.02	1352.17	1349.96
ADAMTS13	120.456	140.441	115.038	163.624	171.582	148.556	97.2051	91.9052	113.405	107.528	103.87	142.896	128.893	118.267	102.159	118.724	94.5882	123.952	121.689	121.656	107.605
ADAMTS14	571.897	642.018	528.986	471.038	390.497	407.623	493.04	404.185	444.822	657.759	661.193	655.416	953.987	729.792	777.826	274.994	279.943	261.426	282.601	316.105	338.467
ADAMTS15	290.832	257.954	265.907	1202.88	1169.52	1308.92	79.167	99.811	100.696	123.996	115.039	121.938	167.016	180.765	203.307	194.83	172.934	176.913	178.009	183.481	187.82
ADAMTS16	0	0	0	1.98332	0.986103	1.81166	2.00423	1.97646	0.97763	1.93743	2.23376	0.952639	1.81539	0	1.01148	2.02947	2.86631	1.12684	1.0057	0	2.93469
ADAMTS17	2.17039	0	1.88587	7.93328	5.91662	8.15246	1.00211	0	0.97763	0	1.11688	0.952639	0	0	1.01148	0	0	2.25367	1.0057	0	6.84761
ADAMTS18	0	0	0	0	0	0	0	0	0	0	0	0	0	0	0	0	0	0	0	0	0
ADAMTS19	0	0	0	4.9583	3.94441	6.3408	0	1.97646	0.97763	0	0	0	0	1.92304	0	0	0	0	0	0	0
ADAMTS2	4419.99	4551.45	4405.38	2120.17	2051.09	2050.8	4664.84	4471.73	4701.42	5777.43	5560.95	5869.21	2609.62	2362.45	2595.45	5310.12	5040.88	5290.49	5515.25	5857.42	5652.21
ADAMTS20	0	0	0	0	0.986103	0	0	0	0	0	0	0	0	0	0	0	0	0	0	0	0
ADAMTS3	47.7485	61.1446	56.576	120.982	106.499	125.91	35.074	46.4467	43.9934	32.9364	54.7272	37.1529	33.5847	31.7301	35.4017	59.8695	76.4349	90.1468	91.5185	99.7178	103.692
ADAMTS4	108.519	128.977	117.867	109.083	132.138	109.605	97.2051	103.764	120.249	141.433	116.156	150.517	123.446	136.536	120.366	159.314	152.87	146.489	120.684	112.681	98.8012
ADAMTS5	4405.88	4251.46	4022.55	996.618	1093.59	1012.72	5893.43	5759.39	5570.54	2793.78	2632.49	2635.95	5090.35	4852.78	5272.83	3208.6	3523.65	3670.1	4265.17	4228.03	3978.46
ADAMTS6	1386.88	1264.93	1234.3	819.111	834.243	831.551	1205.54	1173.03	1225.95	1039.43	1019.71	1059.34	706.186	663.448	698.931	1769.7	1840.17	1808.57	1678.51	1617.42	1569.08
ADAMTS7	279.98	272.284	243.277	514.671	536.44	543.497	226.478	213.457	288.401	623.854	513.765	668.753	316.785	268.264	276.133	90.3116	96.499	110.43	130.741	130.63	96.8447
ADAMTS8	258.276	240.757	251.763	13.8832	7.88882	12.6816	9.01903	1.97646	2.93289	2.90615	3.35064	8.57376	50.8309	57.6911	49.5624	49.7221	32.4848	36.0587	83.4729	77.7798	77.2802
ADAMTS9	91.1562	112.735	88.6357	75.3661	83.8187	94.2062	47.0994	53.3643	40.0828	55.2169	55.844	58.111	11.8	21.1534	21.241	75.0906	70.7023	70.9906	92.5242	88.7488	106.627
ADAMTS9-AS2	30.3854	26.7507	42.432	11.8999	11.8332	17.2108	25.0528	26.6821	29.3289	5.8123	17.8701	11.4317	8.16925	10.5767	7.08034	31.4569	26.7522	22.5367	38.2165	33.904	42.0639
ADAMTSL1	8089.03	8210.57	8191.26	5450.16	5447.23	5447.66	6084.84	5722.83	6100.41	9729.8	9929.07	10360	9941.97	9205.58	9906.41	5095	4936.74	5287.11	5714.38	6186.49	6000.46
ADAMTSL2	0	0	0	1.98332	2.95831	4.52914	0	0	0	0.968717	1.11688	0.952639	0	0	0	0	0	0	0	0	0
ADAMTSL3	3.25558	1.91077	1.88587	41.6497	39.4441	38.9506	2.00423	0.988228	1.95526	5.8123	4.46752	6.66848	0	1.92304	0	12.1768	18.1533	12.3952	10.057	16.952	16.6299
ADAMTSL4	1042.87	1117.8	1053.26	2525.76	2526.39	2583.42	807.704	856.793	944.391	1417.23	1410.62	1698.56	2095.87	1799	1884.38	1189.27	1281.24	1328.54	1168.62	1270.4	1141.59
ADAMTSL5	232.231	255.087	247.048	196.349	224.831	196.565	259.548	269.786	261.027	216.024	197.688	232.444	379.416	295.186	312.547	218.169	211.151	232.128	214.214	222.371	239.666
ADAP1	20.6187	32.483	34.8885	9.9166	27.6109	12.6816	39.0824	39.5291	39.1052	29.0615	25.6883	36.2003	26.3231	21.1534	32.3673	43.6337	49.6827	54.0881	35.1994	38.8899	36.1945
ADAP2	6.51116	5.7323	10.3723	32.7248	35.4997	37.139	17.0359	16.7999	20.5302	4.84359	6.70128	10.479	2.72308	9.61518	17.1951	6.08842	1.91087	3.38051	6.03419	7.97742	4.89115
ADAR	8355.98	8280.31	8182.77	8572.9	8132.39	8141.59	8542.02	8331.75	8151.48	7642.21	7641.7	7531.57	7343.25	7635.42	7984.61	8835.32	8692.56	8312.66	8475.02	8488.97	8820.7
ADARB1	502.444	492.978	498.812	291.548	257.373	261.785	541.142	503.996	467.307	435.923	555.09	500.136	358.539	358.646	373.235	855.424	854.16	853.014	587.328	591.326	574.221
ADARB2	0	0	0	0.99166	0	0	0	0	0	0	0	0	0	0	0	0	0	0	0	0	0
ADARB2-AS1	0	0	0	0	0	0	0	0	0	0	0	0	0	0	0	0	0	0	0	0	0
ADAT1	515.467	541.702	545.958	600.946	530.523	529.004	586.237	514.867	558.227	476.609	533.869	508.709	533.724	522.104	540.129	473.882	441.411	428.197	457.593	430.781	467.594
ADAT2	295.172	259.864	257.421	243.948	241.595	259.067	225.476	216.422	186.727	224.742	234.545	221.012	268.677	227.88	222.525	210.051	269.433	262.553	222.259	215.39	264.122
ADAT3	3.25558	11.4646	6.60053	6.94162	6.90272	12.6816	6.01268	7.90582	11.7316	13.562	8.93505	6.66848	10.8923	6.73063	18.2066	7.10316	11.4652	15.7757	10.057	8.9746	5.86938
ADC	79.2191	70.6984	80.1493	88.2577	70.9994	73.3721	119.252	98.8228	112.427	107.528	102.753	94.3113	98.9387	84.6136	105.194	76.1053	54.4599	84.5126	52.2963	56.8391	68.4761
ADCK1	118.286	141.397	139.554	163.624	191.304	178.448	151.319	143.293	148.6	134.652	147.428	122.89	128.893	112.498	132.504	152.211	146.182	165.645	141.803	154.563	151.626
ADCK2	341.836	357.313	370.573	292.54	327.386	299.829	339.717	336.986	369.544	212.149	218.909	228.633	390.309	380.761	336.822	263.832	237.904	242.27	298.692	277.215	256.296
ADCK3	325.558	359.224	326.255	409.555	370.775	422.116	348.736	372.562	434.068	348.738	404.311	402.014	492.878	449.991	431.901	335.878	338.224	344.812	385.182	399.868	363.901
ADCK4	415.629	424.19	420.548	389.722	419.094	372.296	321.679	318.209	394.963	362.3	378.623	385.819	430.247	340.377	364.132	390.674	363.066	454.115	435.467	470.668	408.9
ADCK5	88.9858	101.271	115.981	85.2827	79.8743	91.4887	82.1733	81.0347	118.293	112.371	103.87	101.932	142.508	121.151	130.481	116.695	121.34	147.615	105.598	129.633	109.562
ADCY1	48.8337	56.3676	48.0896	58.5079	38.458	52.5381	109.23	117.599	126.114	71.6851	63.6622	75.2585	121.631	125.959	133.515	11.1621	12.4207	16.9025	28.1595	24.9294	16.6299
ADCY10	13.0223	9.55384	13.2011	8.92494	5.91662	4.52914	12.0254	6.91759	11.7316	11.6246	11.1688	10.479	20.877	9.61518	15.1722	3.04421	6.68805	6.76101	3.01709	4.98589	5.86938
ADCY10P1	106.349	54.4569	77.3205	44.6247	62.1245	60.6905	95.2008	86.964	76.2552	67.8102	85.9998	62.8742	45.3847	50.9605	60.6887	84.2232	90.7664	92.4005	62.3533	56.8391	48.9115
ADCY2	2.17039	3.82153	0	0.99166	0.986103	0	0	0	0.97763	0	1.11688	0	3.63078	1.92304	1.01148	2.02947	3.82174	1.12684	3.01709	2.99153	0.97823
ADCY3	1342.38	1506.64	1446.46	1068.02	1185.3	1128.66	1567.31	1532.74	1718.67	1553.82	1495.5	1603.29	1707.37	1678.81	1739.74	2166.46	2043.68	2135.35	1994.3	2014.3	1977.98
ADCY4	81.3895	60.1892	68.8341	115.033	134.11	118.664	315.666	312.28	356.835	30.0302	34.6233	33.3424	199.693	158.651	155.768	60.8842	52.549	57.4686	77.4387	63.8194	64.5632
ADCY5	2.17039	5.7323	0.942933	4.9583	8.87492	9.96412	9.01903	5.92937	1.95526	5.8123	2.23376	3.81056	6.35386	5.76911	6.06887	4.05895	7.64349	6.76101	6.03419	5.98307	5.86938
ADCY6	1496.48	1445.5	1420.06	1523.19	1529.45	1511.83	1271.68	1202.67	1310.02	1236.08	1317.92	1283.21	1412.37	1286.51	1326.05	1225.8	1121.68	1238.39	1113.31	1138.78	1199.31
ADCY7	1787.31	1757.91	1635.99	1916.88	2036.3	1989.2	2005.23	1888.5	2005.12	2820.9	2686.1	2739.79	2230.2	2172.07	2198.95	2404.93	2395.28	2406.92	2440.83	2452.06	2456.33
ADCY8	7.59635	7.64307	12.2581	31.7331	26.6248	25.3632	2.00423	1.97646	2.93289	1.93743	1.11688	1.90528	77.154	94.2288	69.792	15.2211	15.287	27.044	39.2222	38.8899	22.4993
ADCY9	2443.85	2788.76	2525.18	2097.36	2087.58	2079.78	2734.77	2796.68	2902.58	2552.57	2573.29	2822.67	4585.67	4261.45	4618.41	2945.78	2825.22	2898.22	2564.53	2647.51	2522.85
ADCYAP1	0	0	0	0	0	0	0	0	0	0	0	0.952639	0.907694	0	0	0	0	0	0	0.997178	0
ADCYAP1R1	1.08519	0.955384	1.88587	0	0	0	21.0444	18.7763	13.6868	1.93743	3.35064	3.81056	9.98464	6.73063	6.06887	0	0	0	0	0	0
ADD1	8987.57	9704.79	9253	9181.78	9345.29	9248.51	8959.9	9058.09	9141.82	9721.08	9559.38	9574.03	10937.7	11245	11296.2	8319.83	7969.29	8063.63	8358.36	8191.81	8434.3
ADD2	156.268	179.612	143.326	74.3745	72.9716	78.8071	249.526	197.646	259.072	405.893	341.765	355.335	37.2155	41.3453	33.3788	394.733	387.907	380.87	262.487	255.277	237.71
ADD3	15962.1	15240.3	15237.8	14134.1	14105.2	14115.5	11211.7	11073.1	10609.2	12080.9	12061.2	11677.5	14847.2	15624.7	15430.1	12084.5	12665.3	12222.8	12705	12309.2	12375.6
ADGB	0	0	0.942933	0	0	0	0	0	0.97763	0	0	0	0.907694	0	0	1.01474	0	0	0	0	0
ADH1A	0	3.82153	1.88587	11.8999	10.8471	12.6816	10.0211	1.97646	7.82104	0	0	0	0.907694	0	1.01148	0	3.82174	4.50734	2.0114	2.99153	3.91292
ADH1B	3766.7	3522.5	3594.46	44817.1	48588.2	48694.6	13960.4	14186	14388.8	914.469	1158.21	1024.09	4439.53	4813.36	4784.29	2064.99	1946.22	2020.42	1829.36	1975.41	1962.33
ADH1C	2.17039	8.59845	10.3723	102.141	100.582	95.112	15.0317	18.7763	20.5302	8.71845	5.5844	4.7632	10.8923	4.80759	2.02296	1.01474	3.82174	4.50734	7.03989	4.98589	7.82584
ADH4	0	0	0.942933	4.9583	6.90272	8.15246	7.0148	12.847	14.6645	0.968717	0	1.90528	6.35386	3.84607	1.01148	3.04421	6.68805	3.38051	3.01709	6.98024	1.95646
ADH5	9666.9	9781.22	9682.98	12095.3	12451.5	12266.7	13073.6	13612.8	13332.9	8145.94	8559.77	8133.64	9726.85	10321.9	10072.3	11330.6	11707	11322.4	11924.6	11278.1	11689.8
ADH6	0	0	0	1.98332	2.95831	3.62332	2.00423	3.95291	0.97763	0	1.11688	0	0	0	0	0	0	0	0	0	0
ADH7	0	0	1.88587	73.3828	64.0967	57.9731	9.01903	4.94114	6.84341	0	0	2.85792	2.72308	2.88455	2.02296	1.01474	0	0	0	0	0
ADHFE1	188.824	213.051	200.845	200.315	193.276	182.977	134.283	126.493	124.159	140.464	138.493	144.801	182.447	170.189	123.4	128.872	143.315	136.347	136.775	113.678	126.192
ADI1	2490.52	2505.02	2554.41	2464.27	2627.96	2466.57	2696.69	2661.3	2759.85	2710.47	2714.02	2761.7	2458.94	2377.83	2517.57	1906.69	2061.83	1974.22	1979.21	1901.62	1895.81
ADIG	1.08519	0	0.942933	0	0	0.905829	0	0.988228	0	0.968717	0	0	0	0	0	0	0	0	1.0057	1.99436	0
ADIPOQ	0	0	0	0	0	0	0	0	0	0	0	0	0	0	0	0	0	1.12684	0	0	0
ADIPOQ-AS1	0	0	0	0	0	0	0	0	0	0	0	0	0	0	0	0	0	0	0	0	0
ADIPOR1	1707.01	1764.59	1791.57	1781.02	1843.03	1888.65	1821.84	1817.35	1874.12	2105.02	2009.27	2051.03	1832.63	1830.73	1822.68	1766.66	1722.65	1721.8	1802.21	1681.24	1689.4
ADIPOR2	1682.05	1760.77	1645.42	1429.97	1296.72	1335.19	1919.05	2007.09	1897.58	1634.23	1673.09	1482.31	1453.22	1612.47	1469.68	1681.42	1681.57	1650.81	1758.97	1675.26	1747.12
ADIRF	1595.23	1997.71	1866.06	6286.13	6339.65	6849.88	1164.46	1146.34	1413.65	763.349	729.323	788.785	1295.28	1051.9	1132.86	632.181	609.568	625.393	548.105	523.518	490.093
ADK	1252.31	1129.26	1146.61	756.636	747.466	758.179	1288.72	1210.58	1233.77	799.192	839.894	778.306	1079.25	1044.21	1146	719.449	807.343	768.502	852.832	851.59	892.146
ADM	7234.98	8145.6	7611.36	2025.96	2028.41	1936.66	15066.8	15337.3	16544.4	8840.51	9287.98	9889.35	9998.25	9750.76	9647.48	12294.6	10978.9	11730.4	11871.3	12422.8	12101.7
ADM2	185.568	244.578	195.187	215.19	211.026	233.704	80.1691	127.481	152.51	365.206	270.285	396.298	45.3847	27.884	29.3329	278.038	351.6	387.631	389.205	432.775	351.184
ADM5	7.59635	3.82153	8.4864	8.92494	14.7915	9.96412	3.00634	4.94114	1.95526	3.87487	6.70128	10.479	16.3385	4.80759	8.09182	5.07369	2.86631	9.01468	9.05128	6.98024	12.717
ADNP	1640.81	1442.63	1450.23	1707.64	1699.05	1702.05	1613.4	1501.12	1467.42	1468.58	1563.63	1478.5	1557.6	1585.54	1626.46	1383.09	1462.77	1311.64	1390.88	1425.96	1454.63
ADNP2	1113.41	1093.91	1084.37	1051.16	1092.6	1106.02	1026.16	1031.71	1003.05	939.656	976.154	987.887	1052.93	1098.05	1093.41	1154.77	1184.74	1106.55	1144.48	1103.88	1162.14
ADO	812.809	830.228	756.232	780.436	775.077	851.479	725.531	737.218	692.162	711.038	753.894	826.891	751.571	746.138	782.884	755.979	791.101	782.024	887.026	833.64	801.17
ADORA1	57.5152	54.4569	56.576	98.1743	93.6797	104.17	1.00211	2.96468	4.88815	42.6236	42.4415	27.6265	17.2462	30.7686	24.2755	36.5305	42.9946	46.2002	41.2336	38.8899	38.151
ADORA2A	2.17039	0.955384	2.8288	1.98332	0.986103	0.905829	2.00423	1.97646	1.95526	0.968717	0	3.81056	2.72308	4.80759	2.02296	1.01474	3.82174	4.50734	0	2.99153	0.97823
ADORA2A-AS1	0	0	0	0	0	0	0	0	0	0	0	0	0	0.961518	0	0	0.955436	0	0	0	0
ADORA2B	172.546	162.415	165.013	116.024	112.416	115.946	246.52	234.21	207.258	154.995	170.883	178.144	302.262	345.185	329.742	130.901	146.182	138.601	148.843	156.557	144.778
ADORA3	2.17039	3.82153	0.942933	0.99166	2.95831	0	1.00211	0.988228	2.93289	0.968717	1.11688	0	0.907694	1.92304	3.03443	0	0	1.12684	2.0114	0.997178	0
ADPGK	1444.39	1387.22	1451.17	1580.71	1632.99	1667.63	1535.24	1603.89	1598.43	1481.17	1517.84	1453.73	1527.65	1579.77	1632.53	1524.14	1441.75	1361.22	1498.49	1435.94	1517.23
ADPGK-AS1	1.08519	1.91077	0	1.98332	0.986103	1.81166	0	2.96468	0	0.968717	1.11688	3.81056	2.72308	4.80759	6.06887	1.01474	4.77718	2.25367	1.0057	0	3.91292
ADPRH	78.1339	92.6722	82.0352	201.307	193.276	203.812	136.287	103.764	110.472	97.8404	104.987	86.6902	104.385	106.729	102.159	64.9432	79.3012	47.3271	86.49	74.7883	68.4761
ADPRHL1	43.4077	35.3492	33.0027	43.633	39.4441	40.7623	28.0592	44.4702	32.2618	63.9353	97.1686	67.6374	38.1232	49.999	44.505	53.7811	63.0588	67.6101	57.3248	61.825	53.8026
ADPRHL2	483.996	579.918	540.301	482.938	470.371	479.184	396.837	404.185	432.113	415.58	434.467	437.262	473.816	491.336	498.659	537.811	514.98	504.822	552.128	546.453	529.222
ADPRM	206.187	226.426	228.19	275.681	276.109	279.901	226.478	215.434	224.855	206.337	218.909	208.628	171.554	184.612	158.802	313.554	326.759	254.665	295.675	274.224	291.512
ADRA1A	0	0	0	0	0	0	0	0	0.97763	0	0	0	0	0	0	0	0	0	0	0	0
ADRA1B	13.0223	22.9292	27.3451	32.7248	30.5692	39.8565	9.01903	9.88228	8.79867	24.2179	25.6883	20.9581	6.35386	5.76911	4.04591	32.4716	19.1087	19.1562	9.05128	4.98589	6.84761
ADRA1D	26.0446	20.0631	30.1739	58.5079	56.2078	59.7847	7.0148	8.89405	14.6645	15.4995	14.5194	13.337	19.0616	9.61518	10.1148	2.02947	0	3.38051	1.0057	1.99436	1.95646
ADRA2A	1080.85	1280.21	1240.9	136.849	173.554	141.309	884.867	904.228	924.838	666.477	687.998	753.538	447.493	475.952	478.429	1306.98	1350.03	1417.56	1647.33	1723.12	1627.77
ADRA2B	0	0	0	0	0	0.905829	0	0	0	0	0	0	0	0.961518	1.01148	0	0	0	0	0	0
ADRA2C	39.0669	37.26	33.9456	11.8999	14.7915	31.704	24.0507	17.7881	24.4408	39.7174	34.6233	38.1056	37.2155	34.6147	32.3673	17.2505	21.0196	18.0294	9.05128	15.9548	9.7823
ADRB1	1.08519	0	0	0	0	0	1.00211	2.96468	0	0	0	0	11.8	11.5382	7.08034	6.08842	9.55436	2.25367	5.02849	5.98307	6.84761
ADRB2	105.264	98.4045	82.0352	69.4162	46.3468	60.6905	44.093	32.6115	37.15	26.1554	27.922	21.9107	98.9387	77.883	72.8264	10.1474	9.55436	1.12684	16.0912	9.97178	11.7388
ADRB3	0	0	0	0	0	0	0	0	0	0	0	0	0	0	0	0	0	0	0	0	0
ADRBK1	654.371	793.924	693.999	700.112	725.772	722.852	538.135	550.443	623.728	653.884	605.349	694.474	727.063	625.948	615.99	667.697	659.251	713.287	774.387	715.973	678.891
ADRBK2	95.497	85.9845	64.1195	166.599	143.971	145.838	92.1945	85.9758	78.2104	39.7174	45.7921	50.4899	40.8462	50.9605	54.6198	76.1053	57.3262	60.8491	71.4046	63.8194	64.5632
ADRM1	706.46	870.354	785.463	809.194	781.979	872.313	666.406	638.395	813.388	941.593	830.959	1021.23	936.74	775.945	853.687	803.672	788.235	796.672	853.838	828.655	782.584
ADSL	1414.01	1539.12	1616.19	1244.53	1298.7	1312.55	1513.19	1506.06	1541.72	1563.51	1575.92	1579.48	1214.49	1288.43	1295.7	1727.08	1797.18	1769.13	1746.9	1635.37	1651.25
ADSS	1547.48	1502.82	1569.04	1621.36	1697.08	1719.26	1884.98	1855.89	1818.39	1536.39	1549.11	1446.11	1639.3	1636.5	1640.62	1619.52	1691.12	1718.42	1668.45	1591.5	1687.45
ADSSL1	49.9189	35.3492	40.5461	73.3828	63.1106	44.3856	34.0719	28.6586	30.3065	47.4671	51.3765	50.4899	45.3847	42.3068	41.4706	27.3979	31.5294	31.5514	31.1766	34.9012	29.3469
ADTRP	107.434	85.0291	99.9509	53.5496	40.4302	34.4215	18.0381	15.8116	10.7539	104.621	92.7011	94.3113	101.662	124.036	138.572	54.7958	48.7272	54.0881	44.2507	54.8448	46.955
ADV21S1A1N	0	0	0	0	0	0	0	0	0	0	0	0	0	0	0	0	0	0	0	0	0
AEBP1	4214.89	5052.07	4546.82	4498.17	4611.02	4501.06	10800.8	10976.2	12124.6	8166.29	8386.66	9387.31	11716.5	11696.9	11509.6	9105.24	9031.74	9326.81	9324.83	9888.01	8838.31
AEBP2	822.576	800.611	743.974	877.619	880.59	867.784	754.592	772.794	722.469	753.662	820.907	759.254	812.386	930.75	991.248	793.525	824.541	798.926	809.587	783.782	798.235
AEN	820.406	932.454	932.561	1070	1084.71	1086.99	862.82	902.252	987.407	1024.9	920.31	1041.23	1067.45	1011.52	963.938	853.394	824.541	832.731	863.895	771.815	755.193
AES	3471.53	3968.66	3892.43	3655.26	3832.98	3755.57	3497.38	3398.51	3772.68	3176.42	3005.53	3428.55	4266.16	4108.57	4116.71	3733.22	3717.6	3743.35	3853.83	3773.32	3579.34
AF007147	18.4483	11.4646	13.2011	10.9083	12.8193	16.3049	40.0846	27.6704	23.4631	2.90615	4.46752	7.62112	24.5077	38.4607	28.3214	16.2358	24.8413	24.7904	15.0855	16.952	19.5646
AF020763	26.0446	31.5277	24.5163	10.9083	17.7498	15.3991	29.0613	24.7057	24.4408	14.5308	23.4545	24.7686	31.7693	31.7301	20.2296	36.5305	29.6185	39.4392	25.1425	30.9125	22.4993
AF035281	236.572	211.14	214.046	244.94	267.234	220.116	181.383	186.775	244.408	273.178	328.363	285.792	347.647	269.225	257.927	328.775	335.358	379.743	356.017	342.032	354.119
AF047486	0	0	0	0	0	0	0	0	0	0	0	0	0	0	0	0	0	0	0	0	0
AF055024	0	0	0	0	0	0	0	0	0	0	0	0	0	0	0	0	0	0	0	0	0
AF063596	53.1744	24.84	35.8315	20.8249	21.6943	27.1749	18.0381	30.6351	32.2618	19.3743	18.987	24.7686	20.877	26.9225	30.3443	17.2505	20.0642	22.5367	18.1026	25.9266	20.5428
AF070569	0	0	0	0	0	0	0	0	0	0	0	0	0	0	0	0	0	0	0	0	0
AF070581	31.4706	32.483	43.3749	62.4746	64.0967	68.843	39.0824	45.4585	43.0157	29.0615	51.3765	39.0582	3.63078	3.84607	3.03443	11.1621	7.64349	22.5367	15.0855	11.9661	19.5646
AF072097	2.17039	0	0.942933	0	0	0	3.00634	0	0	0	0	0	0.907694	0.961518	2.02296	0	0	0	0	0	0
AF075036	0	0	0	0	0.986103	0	0	1.97646	0	0	1.11688	0	0	0	0	0	0	0	2.0114	0	0
AF075112	3.25558	0	1.88587	3.96664	3.94441	3.62332	2.00423	5.92937	2.93289	0	1.11688	0	0	0	1.01148	2.02947	1.91087	3.38051	0	1.99436	1.95646
AF079515	1216.5	1135	1208.84	748.703	835.229	778.107	1360.87	1294.58	1187.82	913.5	957.167	844.039	1227.2	1474.97	1316.94	980.236	908.62	980.347	885.014	896.463	897.037
AF085962	0	0	0	0	0	0	0	0	0	0	0	0	0	0	0	0	0	0	0	0	0
AF085995	41.2373	39.1707	35.8315	9.9166	7.88882	13.5874	16.0338	29.6468	21.5079	12.5933	23.4545	20.9581	26.3231	39.4223	36.4132	34.5011	38.2174	38.3124	44.2507	44.873	35.2163
AF086102	4.34077	0.955384	3.77173	3.96664	0	2.71749	1.00211	0	0	2.90615	5.5844	2.85792	3.63078	0	3.03443	5.07369	3.82174	1.12684	2.0114	2.99153	2.93469
AF086125	3.25558	3.82153	1.88587	4.9583	0.986103	0.905829	0	1.97646	0.97763	3.87487	3.35064	1.90528	0	0	3.03443	2.02947	0.955436	0	0	0	0
AF086126	95.497	68.7876	79.2064	77.3495	76.916	73.3721	55.1163	83.0111	75.2775	71.6851	85.9998	60.0163	70.8001	78.8445	62.7116	61.899	63.0588	69.8638	52.2963	57.8363	74.3455
AF086132	123.712	111.78	115.038	93.216	88.7492	78.8071	147.311	119.576	130.025	123.996	126.208	136.227	113.462	108.652	107.217	103.503	100.321	103.669	118.672	103.706	130.105
AF086154	1.08519	1.91077	1.88587	0	1.97221	2.71749	1.00211	0.988228	0	0.968717	1.11688	0	0	0	1.01148	1.01474	0	2.25367	0	0	0
AF086165	0	0	0	0	0	0	0	0	0	0	0	0	0	0	0	0	0	0	0	0	0
AF086184	14.1075	12.42	8.4864	17.8499	25.6387	26.269	22.0465	15.8116	24.4408	3.87487	5.5844	4.7632	5.44617	2.88455	7.08034	0	0	0	0	0	0
AF086203	8.68154	11.4646	9.42933	7.93328	5.91662	7.24663	6.01268	6.91759	13.6868	9.68717	14.5194	9.52639	1.81539	1.92304	2.02296	11.1621	5.73262	2.25367	5.02849	0.997178	2.93469
AF086219	0	0	0	0	0	0	1.00211	0	0	0	0	0	0	0	0	0	0	0	0	0	0
AF086258	1.08519	0	2.8288	0	0	0	0	0	1.95526	7.74974	7.81816	7.62112	0	0	0	1.01474	1.91087	1.12684	3.01709	3.98871	0.97823
AF086285	57.5152	59.2338	62.2336	41.6497	49.3051	62.5022	64.1353	43.482	65.5012	77.4974	77.0648	77.1638	49.0155	54.8065	50.5739	44.6484	58.2816	81.1321	53.302	60.8278	75.3237
AF086288	3.25558	1.91077	2.8288	1.98332	1.97221	1.81166	3.00634	1.97646	0.97763	3.87487	8.93505	3.81056	4.53847	0	3.03443	1.01474	1.91087	2.25367	0	0	0.97823
AF086294	0	0	0	0	0	0	0	0	0	0	0	0	0	0	0	0	0	0	0	0	0
AF086303	4.34077	2.86615	2.8288	0.99166	4.93051	2.71749	1.00211	3.95291	5.86578	8.71845	5.5844	3.81056	1.81539	2.88455	1.01148	2.02947	5.73262	2.25367	6.03419	8.9746	9.7823
AF086346	0	0	0	0	0	0	0	0	0	0	0	0	0	0	0	0	0	0	0	0	0
AF086351	77.0487	69.743	69.7771	76.3578	78.8882	77.9013	86.1818	83.0111	74.2999	72.6538	67.0128	89.5481	103.477	109.613	114.297	77.12	68.7914	84.5126	77.4387	60.8278	70.4325
AF086476	15.1927	17.1969	18.8587	23.7998	15.7776	13.5874	24.0507	21.741	24.4408	28.0928	26.8051	20.9581	32.677	19.2304	22.2525	26.3832	29.6185	29.2977	20.114	24.9294	23.4775
AF088041	2532.84	2478.27	2553.46	2262.97	2353.83	2255.51	2526.33	2492.31	2418.66	2523.51	2461.6	2397.79	2690.41	2794.17	2928.23	2119.79	2067.56	2178.17	2047.6	2145.93	2167.76
AF090102	0	0	0	0	0	0	0	0	0	0	0	0	0	0.961518	0	0	0	0	0	0	0
AF090939	11.9371	5.7323	5.6576	3.96664	4.93051	1.81166	0	3.95291	5.86578	3.87487	4.46752	2.85792	7.26155	2.88455	5.05739	9.13264	1.91087	9.01468	7.03989	6.98024	5.86938
AF116693	153.012	117.512	119.753	101.149	86.777	82.4304	88.186	96.8463	78.2104	123.996	127.324	119.08	111.646	118.267	105.194	105.533	124.207	110.43	120.684	109.69	110.54
AF119915	46.6633	43.9476	36.7744	27.7665	28.597	22.6457	30.0634	48.4232	17.5973	30.0302	33.5064	30.4845	29.9539	38.4607	31.3558	22.3242	19.1087	36.0587	25.1425	22.9351	35.2163
AF131837	162.779	157.638	161.242	423.439	425.996	424.834	204.431	203.575	234.631	12.5933	18.987	19.0528	59.0001	57.6911	47.5395	62.9137	60.1925	70.9906	54.3077	38.8899	35.2163
AF143870	0	0	0	0	0	0	0	0	0	0	0	0	0	0	0	0	0	0	0	0	0
AF143871	0	0	0	0	0	0	0	0	0	0	0	0	0	0	0	0	0	0	0	0	0
AF157115	78.1339	67.8322	84.864	38.6747	50.2912	43.4798	63.1332	75.1053	57.6802	46.4984	78.1816	57.1584	79.8771	74.0369	70.8034	64.9432	54.4599	69.8638	56.3191	47.8645	66.5196
AF161365	0	0.955384	0.942933	4.9583	1.97221	5.43497	2.00423	5.92937	3.91052	0	2.23376	2.85792	5.44617	3.84607	4.04591	4.05895	1.91087	0	2.0114	0.997178	0.97823
AF161442	0	0	0	0	0	0	0	0	0	0	0	0	0	0	0	0	0	0	0	0	0
AF188711	9.76673	6.68769	8.4864	4.9583	14.7915	7.24663	6.01268	3.95291	9.7763	6.78102	3.35064	4.7632	1.81539	10.5767	11.1263	7.10316	9.55436	5.63418	7.03989	8.9746	6.84761
AF198444	21.7039	34.3938	25.4592	264.773	231.734	248.197	417.882	397.267	433.09	244.117	243.48	292.46	67.1694	64.4217	71.8149	124.813	125.162	119.445	134.764	119.661	123.257
AF216583	1.08519	0	0	0	0	0	0	0	0	0	0	0	0	0	0	0	0	0	0	0	0
AF258550	52.0893	38.2153	46.2037	44.6247	48.319	54.3497	39.0824	40.5173	34.2171	27.1241	41.3246	34.295	33.5847	41.3453	39.4476	45.6632	31.5294	38.3124	32.1823	29.9153	40.1074
AF258560	24.9594	18.1523	25.4592	17.8499	13.8054	13.5874	17.0359	14.8234	11.7316	20.3431	26.8051	13.337	13.6154	13.4613	17.1951	17.2505	13.3761	22.5367	13.0741	12.9633	15.6517
AF268386	12367.9	12033.1	12159.1	15923.1	16156.3	15789.5	12145.6	12205.6	11539.9	10985.3	11349.7	10710.5	11745.6	12726.7	12814.4	10638.5	10849	10890.9	11275.9	11372.8	11231.1
AF279775	4.34077	0	0.942933	0.99166	0	0.905829	1.00211	0.988228	0.97763	0	0	0	0	0	1.01148	0	0	0	0	0	0
AF279780	1.08519	0.955384	0.942933	0.99166	0.986103	0	4.00846	2.96468	0	0.968717	1.11688	0.952639	0.907694	5.76911	5.05739	1.01474	0	0	0	0	0.97823
AF279782	0	0	0	0	0	0	0	0.988228	0	0	0	0	0	0	0	0	0.955436	1.12684	0	0	0
AF289551	0	0.955384	0	1.98332	0.986103	3.62332	0	0	0	0	0	0	0	0	0	1.01474	0	1.12684	0	1.99436	1.95646
AF339801	0	0	0	0	0	0	0	0	0	0	0	0	0	0	0	0	0	0	0	0	0
AF339817	435.162	356.358	339.456	190.399	221.873	235.516	384.812	349.833	322.618	211.18	231.194	235.302	262.324	251.918	233.651	318.628	361.155	366.221	311.766	338.043	356.076
AF380582	0	0	0	0	0	0	0	0	0	0	0	0	0	0	0	0	0	0	0	0	0
AF387615	0	0	0	0	0	0	0	0	0	0	0	0	0	0	0	0	0	0	0	0	0
AF397448	0	0	0	0	0	0	0	0	0	0	0	0	0	0	0	0	0	0	0	0	0
AF401214	0	0	0	0	0	0	0	0	0	0	0	0	0	0	0	0	0	0	0	0	0
AF420437	5.42596	6.68769	5.6576	2.97498	7.88882	16.3049	26.055	7.90582	11.7316	5.8123	15.6363	15.2422	13.6154	17.3073	3.03443	12.1768	16.2424	6.76101	3.01709	3.98871	15.6517
AF508906	0	0	0	0	0	0	0	0	0	0	0	0	0	0	0	0	0	0	0	0	0
AF508907	0	0	0	0	0	0	0	0	0	0	0	0	0	0	0	0	0	0	0	0	0
AF520419	0	0	0	0	0	0	0	0	0	0	0	0	0	0	0	0	0	0	0	0	0
AF520792	48.8337	45.8584	29.2309	39.6664	30.5692	44.3856	52.1099	35.5762	39.1052	30.0302	39.0908	41.9161	48.1078	42.3068	44.505	38.56	38.2174	32.6782	30.1709	32.9069	30.3251
AF520793	13.0223	8.59845	11.3152	9.9166	8.87492	8.15246	19.0402	10.8705	15.6421	3.87487	8.93505	0.952639	13.6154	22.1149	10.1148	13.1916	3.82174	10.1415	17.0969	7.97742	9.7823
AF532840	0	0	0	0	0	0	0	0	0	0	0	0	0	0	0	0	0	0	0	0	0
AF548120	0	0	0	0	0	0	0	0	0	0	0	0	0	0	0	0	0	0	0	0	0
AFAP1	5498.67	5533.58	5822.61	2841.11	2881.39	2901.37	4077.6	3879.78	4073.79	7472.68	7418.32	7472.5	4141.81	4187.41	4357.45	5287.8	4955.85	5074.14	4845.45	5065.66	4929.3
AFAP1-AS1	1.08519	0.955384	1.88587	0	0	0	0	0	0	0	0	0.952639	0	0.961518	0	0	0	1.12684	1.0057	0.997178	0
AFAP1L1	393.925	414.636	391.317	263.782	276.109	285.336	239.505	270.774	282.535	155.963	141.844	179.096	1217.22	1258.63	1235.01	214.11	164.335	197.196	204.157	202.427	172.168
AFAP1L2	27.1298	18.1523	13.2011	0	1.97221	3.62332	0	0	2.93289	4.84359	4.46752	6.66848	0	0.961518	7.08034	6.08842	5.73262	0	10.057	11.9661	2.93469
AFF1	1672.28	1556.32	1522.84	1334.77	1365.75	1375.95	2914.15	2704.78	2578.01	1905.47	1983.58	1836.69	2073.17	2115.34	2258.63	1916.84	2002.59	1969.71	1926.92	1898.63	1862.55
AFF2	997.292	931.499	881.643	483.93	447.691	467.408	377.797	381.456	338.26	1114.99	1095.66	1018.37	986.664	1020.17	1022.6	1247.11	1140.79	1081.76	1250.08	1320.26	1351.91
AFF3	388.499	424.19	359.258	627.721	605.467	588.789	69.1459	49.4114	42.0381	92.0281	85.9998	89.5481	30.8616	34.6147	25.2869	385.6	385.041	348.192	553.134	583.349	597.698
AFF4	7636.5	7168.24	7122.92	8275.4	8156.05	8187.79	8121.13	7991.8	7240.33	7441.69	7685.26	7455.36	7485.75	7712.34	8082.72	7441.07	7371.19	7506.98	6978.54	6844.63	7154.77
AFG3L1P	385.243	349.67	355.486	263.782	261.317	293.489	291.615	255.951	302.088	317.739	388.674	342.95	363.078	400.953	366.155	372.409	333.447	375.236	307.744	348.015	367.814
AFG3L2	1860.02	1815.23	1836.83	1620.37	1493.95	1547.16	1986.19	2065.4	2035.43	1892.87	1929.97	1796.68	1799.96	1802.85	1813.58	1966.56	2010.24	1875.05	1964.13	1964.44	1985.81
AFM	0	0	0	0	0	0	0	0	0	0	0	0	0	0	1.01148	0	0	0	0	0	0
AFMID	258.276	274.195	260.25	323.281	330.344	296.206	209.442	208.516	211.168	242.179	279.22	222.918	247.801	241.341	248.824	258.758	298.096	331.29	271.538	263.255	271.948
AFP	2.17039	8.59845	6.60053	6.94162	7.88882	7.24663	5.01057	10.8705	5.86578	13.562	4.46752	6.66848	4.53847	0.961518	3.03443	5.07369	7.64349	7.88785	2.0114	2.99153	5.86938
AFTPH	1225.18	1146.46	1156.98	1320.89	1305.6	1282.65	1243.62	1217.5	1259.19	1146.96	1186.13	1084.1	1105.57	1237.47	1163.2	1114.18	1111.17	1122.33	1200.8	1166.7	1207.14
AGA	729.25	764.307	776.034	925.219	1064	977.389	447.945	435.808	437.001	609.323	643.323	663.99	669.878	676.909	619.024	1104.03	1226.78	1177.54	1198.79	1096.9	1146.49
AGAP1	812.809	835.961	825.067	914.31	928.909	874.125	736.554	701.642	668.699	830.191	800.803	764.97	1086.51	1131.71	1165.22	744.817	689.825	753.853	804.558	822.671	766.932
AGAP11	408.032	321.009	343.228	1239.57	1256.29	1214.72	190.402	171.952	189.66	108.496	102.753	107.648	261.416	252.879	267.03	90.3116	103.187	117.191	103.587	77.7798	94.8883
AGAP2	9.76673	11.4646	7.54347	7.93328	8.87492	9.96412	4.00846	5.92937	4.88815	3.87487	5.5844	5.71584	7.26155	5.76911	8.09182	16.2358	16.2424	12.3952	8.04558	20.9407	5.86938
AGAP2-AS1	154.097	191.077	171.614	261.798	204.123	242.762	201.425	194.681	267.871	184.056	164.181	193.386	245.985	211.534	200.273	301.377	263.7	304.245	280.59	299.153	251.405
AGAP3	667.394	667.813	609.135	972.818	1005.82	986.448	951.006	846.911	993.272	1048.15	1107.95	1125.07	1322.51	1202.86	1159.15	1176.08	1132.19	1157.26	1194.77	1116.84	1096.6
AGAP4	27.1298	29.6169	23.5733	39.6664	29.5831	39.8565	14.0296	22.7292	15.6421	2.90615	1.11688	3.81056	65.354	49.0374	50.5739	52.7663	34.3957	54.0881	40.2279	39.8871	42.0639
AGAP5	118.286	119.423	113.152	85.2827	79.8743	79.7129	80.1691	77.0818	90.9196	90.0907	110.571	109.554	137.062	93.2673	111.263	79.1495	105.098	96.9078	89.5071	94.7319	116.409
AGAP6	284.32	233.114	214.989	175.524	179.471	180.26	184.389	182.822	155.443	209.243	221.142	208.628	289.554	301.917	318.616	203.962	205.419	224.24	195.105	199.436	219.123
AGAP7	20.6187	29.6169	29.2309	0	1.97221	0	20.0423	18.7763	17.5973	18.4056	40.2077	30.4845	0.907694	0	0	1.01474	0	0	2.0114	0	0
AGAP8	72.7079	35.3492	50.9184	21.8165	29.5831	23.5516	25.0528	30.6351	18.575	61.0292	68.1297	67.6374	30.8616	24.9995	34.3902	11.1621	19.1087	22.5367	25.1425	16.952	15.6517
AGAP9	8.68154	11.4646	5.6576	14.8749	24.6526	18.1166	9.01903	0.988228	9.7763	17.4369	15.6363	6.66848	12.7077	13.4613	14.1607	21.3095	25.7968	29.2977	17.0969	19.9436	23.4775
AGBL1	1.08519	0	0.942933	0	0	0	0	0	0	0	0	0	0	0	0	1.01474	0	0	0	0	0
AGBL1-AS1	3.25558	0.955384	0.942933	0	0	0	0	0	0.97763	0	0	0	0	0	0	0	0.955436	1.12684	2.0114	0	0
AGBL2	35.8114	31.5277	41.4891	70.4078	81.8465	50.7264	21.0444	24.7057	19.5526	24.2179	27.922	25.7213	7.26155	24.038	24.2755	20.2947	13.3761	11.2684	17.0969	20.9407	23.4775
AGBL3	19.5335	18.1523	17.9157	31.7331	35.4997	34.4215	22.0465	13.8352	18.575	12.5933	24.5714	23.816	30.8616	15.3843	15.1722	16.2358	23.8859	18.0294	16.0912	23.9323	22.4993
AGBL4	1.08519	1.91077	0	0.99166	0	0	0	0	0	0	0	0	0	1.92304	0	0	0	0	1.0057	0	0
AGBL5	627.241	728.958	735.488	684.245	630.12	706.547	707.492	742.159	823.165	624.823	662.31	606.831	575.478	530.758	532.037	656.535	689.825	634.408	645.658	643.18	656.392
AGER	34.7262	34.3938	24.5163	37.6831	35.4997	33.5157	28.0592	55.3407	42.0381	49.4046	35.7402	61.9216	49.0155	42.3068	33.3788	38.56	37.262	37.1856	26.1481	47.8645	31.3034
AGFG1	3050.48	2824.11	2960.81	3025.55	2958.31	2904.09	2690.68	2596.07	2557.48	2521.57	2538.67	2522.59	2989.04	3118.2	3190.2	2987.39	2857.71	3069.5	2760.64	2703.35	2845.67
AGFG2	264.787	257.954	232.904	433.355	435.857	406.717	226.478	210.492	237.564	216.024	187.636	192.433	283.201	270.187	277.145	198.889	144.271	192.689	194.1	207.413	182.929
AGGF1	1557.25	1432.12	1463.43	1681.85	1700.04	1632.3	1512.19	1453.68	1495.77	1361.05	1382.7	1288.92	1435.97	1554.78	1485.86	1481.52	1434.11	1431.08	1548.77	1475.82	1468.32
AGK	601.197	566.542	594.991	565.246	576.87	565.237	581.226	589.972	553.339	616.104	610.934	608.737	500.14	499.99	530.014	531.722	511.158	521.725	546.094	475.654	532.157
AGL	1446.56	1410.15	1373.85	1479.56	1404.21	1420.34	1953.12	2034.76	1791.02	1279.68	1311.22	1271.77	1513.13	1646.12	1504.07	1490.65	1483.79	1481.79	1678.51	1638.36	1591.58
AGMAT	17.3631	18.1523	11.3152	11.8999	15.7776	17.2108	43.0909	33.5997	26.396	16.4682	29.0389	22.8633	13.6154	8.65366	11.1263	30.4421	32.4848	24.7904	27.1538	27.921	21.5211
AGMO	0	0.955384	0	0	0	0	11.0233	5.92937	4.88815	0	0	0	0.907694	0.961518	0	1.01474	1.91087	0	1.0057	0.997178	0
AGO1	2077.06	1993.89	2069.74	1935.72	1902.19	1887.75	1871.95	1960.64	1839.9	2147.65	1985.81	2071.04	1955.17	2019.19	2019.92	1587.05	1628.06	1582.08	1653.37	1710.16	1772.55
AGO2	1002.72	954.428	1054.2	977.777	882.562	963.802	945.996	880.511	919.95	977.436	1056.57	1077.44	1182.73	1088.44	1111.61	1002.56	943.971	987.108	1025.81	1064.99	1071.16
AGO3	798.702	758.575	727.944	662.429	610.398	588.789	820.731	791.57	723.446	761.412	758.362	762.112	713.448	704.793	700.954	787.436	789.19	751.599	780.422	759.849	841.278
AGO4	1371.68	1208.56	1194.7	869.686	922.006	898.582	1298.74	1336.08	1211.28	1194.43	1180.54	1191.75	1368.8	1353.82	1299.75	1246.1	1266.91	1301.49	1182.7	1133.79	1257.03
AGPAT1	1310.91	1487.53	1373.85	1588.64	1670.46	1690.28	1375.9	1417.12	1425.39	1679.76	1706.59	1823.35	1382.42	1429.78	1424.16	1329.31	1346.21	1437.84	1426.08	1387.07	1410.61
AGPAT2	198.59	278.972	247.991	258.823	262.303	270.843	207.438	204.563	257.117	240.242	204.389	227.681	271.401	211.534	242.755	301.377	252.235	312.133	262.487	325.08	248.47
AGPAT3	1831.81	1862.04	1801.95	1549.96	1568.89	1634.12	1803.81	1665.16	1754.85	1662.32	1569.22	1727.14	1346.11	1435.55	1315.93	1675.33	1612.78	1654.19	1660.41	1676.26	1572.02
AGPAT4	475.314	456.673	419.605	725.895	711.966	692.053	727.535	706.583	679.453	652.915	654.492	643.984	571.847	651.909	596.772	825.996	800.655	859.775	686.892	753.866	708.238
AGPAT4-IT1	46.6633	23.8846	17.9157	46.608	34.5136	34.4215	51.1078	47.4349	53.7697	40.6861	53.6103	57.1584	47.2001	49.999	49.5624	50.7369	48.7272	41.6929	32.1823	42.8786	44.9986
AGPAT5	504.615	513.041	526.157	424.43	448.677	428.457	504.063	464.467	442.867	470.797	503.713	472.509	419.355	483.644	410.66	446.484	443.322	456.368	438.484	406.848	421.617
AGPAT6	2419.98	2455.34	2499.72	3048.36	2982.96	3039.06	2765.83	2737.39	2798.96	2797.66	2973.14	2824.58	2872.85	2961.48	3033.42	2501.33	2709.62	2506.08	2433.79	2472	2514.05
AGPAT9	45.5781	50.6353	30.1739	443.272	423.038	412.152	38.0803	54.3525	45.9486	204.399	204.389	153.375	41.7539	39.4223	53.6083	56.8253	44.9055	41.6929	28.1595	38.8899	20.5428
AGPHD1	52.0893	46.8138	38.6603	93.216	103.541	79.7129	63.1332	49.4114	53.7697	45.5297	45.7921	44.7741	31.7693	37.4992	31.3558	36.5305	34.3957	37.1856	34.1937	46.8673	44.0203
AGPS	2071.63	1778.92	2052.77	1994.23	2022.5	2004.6	2262.77	2251.18	2054	2276.49	2339.86	2243.47	1965.16	2085.53	2077.58	2255.76	2339.86	2205.22	2417.7	2368.3	2363.4
AGR2	0	0	0	0	0	0.905829	0	0	0	0	0	0	0	0	0	0	0	0	0	0	0
AGR3	1.08519	0	0	0	0	0	0	0	0	0	0	0	0	0	0	0	0	0	0	0	0
AGRN	964.736	1232.44	1060.8	1226.68	1111.34	1190.26	457.966	429.879	531.831	647.103	629.921	707.811	558.232	425.953	501.693	1092.87	918.174	1153.88	1129.4	1290.35	1110.29
AGRP	2.17039	0.955384	0.942933	0	0	0	0	0	0	0	1.11688	0.952639	0	0	0	0	0	0	0	0	0
AGT	11.9371	16.2415	9.42933	64.4579	65.0828	53.4439	14.0296	9.88228	17.5973	20.3431	17.8701	22.8633	437.509	449.029	460.222	22.3242	25.7968	20.283	8.04558	13.9605	11.7388
AGTPBP1	911.562	839.782	844.868	544.421	605.467	593.318	901.903	882.487	883.778	823.41	841.011	830.702	832.356	1012.48	905.273	812.805	870.402	801.18	833.724	790.762	832.474
AGTR1	58.6004	87.8953	92.4075	125.941	117.346	108.699	169.357	179.857	156.421	95.903	98.2855	109.554	284.108	337.493	318.616	86.2527	118.474	96.9078	233.322	180.489	168.256
AGTR2	0	0	0	0	0	0	0	0	0	0	0	0	0	0	0	0	0	0	0	0	0
AGTRAP	326.643	399.35	382.831	343.114	354.011	375.919	322.681	291.527	379.321	379.737	338.415	394.393	452.939	430.76	443.027	590.577	585.682	616.379	628.561	605.287	545.852
AGXT	0	0	0	0	0	0.905829	0	0	0	0	0	0	0	0	0	0	0	0	0	0	0
AGXT2	0	0	0	0	0	0	0	0	0	0	0	0	0.907694	0.961518	0	0	0	0	0	0	0
AGXT2L1	2.17039	0.955384	0.942933	0	0	0	1.00211	0	0	0	0	0	4.53847	1.92304	4.04591	0	0	0	0	0	0
AGXT2L2	512.211	507.309	455.437	749.695	812.549	774.484	570.203	614.678	653.057	618.042	575.194	627.789	763.371	674.986	681.736	663.638	695.557	827.097	684.88	651.157	696.5
AHCTF1	3521.45	3138.44	3239.92	3169.34	3147.64	3020.94	3360.09	3457.81	3367.94	3028.21	3058.02	2900.79	3123.38	3240.32	3376.31	3043.2	3053.57	2990.62	3092.52	3036.41	3125.44
AHCTF1P1	28.215	21.0184	20.7445	25.7832	27.6109	22.6457	30.0634	23.7175	25.4184	27.1241	23.4545	24.7686	26.3231	43.2683	22.2525	23.339	29.6185	21.4099	30.1709	19.9436	14.6734
AHCY	2006.52	2186.87	2059.37	1390.31	1434.78	1372.33	1811.82	1884.55	1973.84	2249.36	2078.51	2234.89	1346.11	1473.05	1491.93	2216.19	2145.91	2124.08	2219.58	2254.62	2326.23
AHCYL1	3674.46	3482.37	3584.09	3434.12	3501.65	3462.98	4137.73	4096.2	4081.61	3670.47	3605.29	3656.23	3598.1	3700.88	3698.97	3860.06	3839.9	3715.18	3655.71	3815.2	3949.11
AHCYL2	367.88	417.503	337.57	1407.17	1519.58	1352.4	480.013	476.326	445.799	311.927	376.389	335.329	489.247	498.066	479.44	387.63	380.264	361.714	378.142	383.913	399.118
AHDC1	577.323	661.125	590.276	658.462	654.772	698.394	489.032	505.973	606.131	633.541	614.284	688.758	828.725	671.14	740.402	579.415	511.158	592.715	620.516	758.852	622.154
AHI1	1204.56	1179.9	1074.94	1573.76	1539.31	1480.12	1395.94	1435.89	1372.59	1059.78	1153.74	1103.16	1593.91	1645.16	1615.33	1671.27	1616.6	1529.12	1495.47	1544.63	1573.97
AHNAK	208035	190230	177518	163847	159126	150854	193623	180607	169711	164379	173151	163373	206565	204526	229620	165742	150264	159721	154079	162288	169425
AHNAK2	27688.7	28394	25066.9	47603.6	45944.5	45977.2	28456	26611	27912.3	18295.2	18036.5	18633.6	45241.3	41125.1	46019.2	20991.9	19032.3	20348.4	21412.3	22522.3	21459.4
AHR	10746.7	10952.5	10626.9	18957.6	19723	19305	5552.71	5415.49	5206.86	12174.8	12853.1	12273.8	7428.57	7473.88	7770.17	10660.8	10733.4	10694.8	12960.4	12693.1	12936.1
AHRR	2553.46	2668.39	2462	2687.4	2752.21	2760.97	2716.73	2613.86	2727.59	2678.5	2758.7	2801.71	2677.7	2541.29	2470.03	2751.97	2689.55	2720.18	2433.79	2447.07	2400.58
AHSA1	1575.7	1513.33	1526.61	1436.92	1501.83	1449.33	1604.38	1632.55	1612.11	1563.51	1564.75	1475.64	1485.9	1469.2	1490.92	1542.4	1543.98	1595.6	1517.6	1452.89	1458.54
AHSA2	2096.59	1799.94	1780.26	1624.34	1652.71	1691.18	1602.38	1613.78	1644.37	1900.62	1983.58	1934.81	1988.76	1835.54	1761.99	1577.92	1620.42	1709.41	1544.75	1590.5	1563.21
AHSG	0	0	0	0	0	0	0	0	0	0	0	0	0	0	0	0	0	0	0	0	0
AHSP	0	0	0	0	0	0	0	0	0	0	0	0	0	0	0	0	0	0	0	0	0
AICDA	0	0	0	2.97498	4.93051	3.62332	0	0.988228	0	0.968717	1.11688	2.85792	0	0	0	1.01474	2.86631	2.25367	1.0057	5.98307	2.93469
AIDA	1418.35	1403.46	1407.8	1368.49	1412.1	1323.42	1529.23	1635.52	1640.46	1705.91	1618.36	1630.92	1624.77	1712.46	1947.09	1709.83	1791.44	1698.14	1702.65	1665.29	1572.02
AIF1	0	0	0	0	0	0	0	0.988228	0	0	0	0	0	0	0	0	0	0	0	0	0
AIF1L	11.9371	20.0631	15.0869	16.8582	24.6526	16.3049	21.0444	28.6586	30.3065	0.968717	1.11688	0.952639	79.8771	64.4217	94.0674	7.10316	13.3761	9.01468	12.0684	10.969	8.80407
AIFM1	584.919	606.669	607.249	592.021	531.509	581.542	582.228	619.619	639.37	588.011	628.804	582.063	672.601	698.062	612.956	588.548	612.434	578.066	595.373	611.27	574.221
AIFM2	392.84	463.361	431.863	445.255	406.274	489.148	323.683	355.762	348.036	275.116	243.48	304.845	467.463	417.299	407.626	392.703	401.283	415.802	423.399	491.609	484.224
AIFM3	4.34077	3.82153	4.71467	6.94162	18.7359	20.8341	7.0148	5.92937	7.82104	5.8123	11.1688	7.62112	11.8	5.76911	7.08034	7.10316	16.2424	15.7757	12.0684	19.9436	16.6299
AIG1	717.312	702.207	761.89	736.803	726.758	694.771	631.332	652.23	631.549	706.195	778.466	693.522	384.862	401.915	406.614	661.609	660.206	607.364	663.761	591.326	575.199
AIM1	2062.95	1884.97	1954.7	3056.3	3284.71	3062.61	2278.81	2268.97	2069.64	2585.51	2564.36	2547.36	1334.31	1314.4	1353.36	1409.47	1416.91	1393.9	1635.26	1640.36	1561.25
AIM1L	0	0	0	0	0	0	0	0	0	0	0	0	0	0	0	0	0	0	0	0	0
AIM2	0	0	0	0.99166	0.986103	1.81166	2.00423	0	0.97763	0.968717	3.35064	2.85792	0	0.961518	0	4.05895	2.86631	1.12684	2.0114	2.99153	1.95646
AIMP1	1519.27	1374.8	1513.41	1313.95	1377.59	1398.6	2207.66	2377.68	2156.65	1841.53	1898.7	1786.2	1625.68	1604.77	1691.19	1821.45	1671.06	1697.01	1707.68	1673.26	1615.06
AIMP2	431.907	539.792	500.698	554.338	584.759	578.825	504.063	503.996	504.457	549.263	581.895	583.968	402.109	374.992	392.453	696.11	695.557	734.696	720.08	697.027	725.846
AIP	592.515	708.895	666.654	717.962	685.341	722.852	557.175	558.349	682.386	662.603	558.44	726.864	747.94	651.909	624.082	677.845	648.741	671.594	735.165	734.92	680.848
AIPL1	1.08519	0.955384	0	0	0	0	0	0	0	0	1.11688	0	0	0	0	0	0	0	0	0	0
AIRE	0	0.955384	0.942933	0	0	0	0	0	0	0	1.11688	0.952639	0	0	0	1.01474	0	1.12684	0	0.997178	0.97823
AIRN	0	0	0	0	0	0	0	0	0	0	0	0	0	0	0	0	0	0	0	0	0
AJ004954	0	0	0	0	0	0	0	0	0	0	0	0	0	0	0	0	0	0	0	0	0
AJ011378	0	0	0.942933	0	0	0	0	0	0	0	1.11688	0	0.907694	0	0	0	0	0	0	0	0
AJ011981	6.51116	2.86615	5.6576	6.94162	3.94441	5.43497	12.0254	8.89405	5.86578	4.84359	5.5844	11.4317	5.44617	1.92304	6.06887	8.1179	4.77718	9.01468	2.0114	5.98307	8.80407
AJ276246	6.51116	1.91077	5.6576	2.97498	7.88882	2.71749	4.00846	6.91759	6.84341	6.78102	10.0519	5.71584	9.98464	8.65366	4.04591	11.1621	5.73262	10.1415	5.02849	9.97178	5.86938
AJ297365	10.8519	11.4646	5.6576	13.8832	14.7915	11.7758	6.01268	11.8587	12.7092	8.71845	10.0519	11.4317	13.6154	17.3073	13.1492	9.13264	10.5098	9.01468	10.057	7.97742	7.82584
AJ420422	0	0	0	0	0	0	0	0	0	0	0	0	0	0	0	0	0	0	0	0	0
AJ420489	0	0	0	0	0	0	0	0	0	0	0	0	0	0	0	0	0	0	0	0	0
AJ420595	161.694	117.512	140.497	163.624	147.915	163.955	143.302	165.034	126.114	160.807	178.701	147.659	142.508	153.843	140.595	157.284	145.226	156.63	154.877	138.608	154.56
AJ515158	2.17039	0.955384	0	1.98332	0	3.62332	3.00634	0.988228	0	0.968717	1.11688	0	0	1.92304	2.02296	1.01474	2.86631	0	1.0057	1.99436	2.93469
AJ606316	26.0446	25.7954	26.4021	2.97498	3.94441	2.71749	17.0359	18.7763	20.5302	12.5933	12.2857	5.71584	5.44617	14.4228	7.08034	18.2653	26.7522	19.1562	18.1026	16.952	17.6081
AJ606328	0	0	0	0	0	0	0	0	0	0	0	0	0	0	0	0	0	0	0	0	0
AJ606330	0	0	0	0	0	0	0	0	0	0	0	0	0	0	0	0	0	0	0	0	0
AJ606331	0	0	0	0	0	0	0	0.988228	2.93289	0	0	3.81056	0	0	0	0	0	1.12684	1.0057	0	0
AJAP1	4.34077	2.86615	1.88587	0	0	0.905829	57.1205	56.329	60.6131	2.90615	3.35064	0	24.5077	26.9225	23.264	36.5305	25.7968	15.7757	18.1026	12.9633	16.6299
AJUBA	1102.56	1157.92	1169.24	1010.5	1035.41	882.277	1320.79	1214.53	1223.99	1375.58	1369.3	1359.42	886.817	893.251	943.709	1407.44	1471.37	1464.89	1090.18	1081.94	1158.22
AK000154	646.775	607.624	602.534	609.871	594.62	618.681	525.108	492.137	424.292	479.515	527.168	496.325	547.34	594.218	612.956	535.781	530.267	578.066	522.963	484.628	521.396
AK000451	19.5335	28.6615	19.8016	0	0.986103	0.905829	0	0.988228	0.97763	0	1.11688	0	1.81539	0	0	0	0	2.25367	0	1.99436	1.95646
AK000470	36.8966	21.0184	35.8315	16.8582	19.7221	22.6457	105.222	98.8228	73.3223	1.93743	3.35064	0	25.4154	36.5377	23.264	8.1179	3.82174	10.1415	2.0114	2.99153	9.7823
AK000798	26.0446	8.59845	14.144	16.8582	10.8471	17.2108	6.01268	19.7646	8.79867	7.74974	6.70128	10.479	20.877	16.3458	25.2869	11.1621	15.287	13.522	6.03419	5.98307	4.89115
AK000807	34.7262	25.7954	18.8587	13.8832	15.7776	9.05829	24.0507	23.7175	14.6645	18.4056	30.1558	24.7686	34.4924	22.1149	23.264	12.1768	16.2424	5.63418	17.0969	15.9548	13.6952
AK000840	0	0	0	0	0	0	0	0	0	0	0	0	0.907694	0	0	0	0	0	0	0	0
AK000953	74.8783	75.4753	85.8069	69.4162	106.499	82.4304	83.1755	87.9523	67.4565	62.9666	54.7272	63.8268	77.154	71.1524	59.6772	104.518	83.1229	100.288	101.575	104.704	99.7794
AK001057	88.9858	66.8769	49.9755	48.5913	39.4441	54.3497	47.0994	42.4938	46.9263	46.4984	54.7272	51.4425	78.0617	60.5757	58.6657	67.9874	46.8164	47.3271	46.2621	56.8391	42.0639
AK001351	2.17039	0.955384	1.88587	1.98332	2.95831	0.905829	2.00423	0	3.91052	6.78102	4.46752	3.81056	3.63078	0.961518	1.01148	2.02947	0.955436	1.12684	1.0057	0	1.95646
AK001394	1.08519	1.91077	3.77173	58.5079	50.2912	44.3856	15.0317	21.741	19.5526	1.93743	0	0	4.53847	1.92304	4.04591	0	0	0	2.0114	0.997178	1.95646
AK001533	56.43	53.5015	40.5461	59.4996	54.2356	57.0672	40.0846	36.5644	29.3289	30.999	44.6752	38.1056	40.8462	34.6147	36.4132	74.0758	50.6381	61.9759	59.3362	44.873	73.3672
AK001558	1.08519	0	0	0	0	0	1.00211	0	0	0.968717	0	0	1.81539	0	0	0	0.955436	0	0	0	0
AK001582	3.25558	0.955384	0.942933	0	0	0	0	0	0.97763	0	0	0.952639	2.72308	1.92304	1.01148	0	2.86631	5.63418	0	1.99436	0.97823
AK001928	18.4483	12.42	18.8587	15.8666	16.7637	16.3049	9.01903	13.8352	11.7316	14.5308	17.8701	8.57376	25.4154	21.1534	18.2066	16.2358	15.287	11.2684	10.057	14.9577	24.4557
AK001975	33.641	38.2153	41.4891	27.7665	29.5831	28.9865	37.0782	33.5997	33.2394	36.8113	30.1558	40.9635	36.3078	28.8455	26.2984	33.4863	21.975	30.4245	29.1652	27.921	40.1074
AK002090	0	0	0	0	0	0.905829	0	0	0	0	0	0	0	0	0	1.01474	0	0	0	0	0
AK021537	81.3895	56.3676	53.7472	29.7498	21.6943	21.7399	35.074	53.3643	41.0605	68.7789	92.7011	74.3059	33.5847	51.922	35.4017	107.562	117.519	127.332	98.5584	122.653	124.235
AK021551	37.9817	18.1523	27.3451	33.7164	34.5136	31.704	23.0486	21.741	29.3289	18.4056	35.7402	36.2003	18.1539	16.3458	17.1951	26.3832	32.4848	36.0587	22.1254	23.9323	37.1727
AK021563	11.9371	12.42	15.0869	17.8499	23.6665	11.7758	16.0338	9.88228	14.6645	15.4995	12.2857	8.57376	7.26155	10.5767	14.1607	6.08842	12.4207	9.01468	11.0627	13.9605	12.717
AK021570	97.6673	106.048	115.981	144.782	137.068	120.475	91.1924	107.717	82.1209	121.09	127.324	116.222	103.477	116.344	135.538	125.827	159.558	146.489	130.741	158.551	101.736
AK021664	1.08519	4.77692	2.8288	3.96664	7.88882	3.62332	6.01268	0	2.93289	0	0	0.952639	4.53847	3.84607	2.02296	1.01474	0.955436	1.12684	1.0057	0	0
AK021739	2.17039	5.7323	0.942933	5.94996	8.87492	4.52914	4.00846	5.92937	4.88815	0.968717	7.81816	3.81056	9.07694	6.73063	7.08034	5.07369	5.73262	2.25367	4.02279	6.98024	8.80407
AK021804	2035.82	1578.29	1626.56	1726.48	1804.57	1672.16	1270.68	1336.08	1303.18	1750.47	1781.42	1835.74	1956.99	1880.73	1890.45	1837.69	1944.31	2041.83	1426.08	1517.7	1517.23
AK021876	44.4929	42.9923	28.288	45.6164	36.4858	38.9506	45.0951	34.588	34.2171	51.342	54.7272	54.3005	67.1694	32.6916	35.4017	32.4716	22.9305	36.0587	27.1538	29.9153	23.4775
AK021888	533.915	544.569	531.814	544.421	604.481	548.932	569.201	616.654	581.69	478.546	538.336	508.709	482.893	495.182	525.968	563.179	529.312	600.603	596.379	595.315	558.569
AK021933	62.9412	74.5199	73.5488	93.216	67.055	72.4663	64.1353	59.2937	62.5683	68.7789	59.1947	60.9689	49.9232	41.3453	34.3902	35.5158	37.262	55.2149	54.3077	48.8617	49.8897
AK021977	144.331	120.378	92.4075	86.2744	86.777	89.6771	105.222	95.8581	60.6131	73.6225	84.8829	80.0217	94.4002	99.9979	76.8723	83.2085	91.7219	109.303	60.3419	86.7544	84.1278
AK022030	1845.91	1639.44	1791.57	1762.18	1898.25	1841.55	1570.31	1669.12	1509.46	1579.01	1664.15	1548.99	1598.45	1837.46	1757.95	1682.43	1610.87	1647.43	1658.4	1581.52	1734.4
AK022382	43.4077	58.2784	59.4048	48.5913	45.3607	35.3273	72.1522	60.2819	52.792	52.3107	40.2077	44.7741	38.1232	39.4223	28.3214	29.4274	39.1729	33.8051	37.2108	29.9153	19.5646
AK022787	0	0	0	0	1.97221	0.905829	0	0.988228	0	0.968717	0	0	1.81539	0	0	0	1.91087	0	1.0057	0	0
AK022793	0	0	0	0	0	0	0	0	0	0	0	0	0	0	0	0	0	0	0	0	0
AK022898	1.08519	1.91077	0.942933	2.97498	1.97221	3.62332	2.00423	3.95291	5.86578	0.968717	0	3.81056	0.907694	0	1.01148	2.02947	1.91087	0	1.0057	3.98871	0.97823
AK022914	1.08519	0	0.942933	0	0	0.905829	5.01057	3.95291	0.97763	2.90615	5.5844	2.85792	2.72308	1.92304	3.03443	2.02947	1.91087	0	5.02849	3.98871	4.89115
AK022915	652.201	653.482	693.056	708.045	653.786	678.466	584.232	587.007	559.205	544.419	507.064	530.62	476.539	497.105	521.923	786.421	788.235	824.843	832.718	858.57	838.343
AK022993	17.3631	27.7061	16.0299	23.7998	20.7082	18.1166	17.0359	15.8116	18.575	17.4369	17.8701	17.1475	21.7847	23.0764	15.1722	23.339	25.7968	28.1709	16.0912	5.98307	9.7823
AK022997	133.479	121.334	120.695	667.387	719.855	728.286	200.423	184.799	198.459	67.8102	67.0128	71.448	150.677	133.651	138.572	79.1495	85.9892	72.1174	67.3818	40.8843	66.5196
AK023033	0	0	0	0	0	0	0	0	0	0	0	0	0	0	0	0	0	0	0	0	0
AK023040	103.093	84.0738	117.867	110.074	126.221	118.664	103.218	81.0347	87.0091	79.4348	85.9998	76.2112	108.923	102.882	92.0445	83.2085	60.1925	89.02	74.4217	66.8109	91.9536
AK023159	209.442	213.051	192.358	131.891	148.901	136.78	152.321	158.116	149.577	164.682	175.35	173.38	219.662	227.88	216.456	239.478	193.954	228.748	238.35	193.452	212.276
AK023178	46.6633	45.8584	48.0896	54.5413	45.3607	37.139	46.0972	31.6233	41.0605	30.999	31.2727	45.7267	41.7539	27.884	38.4362	52.7663	42.9946	57.4686	42.2393	52.8504	41.0856
AK023304	14.1075	11.4646	14.144	11.8999	13.8054	9.05829	11.0233	12.847	8.79867	8.71845	10.0519	9.52639	15.4308	11.5382	10.1148	6.08842	6.68805	2.25367	5.02849	4.98589	5.86938
AK023417	0	0	0	0	0	0	0	0	0.97763	0	0	0	0	0	0	0	0	0	0	0	0
AK023457	78.1339	73.5645	81.0923	71.3995	74.9438	61.5964	87.1839	82.0229	86.0315	54.2482	83.7661	80.0217	98.9387	74.0369	89.01	92.3411	122.296	113.81	101.575	123.65	127.17
AK023507	16.2779	21.0184	8.4864	139.824	175.526	128.628	118.249	102.776	107.539	63.9353	74.831	74.3059	112.554	147.112	114.297	41.6042	37.262	37.1856	45.2564	54.8448	70.4325
AK023515	1.08519	0.955384	0.942933	0	0	0.905829	1.00211	7.90582	1.95526	0	0	1.90528	1.81539	1.92304	2.02296	2.02947	0.955436	1.12684	1.0057	4.98589	0
AK023548	0	0	0	0	0	0	0	0	0	0	0	0	0	0	0	0	0	0	1.0057	0	0
AK023566	36.8966	39.1707	32.0597	23.7998	28.597	36.2332	28.0592	26.6821	30.3065	17.4369	24.5714	29.5318	47.2001	39.4223	22.2525	21.3095	27.7076	29.2977	32.1823	26.9238	24.4557
AK023614	1.08519	0	1.88587	0.99166	1.97221	0.905829	1.00211	0	0	0	1.11688	0	0	0	1.01148	1.01474	0	0	0	0	0
AK023627	75.9635	67.8322	63.1765	52.558	58.1801	58.8789	55.1163	72.1406	57.6802	30.999	46.909	53.3478	66.2617	55.7681	55.6313	51.7516	46.8164	60.8491	32.1823	41.8815	41.0856
AK023809	3.25558	6.68769	3.77173	39.6664	40.4302	44.3856	6.01268	1.97646	2.93289	3.87487	3.35064	2.85792	0	0.961518	0	4.05895	11.4652	11.2684	25.1425	23.9323	21.5211
AK024092	299.513	240.757	235.733	254.857	234.692	244.574	257.543	222.351	273.736	255.741	289.272	207.675	247.801	250.956	222.525	249.625	214.973	256.918	207.174	218.382	274.883
AK024119	2.17039	4.77692	1.88587	4.9583	1.97221	7.24663	3.00634	5.92937	0	0.968717	4.46752	2.85792	8.16925	8.65366	14.1607	2.02947	2.86631	4.50734	2.0114	0.997178	3.91292
AK024134	0	0	0.942933	2.97498	0	1.81166	1.00211	0	2.93289	0	0	0.952639	0	0	0	0	1.91087	0	0	0	0
AK024141	27.1298	30.5723	23.5733	111.066	87.7631	93.3004	13.0275	8.89405	8.79867	24.2179	23.4545	25.7213	11.8	16.3458	16.1836	22.3242	22.9305	27.044	24.1368	23.9323	28.3687
AK024242	1.08519	0	0	0	0	0	0	0	0	0	0	0	0	0	0	0	0	0	0	0	0
AK024243	5.42596	4.77692	6.60053	0.99166	3.94441	1.81166	8.01691	7.90582	6.84341	9.68717	7.81816	12.3843	9.07694	11.5382	15.1722	7.10316	9.55436	11.2684	2.0114	5.98307	8.80407
AK024248	80.3043	88.8507	62.2336	85.2827	72.9716	100.547	77.1628	68.1877	91.8972	60.0605	52.4934	83.8323	112.554	86.5366	97.1019	96.4	104.143	105.923	94.5356	90.7432	117.388
AK024535	0	0.955384	1.88587	0	0.986103	0	0	0	0	1.93743	0	0	0	0.961518	0	1.01474	0	1.12684	1.0057	2.99153	0
AK024736	0	0.955384	1.88587	7.93328	8.87492	5.43497	7.0148	0.988228	2.93289	6.78102	7.81816	3.81056	3.63078	4.80759	3.03443	2.02947	1.91087	7.88785	4.02279	4.98589	0.97823
AK024936	0	1.91077	0	0.99166	0.986103	0.905829	0	0	0	0	1.11688	0.952639	0.907694	0.961518	0	1.01474	0	3.38051	1.0057	0	0
AK024998	9.76673	23.8846	19.8016	10.9083	9.86103	15.3991	12.0254	16.7999	11.7316	29.0615	10.0519	21.9107	11.8	10.5767	14.1607	4.05895	11.4652	4.50734	7.03989	14.9577	6.84761
AK025061	6.51116	7.64307	5.6576	6.94162	10.8471	13.5874	7.0148	8.89405	12.7092	9.68717	10.0519	5.71584	8.16925	6.73063	7.08034	5.07369	1.91087	7.88785	9.05128	6.98024	0.97823
AK025117	362.454	332.473	332.855	267.748	321.469	283.524	307.649	306.351	292.311	330.333	300.441	308.655	282.293	292.302	328.73	311.524	289.497	320.021	270.533	272.229	288.578
AK025127	23.8742	13.3754	29.2309	7.93328	11.8332	4.52914	16.0338	19.7646	15.6421	16.4682	25.6883	25.7213	15.4308	16.3458	13.1492	22.3242	13.3761	12.3952	14.0798	18.9464	19.5646
AK025140	1886.06	1792.3	1863.24	1457.74	1500.85	1549.87	1956.13	2044.64	1927.89	1859.94	1831.68	1770	1884.37	1980.73	2012.84	1803.19	1815.33	1835.61	1893.73	1750.05	1740.27
AK025288	351.602	267.507	231.019	264.773	245.54	278.995	304.643	204.563	248.318	207.305	266.934	223.87	204.231	180.765	174.986	204.977	195.864	200.577	142.809	183.481	208.363
AK025321	1.08519	1.91077	0.942933	1.98332	0.986103	1.81166	2.00423	1.97646	0	0.968717	1.11688	0	0.907694	0	0	0	0.955436	1.12684	1.0057	0	1.95646
AK025511	2.17039	3.82153	4.71467	4.9583	4.93051	0.905829	3.00634	0	3.91052	5.8123	1.11688	0.952639	3.63078	1.92304	3.03443	6.08842	0.955436	3.38051	4.02279	0.997178	0.97823
AK025664	37.9817	34.3938	28.288	21.8165	24.6526	19.9282	48.1015	31.6233	27.3736	23.2492	27.922	40.0109	35.4001	34.6147	45.5165	33.4863	21.975	16.9025	27.1538	27.921	41.0856
AK025726	316.876	258.909	249.877	277.665	228.776	250.009	256.541	249.033	271.781	250.898	269.168	270.55	294.093	344.224	334.799	214.11	199.686	210.718	184.043	207.413	235.753
AK025793	19.5335	16.2415	26.4021	63.4662	48.319	38.0448	3.00634	7.90582	4.88815	10.6559	21.2207	19.0528	6.35386	0.961518	2.02296	23.339	38.2174	30.4245	27.1538	25.9266	19.5646
AK025975	8.68154	8.59845	6.60053	8.92494	15.7776	19.0224	2.00423	1.97646	1.95526	7.74974	6.70128	9.52639	8.16925	5.76911	3.03443	11.1621	10.5098	11.2684	13.0741	7.97742	5.86938
AK026244	27.1298	21.0184	16.0299	23.7998	25.6387	14.4933	27.0571	20.7528	13.6868	23.2492	26.8051	27.6265	27.2308	32.6916	21.241	28.4126	27.7076	22.5367	19.1083	17.9492	14.6734
AK026379	3.25558	3.82153	3.77173	0.99166	0.986103	1.81166	53.112	44.4702	39.1052	1.93743	2.23376	9.52639	12.7077	20.1919	15.1722	8.1179	4.77718	6.76101	2.0114	1.99436	1.95646
AK026392	1.08519	0.955384	0	1.98332	0	0.905829	0	0	1.95526	1.93743	1.11688	0.952639	0.907694	0	0	1.01474	0	0	0	0	0
AK026502	73.7931	65.9215	82.0352	77.3495	66.0689	82.4304	47.0994	81.0347	79.1881	115.277	110.571	103.838	81.6925	60.5757	74.8494	105.533	96.499	120.571	83.4729	112.681	99.7794
AK026512	5.42596	6.68769	8.4864	3.96664	8.87492	6.3408	4.00846	4.94114	5.86578	5.8123	7.81816	8.57376	4.53847	7.69215	7.08034	7.10316	0.955436	12.3952	7.03989	5.98307	4.89115
AK026714	17.3631	11.4646	13.2011	7.93328	17.7498	18.1166	21.0444	5.92937	16.6197	10.6559	7.81816	24.7686	12.7077	10.5767	6.06887	8.1179	16.2424	4.50734	4.02279	4.98589	18.5864
AK026736	0	0	0	0	0	0	1.00211	0	0	0	0	0.952639	0	1.92304	0	1.01474	0	0	0	0	0
AK026758	21.7039	22.9292	39.6032	24.7915	20.7082	25.3632	10.0211	20.7528	18.575	26.1554	24.5714	18.1002	23.6	29.8071	21.241	27.3979	23.8859	31.5514	22.1254	22.9351	36.1945
AK026777	26.0446	16.2415	17.9157	6.94162	6.90272	6.3408	20.0423	20.7528	16.6197	5.8123	5.5844	7.62112	23.6	35.5762	19.2181	23.339	15.287	18.0294	11.0627	11.9661	13.6952
AK026905	69.4523	58.2784	53.7472	28.7581	30.5692	23.5516	37.0782	44.4702	34.2171	31.9677	32.3895	39.0582	56.277	38.4607	40.4591	37.5453	48.7272	36.0587	30.1709	37.8927	35.2163
AK027091	66.1968	42.0369	55.6331	59.4996	46.3468	49.8206	136.287	114.634	112.427	59.0917	55.844	61.9216	71.7078	57.6911	60.6887	80.1642	59.237	60.8491	64.3647	86.7544	63.5849
AK027145	0	0.955384	0	0	0	0	0	1.97646	2.93289	0	2.23376	0.952639	0.907694	2.88455	3.03443	1.01474	0.955436	2.25367	3.01709	0.997178	0
AK027190	0	0	0	0	0	0	0	0	0	0	0	0	0	0	0	0	0	0	0	0	0
AK027252	0	0	0	0	0	0	0	0	0	0	0	0	0	0	0	0	0	0	0	0	0
AK027257	0	0	0	0	0	0	0	0	0	0	0	0	0	0	0	0	0	0	0	0	0
AK027332	1.08519	0.955384	0	0.99166	0	3.62332	0	0.988228	1.95526	0	0	0.952639	2.72308	0	0	0	0.955436	0	0	0	1.95646
AK027541	0	0	0	0	0	0	0	0	0	0	0	0	0	0	0	0	0	0	0	0	0
AK027840	0	0	0	0	0	0	0	0	0	0	0	0	0	0	0	0	0	0	0	0	0
AK054623	56.43	62.0999	52.8043	41.6497	47.3329	42.574	78.1649	62.2583	60.6131	72.6538	58.0778	53.3478	51.7386	59.6141	56.6428	46.6779	61.1479	49.5807	65.3704	64.8165	43.0421
AK054635	21.7039	13.3754	18.8587	28.7581	27.6109	34.4215	22.0465	19.7646	10.7539	17.4369	17.8701	21.9107	34.4924	21.1534	31.3558	12.1768	16.2424	16.9025	17.0969	25.9266	18.5864
AK054708	0	0	0	0	0	0	0	0	0	0	0	0	0	0	0	0	0	0	0	0	0
AK054710	0	0	0	0	0	0	0	0	0	0	0	0	0	0	0	0	0	0	0	0	0
AK054726	0	0	0	0	0	0	0	0	0	0	0	0	0	0	0	0	0	0	0	0	0
AK054749	0	0	0	0	0	0	0	0	0	0	0	0	0	0	0	0	0	0	0	0	0
AK054753	10.8519	8.59845	7.54347	22.8082	21.6943	14.4933	14.0296	9.88228	10.7539	3.87487	6.70128	5.71584	4.53847	5.76911	5.05739	2.02947	2.86631	4.50734	4.02279	8.9746	2.93469
AK054837	22.789	19.1077	32.0597	20.8249	22.6804	24.4574	18.0381	30.6351	24.4408	19.3743	17.8701	17.1475	23.6	29.8071	22.2525	21.3095	26.7522	25.9172	26.1481	13.9605	26.4122
AK054845	0	0	0.942933	0.99166	0	0.905829	0	0.988228	0	0	0	0	0	0	0	0	0	0	0	0	0
AK054905	0	0	0	0.99166	0.986103	0	1.00211	0	0.97763	0	0	0	1.81539	0	0	0	0	0	1.0057	0	0
AK054921	223.55	221.649	245.163	287.581	319.497	331.533	249.526	268.798	173.041	222.805	247.948	239.113	178.816	124.036	149.699	184.682	195.864	179.167	231.311	193.452	216.189
AK054970	435.162	341.072	362.086	376.831	367.816	413.964	401.848	382.444	345.104	283.834	368.571	314.371	352.185	350.954	372.224	446.484	420.392	397.773	370.097	384.911	392.27
AK054972	6.51116	6.68769	2.8288	3.96664	6.90272	5.43497	9.01903	8.89405	8.79867	6.78102	1.11688	6.66848	8.16925	5.76911	6.06887	3.04421	8.59892	6.76101	1.0057	7.97742	5.86938
AK054988	2.17039	1.91077	1.88587	4.9583	3.94441	0.905829	0	0.988228	1.95526	3.87487	7.81816	2.85792	0	0	2.02296	2.02947	0	1.12684	0	0.997178	1.95646
AK054990	1.08519	0	0	0	0	0	0	0	0	0	0	0	0.907694	0	0	0	0	0	0	0	0
AK055017	293.002	242.667	240.448	237.007	250.47	250.915	241.509	250.022	210.191	165.651	205.506	218.154	264.139	204.803	266.019	276.009	271.344	268.187	229.299	241.317	300.317
AK055055	0	0	0	0	0	0	0	0	0	0	1.11688	0	0	0	0	0	0	0	0	0	0
AK055145	0	0	0	0	0	0	0	0	0	0	0	0	0	0	0	0	0	0	0	0	0
AK055197	298.428	218.783	266.85	90.241	107.485	77.9013	122.258	162.069	140.779	371.019	384.207	370.577	242.354	190.381	210.387	300.362	355.422	338.051	149.849	174.506	188.798
AK055250	0	2.86615	5.6576	4.9583	4.93051	4.52914	2.00423	1.97646	1.95526	1.93743	1.11688	4.7632	4.53847	0	2.02296	2.02947	1.91087	1.12684	6.03419	0.997178	4.89115
AK055254	8.68154	9.55384	5.6576	8.92494	10.8471	7.24663	14.0296	5.92937	11.7316	4.84359	8.93505	6.66848	4.53847	5.76911	10.1148	5.07369	8.59892	6.76101	7.03989	4.98589	5.86938
AK055257	27.1298	28.6615	23.5733	21.8165	27.6109	10.8699	25.0528	30.6351	31.2842	19.3743	27.922	19.0528	19.0616	30.7686	28.3214	20.2947	34.3957	31.5514	33.188	18.9464	27.3904
AK055260	0	0	0	0	0	0	0	0	0.97763	0	0	0	0.907694	0	0	0	0	0	0	0	0
AK055267	0	0.955384	0	0	0	0	0	0	0	0.968717	0	0	0	0	0	0	0	0	0	0	0
AK055272	2.17039	1.91077	0.942933	0	0	0	0	0	0	0	0	0	0	0.961518	3.03443	0	0	0	0	0	0
AK055323	39.0669	30.5723	37.7173	73.3828	55.2217	80.6188	37.0782	55.3407	33.2394	53.2794	59.1947	48.5846	246.893	243.264	248.824	13.1916	20.0642	20.283	19.1083	24.9294	16.6299
AK055332	3.25558	1.91077	0.942933	3.96664	0	1.81166	0	3.95291	0	4.84359	7.81816	1.90528	0	0.961518	0	0	0.955436	3.38051	6.03419	2.99153	6.84761
AK055351	3.25558	1.91077	2.8288	6.94162	6.90272	10.8699	2.00423	7.90582	2.93289	0.968717	1.11688	1.90528	3.63078	6.73063	4.04591	0	2.86631	2.25367	5.02849	0.997178	2.93469
AK055364	0	0	0	0	0	0	0	0	0	0	0	0	0	0	0	0	0	0	0	0	0
AK055368	1.08519	0	0	0.99166	0	0	0	0	0.97763	0.968717	0	0	0	0	1.01148	1.01474	0	1.12684	1.0057	0	0.97823
AK055370	436.247	452.852	393.203	612.846	562.078	571.578	428.905	497.078	422.336	372.956	393.142	372.482	493.786	566.334	541.141	489.103	475.807	502.568	463.627	473.659	514.549
AK055384	62.9412	62.0999	59.4048	48.5913	42.4024	45.2914	43.0909	58.3054	39.1052	52.3107	50.2596	62.8742	54.4617	57.6911	45.5165	42.619	49.6827	54.0881	53.302	37.8927	44.9986
AK055386	47.7485	44.903	59.4048	3.96664	5.91662	3.62332	14.0296	11.8587	5.86578	34.8738	39.0908	39.0582	160.662	131.728	173.974	64.9432	57.3262	60.8491	55.3134	53.8476	43.0421
AK055408	6.51116	7.64307	16.9728	17.8499	8.87492	19.0224	13.0275	9.88228	11.7316	14.5308	16.7532	14.2896	18.1539	13.4613	12.1377	12.1768	16.2424	12.3952	11.0627	13.9605	7.82584
AK055458	0	0	0	0	0.986103	0	2.00423	0	0	0	1.11688	1.90528	1.81539	0.961518	3.03443	0	0	2.25367	0	0	1.95646
AK055459	0	0	0	0	0.986103	0	0	0	0	0	0	0	0	0	0	0	0	0	0	0	0.97823
AK055533	0	0	0	0	0	0	0	0	0	0	0	0	0	0	0	0	0	0	0	0	0
AK055550	0	0	1.88587	0.99166	0.986103	1.81166	0	0	0	0	1.11688	0	0	0	0	0	0	0	0	0	0
AK055570	5.42596	4.77692	2.8288	1.98332	0	0.905829	16.0338	21.741	20.5302	0.968717	1.11688	1.90528	0	0.961518	2.02296	8.1179	3.82174	3.38051	3.01709	5.98307	2.93469
AK055601	848.621	970.67	908.045	641.604	623.217	663.973	1044.2	1003.05	983.496	1007.47	1013.01	940.255	883.186	908.635	996.306	953.853	1000.34	884.566	901.105	873.528	877.472
AK055623	0	0	0	0	0	0	0	0	0	0	0	0	0	0	0	0	0	0	0	0	0
AK055631	1.08519	0	0.942933	0	0	0	0	0	0	0	0	0	0	0	0	0	0	0	0	0.997178	0
AK055656	3.25558	1.91077	0	0.99166	2.95831	0	0	0	0.97763	0	0	0	0.907694	0.961518	0	0	0.955436	0	0	0.997178	0
AK055694	5.42596	10.5092	8.4864	12.8916	7.88882	10.8699	5.01057	6.91759	10.7539	5.8123	10.0519	14.2896	8.16925	4.80759	13.1492	16.2358	13.3761	14.6489	13.0741	11.9661	14.6734
AK055712	46.6633	43.9476	50.9184	30.7415	26.6248	31.704	43.0909	30.6351	34.2171	33.9051	25.6883	37.1529	27.2308	31.7301	22.2525	39.5748	38.2174	55.2149	50.2849	34.9012	47.9333
AK055772	8.68154	7.64307	1.88587	1.98332	0.986103	1.81166	5.01057	1.97646	4.88815	2.90615	1.11688	5.71584	4.53847	3.84607	7.08034	3.04421	2.86631	2.25367	1.0057	2.99153	5.86938
AK055785	59.6856	45.8584	31.1168	42.6414	53.2495	44.3856	37.0782	42.4938	51.8144	48.4359	49.1427	60.9689	55.3693	49.999	53.6083	45.6632	38.2174	69.8638	69.3932	48.8617	54.7809
AK055803	0	0	0.942933	0	0	0	0	0.988228	0	1.93743	0	0.952639	0	0	0	0	0	0	0	0.997178	0
AK055811	0	0	0	0	0	0	0	0	0	0	0	0	0	0	0	0	0	0	0	0	0
AK055849	41.2373	40.1261	40.5461	51.5663	38.458	41.6681	65.1374	56.329	46.9263	49.4046	59.1947	59.0636	39.9385	49.999	43.4935	82.1937	64.9696	63.1028	59.3362	50.8561	69.4543
AK055853	0	0	0	0	0	0	0	0	0.97763	0.968717	1.11688	0.952639	0	0	0	1.01474	0	0	0	0.997178	0
AK055856	0	0	0	0	0	0	0	0	0	0	0	0	0	0	1.01148	0	0	0	0	0	0
AK055876	0	0	0	1.98332	0.986103	0	0	0	0	0.968717	2.23376	0	0	0	0	2.02947	0	0	3.01709	1.99436	1.95646
AK055890	1.08519	0	0	0.99166	0.986103	1.81166	0	0	0	0	1.11688	0.952639	0	0	1.01148	0	0	1.12684	1.0057	0.997178	0.97823
AK055910	201.846	166.237	186.701	216.182	224.831	220.116	229.484	188.751	216.056	205.368	237.896	237.207	183.354	173.073	182.066	197.874	210.196	220.86	179.014	201.43	208.363
AK055918	7.59635	17.1969	8.4864	22.8082	31.5553	22.6457	15.0317	21.741	10.7539	6.78102	4.46752	15.2422	2.72308	11.5382	7.08034	6.08842	18.1533	12.3952	8.04558	12.9633	8.80407
AK055932	0	0	0	0	0.986103	0	0	0	0	0	0	0	0	0	0	0	0	1.12684	0	0	0
AK055957	2.17039	2.86615	3.77173	0.99166	0.986103	1.81166	2.00423	0.988228	1.95526	2.90615	5.5844	4.7632	0.907694	3.84607	3.03443	6.08842	4.77718	3.38051	3.01709	2.99153	2.93469
AK055967	137.819	139.486	142.383	138.832	143.971	124.099	153.323	164.046	164.242	102.684	112.805	100.027	139.785	139.42	107.217	78.1348	97.4545	80.0053	78.4444	71.7968	91.9536
AK055974	0	0	0	0	1.97221	0	0	0	0	0	0	0	0	0	0	0	0	1.12684	0	0	0
AK055980	0	0	0	0	0	0	0	0	0	0	0	0	0	0	0	0	0	0	0	0	0
AK055981	52.0893	39.1707	28.288	46.608	62.1245	37.139	68.1437	61.2701	64.5236	67.8102	65.896	78.1164	23.6	32.6916	38.4362	84.2232	78.3458	72.1174	77.4387	94.7319	72.389
AK056073	55.3448	30.5723	40.5461	19.8332	30.5692	30.7982	29.0613	27.6704	23.4631	40.6861	35.7402	37.1529	36.3078	34.6147	31.3558	30.4421	29.6185	31.5514	30.1709	30.9125	42.0639
AK056077	0	0	0	0	0	0	0	0	0	0	0	0	0	0	0	0	0	0	0	0	0
AK056081	20.6187	10.5092	15.0869	13.8832	10.8471	12.6816	7.0148	10.8705	7.82104	8.71845	15.6363	10.479	31.7693	19.2304	20.2296	16.2358	11.4652	10.1415	17.0969	12.9633	3.91292
AK056098	14.1075	10.5092	8.4864	15.8666	12.8193	12.6816	14.0296	7.90582	25.4184	17.4369	18.987	15.2422	10.8923	7.69215	8.09182	21.3095	21.0196	11.2684	22.1254	15.9548	31.3034
AK056105	0	0	0	0.99166	2.95831	0.905829	0	0	0	1.93743	1.11688	0.952639	1.81539	2.88455	3.03443	1.01474	0.955436	0	0	0.997178	0.97823
AK056135	0	0	0	0	0	0	0	0	0	0	0	0	0	0	0	0	0	0	0	0	0
AK056182	11.9371	4.77692	11.3152	19.8332	17.7498	21.7399	4.00846	8.89405	4.88815	10.6559	13.4026	5.71584	5.44617	12.4997	6.06887	8.1179	11.4652	11.2684	8.04558	9.97178	4.89115
AK056196	7.59635	12.42	13.2011	14.8749	8.87492	9.96412	1.00211	2.96468	4.88815	2.90615	6.70128	3.81056	0.907694	0.961518	0	38.56	37.262	32.6782	23.1311	15.9548	19.5646
AK056211	32.5558	26.7507	33.0027	16.8582	18.7359	21.7399	34.0719	14.8234	32.2618	56.1856	49.1427	36.2003	4.53847	5.76911	8.09182	24.3537	21.975	36.0587	24.1368	18.9464	13.6952
AK056228	2.17039	11.4646	3.77173	5.94996	4.93051	11.7758	1.00211	2.96468	1.95526	2.90615	1.11688	7.62112	4.53847	0	5.05739	0	2.86631	0	0	1.99436	1.95646
AK056246	49.9189	32.483	32.0597	31.7331	29.5831	35.3273	23.0486	29.6468	29.3289	34.8738	29.0389	33.3424	49.0155	31.7301	45.5165	31.4569	19.1087	29.2977	35.1994	39.8871	30.3251
AK056252	5.42596	5.7323	1.88587	4.9583	0.986103	0.905829	4.00846	0.988228	1.95526	4.84359	10.0519	5.71584	1.81539	0	1.01148	4.05895	2.86631	6.76101	14.0798	13.9605	9.7823
AK056253	15.1927	16.2415	5.6576	5.94996	4.93051	12.6816	7.0148	10.8705	15.6421	1.93743	4.46752	4.7632	24.5077	16.3458	25.2869	13.1916	9.55436	3.38051	8.04558	16.952	3.91292
AK056267	0	0	0	0	0	0	0	0	0	0	0	0	0	0	0	0	0	0	0	0	0
AK056351	2.17039	9.55384	1.88587	13.8832	15.7776	21.7399	1.00211	5.92937	3.91052	1.93743	1.11688	2.85792	3.63078	3.84607	5.05739	10.1474	5.73262	9.01468	11.0627	8.9746	2.93469
AK056368	94.4118	75.4753	76.3776	125.941	158.763	122.287	85.1797	93.8816	97.763	93.9656	116.156	106.696	93.4925	67.3063	79.9067	64.9432	73.5686	67.6101	84.4786	79.7742	75.3237
AK056396	13.0223	19.1077	11.3152	7.93328	1.97221	2.71749	28.0592	19.7646	33.2394	1.93743	1.11688	0.952639	8.16925	10.5767	8.09182	21.3095	15.287	14.6489	20.114	23.9323	27.3904
AK056431	98.7525	75.4753	67.8912	73.3828	69.0272	79.7129	1.00211	0.988228	1.95526	31.9677	14.5194	39.0582	13.6154	11.5382	10.1148	97.4148	97.4545	100.288	121.689	116.67	108.584
AK056432	0	0	0	0	0	0	0	0	0	0	0	0	0	0	0	0	0	0	0	0.997178	0
AK056485	0	0	0	0	0	0	12.0254	11.8587	12.7092	2.90615	2.23376	0.952639	1.81539	0.961518	2.02296	1.01474	0	0	0	0	0
AK056486	37.9817	28.6615	22.6304	112.058	104.527	81.5246	32.0676	27.6704	23.4631	114.309	166.415	130.512	9.98464	7.69215	15.1722	54.7958	54.4599	64.2296	38.2165	33.904	33.2598
AK056490	0	0	0	0	0	0	0	0	0	0	0	0	0	0	0	0	0	0	0	0	0
AK056505	0	0	0	0	0	0	0	0	0	0	0	0	0	0	0	0	0	0	0	0	0
AK056524	1.08519	0	0.942933	0	0	0	0	0.988228	0.97763	0	1.11688	0	0.907694	0.961518	0	0	0	1.12684	1.0057	0	0
AK056584	1.08519	0	0	0	0	0	0	0.988228	0	0	0	0	0	0	0	1.01474	0	0	1.0057	0	0
AK056618	10.8519	31.5277	14.144	62.4746	27.6109	43.4798	17.0359	27.6704	18.575	24.2179	24.5714	27.6265	29.0462	22.1149	23.264	20.2947	24.8413	30.4245	29.1652	37.8927	30.3251
AK056623	194.249	172.924	166.899	137.841	151.86	160.332	109.23	114.634	119.271	130.777	125.091	125.748	148.862	140.382	141.607	181.638	212.107	191.562	211.197	266.246	221.08
AK056625	0	0	0	0	0	0	0	0	0	0	0	0	0	0	0	0	0	0	0	0	0
AK056657	16.2779	7.64307	3.77173	4.9583	3.94441	5.43497	9.01903	4.94114	8.79867	6.78102	6.70128	12.3843	6.35386	9.61518	6.06887	7.10316	2.86631	7.88785	11.0627	10.969	0.97823
AK056686	0	0	0	0	0	0	0	0	0	0	2.23376	0	0	0	0	0	0	0	0	0	0
AK056689	0	0	0	0.99166	0	0	0	0	1.95526	0	0	0	0.907694	0	0	0	0	0	0	0	0
AK056780	6.51116	2.86615	10.3723	15.8666	31.5553	30.7982	3.00634	5.92937	0.97763	1.93743	2.23376	5.71584	0.907694	3.84607	3.03443	1.01474	0	0	0	2.99153	0
AK056817	107.434	126.111	119.753	274.69	237.651	238.233	157.332	144.281	154.466	130.777	134.026	130.512	80.7848	60.5757	64.7346	124.813	161.469	146.489	170.969	136.613	136.952
AK056897	46.6633	75.4753	52.8043	25.7832	35.4997	37.139	29.0613	47.4349	38.1276	117.215	112.805	124.796	24.5077	24.038	18.2066	41.6042	56.3707	42.8197	82.4672	54.8448	74.3455
AK056973	28.215	11.4646	5.6576	9.9166	13.8054	12.6816	5.01057	11.8587	9.7763	12.5933	14.5194	9.52639	11.8	14.4228	12.1377	13.1916	13.3761	9.01468	4.02279	5.98307	6.84761
AK056982	8.68154	16.2415	11.3152	21.8165	16.7637	15.3991	16.0338	9.88228	13.6868	6.78102	7.81816	7.62112	16.3385	17.3073	14.1607	13.1916	12.4207	14.6489	14.0798	15.9548	19.5646
AK057177	75.9635	70.6984	74.4917	22.8082	30.5692	25.3632	10.0211	11.8587	5.86578	14.5308	12.2857	11.4317	26.3231	13.4613	15.1722	69.0021	75.4794	76.6248	103.587	84.7601	74.3455
AK057187	34.7262	42.9923	33.9456	16.8582	12.8193	11.7758	16.0338	20.7528	17.5973	50.3733	58.0778	57.1584	18.1539	25.961	16.1836	34.5011	27.7076	33.8051	31.1766	32.9069	19.5646
AK057188	0	0	0	0	0	0	0	0	0	0	0	0	0	0	0	0	0	0	0	0	0
AK057218	0	0	0	0	0	0	0	0	0	0	0	0	0	0	0	0	0	0	0	0	0
AK057259	0	0	0	0	0	0	0	0	0	0	0	0	0	0.961518	0	0	0	0	1.0057	0	0
AK057304	0	0	0	0	0	0	0	0	0	0	0	0	0	0	0	0	0	0	0	0	0
AK057316	0	0	0	0	0	0	0	0	0	0	0	0	0	0	0	0	0	0	0	0	0
AK057317	0	0	0	0	0	0	0	0	0	0	0	0	0	0	0	0	0	0	0	0	0
AK057321	37.9817	63.0553	39.6032	30.7415	18.7359	35.3273	37.0782	45.4585	53.7697	57.1543	40.2077	57.1584	56.277	58.6526	58.6657	40.5895	55.4153	77.7516	57.3248	48.8617	47.9333
AK057332	0	0	0	0	0	0	0	0	0.97763	0.968717	0	0	0	0	1.01148	1.01474	0	0	0	0	0
AK057379	2.17039	0.955384	0.942933	0	0	0	1.00211	0.988228	0.97763	0	0	0.952639	0	0	1.01148	0	0	0	0	0.997178	0
AK057438	0	0	0	0	0	0	0	0	0	0	0	0	0	0	0	0	0	0	0	0	0
AK057448	0	0	0	0	0	0	0	0	0	0	0	0	0	0	0	0	0	0	0	0	0
AK057451	7.59635	6.68769	6.60053	7.93328	5.91662	5.43497	2.00423	4.94114	5.86578	0.968717	6.70128	6.66848	6.35386	7.69215	7.08034	7.10316	8.59892	4.50734	6.03419	3.98871	4.89115
AK057455	4.34077	10.5092	5.6576	5.94996	6.90272	9.05829	15.0317	9.88228	6.84341	7.74974	7.81816	9.52639	8.16925	11.5382	6.06887	11.1621	6.68805	3.38051	8.04558	3.98871	6.84761
AK057471	0	0	0.942933	0	0	0	0	0	0.97763	0	0	0	0	0.961518	0	0	0.955436	0	0	0	0.97823
AK057473	0	0	0	0	0	0	0	0	0	0	0	0	0	0	0	0	0	0	0	0	0
AK057513	0	0	0	0	0	0	0	0	0	0	0	0	0	0	0	0	0	0	0	0	0
AK057515	0	0	0	0	0	0	0	0	0	0	0	0	0	0	0	0	0	0	0	0	0
AK057519	1.08519	2.86615	0.942933	4.9583	8.87492	10.8699	7.0148	6.91759	8.79867	5.8123	15.6363	8.57376	3.63078	4.80759	5.05739	1.01474	2.86631	1.12684	10.057	3.98871	1.95646
AK057554	0	0	0	0	0	0	0	0	0	0	0	0	0	0	0	0	0	0	0	0	0
AK057596	45.5781	39.1707	39.6032	40.6581	32.5414	30.7982	33.0698	37.5526	36.1723	36.8113	52.4934	45.7267	64.4463	49.999	47.5395	51.7516	39.1729	27.044	35.1994	35.8984	37.1727
AK057604	78.1339	52.5461	47.1467	55.5329	70.0133	57.9731	49.1036	62.2583	53.7697	36.8113	50.2596	51.4425	58.0924	52.8835	53.6083	52.7663	44.9055	54.0881	64.3647	46.8673	61.6285
AK057657	2169.3	1874.46	1997.13	1962.49	1854.86	1808.03	2058.34	2087.14	2005.12	2440.2	2266.15	2272.05	1905.25	2041.3	2005.76	2052.81	1984.44	1967.45	1857.52	1930.54	1925.16
AK057681	68.3671	56.3676	53.7472	56.5246	57.194	53.4439	62.1311	60.2819	53.7697	39.7174	60.3116	59.0636	74.4309	48.0759	56.6428	56.8253	49.6827	56.3418	55.3134	50.8561	55.7591
AK057689	7.59635	7.64307	3.77173	5.94996	1.97221	4.52914	7.0148	3.95291	5.86578	7.74974	6.70128	8.57376	1.81539	7.69215	4.04591	6.08842	10.5098	6.76101	13.0741	6.98024	1.95646
AK057719	45.5781	43.9476	37.7173	36.6914	44.3746	51.6323	17.0359	33.5997	28.3513	30.999	33.5064	38.1056	43.5693	46.1529	32.3673	54.7958	54.4599	58.5954	62.3533	42.8786	39.1292
AK057766	2.17039	0.955384	0	0.99166	2.95831	1.81166	2.00423	0	0.97763	4.84359	3.35064	1.90528	2.72308	0.961518	1.01148	6.08842	3.82174	0	1.0057	3.98871	1.95646
AK057873	3.25558	0.955384	1.88587	0.99166	1.97221	4.52914	1.00211	0.988228	0	0	0	0.952639	0.907694	0	0	1.01474	1.91087	2.25367	0	3.98871	0.97823
AK057887	1420.52	1420.66	1468.15	1416.09	1476.2	1371.43	1436.03	1463.57	1455.69	1230.27	1250.91	1295.59	1320.7	1505.74	1461.59	1259.29	1354.81	1329.67	1275.23	1318.27	1345.07
AK057897	3.25558	0.955384	0.942933	2.97498	2.95831	1.81166	0	0	0.97763	1.93743	2.23376	4.7632	0	0.961518	0	3.04421	3.82174	5.63418	5.02849	4.98589	2.93469
AK057978	121.542	96.4937	95.2362	68.4245	96.6381	100.547	116.245	91.9052	106.562	85.2471	107.221	90.5008	115.277	112.498	106.205	102.488	83.1229	87.8931	66.3761	94.7319	89.9971
AK058136	10.8519	8.59845	9.42933	18.8415	12.8193	9.96412	16.0338	11.8587	7.82104	6.78102	7.81816	8.57376	9.07694	12.4997	8.09182	8.1179	2.86631	9.01468	13.0741	6.98024	10.7605
AK058177	0	0	0	0	0	0	0	0	0	0	0	0	0	0	0	0	0	0	0	0	0
AK074396	0	0	0	0	0	0	0	0	0	0.968717	0	0	0	0	1.01148	0	0	0	0	0	0
AK074469	49.9189	61.1446	48.0896	31.7331	34.5136	19.9282	50.1057	51.3878	47.9039	31.9677	27.922	53.3478	86.2309	62.4987	70.8034	43.6337	58.2816	61.9759	30.1709	48.8617	44.9986
AK074476	194.249	174.835	163.127	154.699	170.596	187.507	146.309	166.022	146.645	154.995	160.831	142.896	133.431	145.189	163.859	194.83	171.978	167.898	178.009	148.579	179.994
AK074615	0	2.86615	2.8288	0	0	0	3.00634	3.95291	0	0.968717	1.11688	1.90528	0	0.961518	0	1.01474	0.955436	0	0	0	0
AK075019	1.08519	0	0	0	0	0	0	0	0	0.968717	0	0	0	0.961518	0	0	0	0	0	0	0
AK075337	0	0	0	0	0	0	0	0	0	0	0	0	0	0	0	0	0	0	0	0	0
AK090553	5.42596	14.3308	6.60053	16.8582	12.8193	11.7758	5.01057	10.8705	9.7763	5.8123	13.4026	9.52639	6.35386	7.69215	14.1607	5.07369	5.73262	6.76101	9.05128	10.969	8.80407
AK090593	62.9412	77.3861	86.7499	100.158	99.5964	118.664	113.239	119.576	106.562	145.308	150.779	165.759	75.3386	69.2293	87.9986	64.9432	82.1675	93.5273	113.644	64.8165	72.389
AK090604	1.08519	0.955384	0.942933	2.97498	0.986103	1.81166	0	0	0	0	1.11688	0	0.907694	0	3.03443	1.01474	0	1.12684	1.0057	0	0.97823
AK090674	212.698	165.281	191.415	192.382	176.512	166.673	164.347	167.999	165.22	147.245	184.285	172.428	217.847	236.534	257.927	229.331	233.126	227.621	219.242	210.404	244.557
AK090681	0	0	0	0	0	0	0	0	0	0	0	0	0	0	0	0	0	0	0	0	0
AK090688	0	0	0	0	0	0	0	0	0	0	0	0	0	0	0	0	0	0	0	0	0
AK090700	14.1075	12.42	14.144	1.98332	5.91662	11.7758	5.01057	3.95291	6.84341	5.8123	4.46752	2.85792	4.53847	4.80759	5.05739	3.04421	7.64349	10.1415	6.03419	5.98307	7.82584
AK090736	51.0041	31.5277	43.3749	33.7164	26.6248	35.3273	35.074	38.5409	31.2842	51.342	60.3116	57.1584	48.1078	43.2683	48.5509	37.5453	43.9501	61.9759	44.2507	59.8307	46.955
AK090788	0	0	0	0	0	0	0	0	0	0	0	0	0.907694	0	0	0	1.91087	0	1.0057	0	0
AK090844	308.195	210.184	223.475	167.591	179.471	164.861	231.488	261.88	217.034	233.461	245.714	226.728	245.985	217.303	200.273	267.891	296.185	332.416	216.225	252.286	277.817
AK090854	0	0	0	0	0	0	0	0	0	0	0	0	0	0	0	0	0	0	0	0	0
AK090895	0	0	0	0	0	0.905829	1.00211	0	0	0	1.11688	0	0	0	0	0	0	0	0	0	0
AK090904	55.3448	57.323	42.432	123.957	109.457	100.547	57.1205	54.3525	57.6802	61.0292	69.2466	44.7741	125.262	127.882	115.308	24.3537	26.7522	22.5367	20.114	21.9379	35.2163
AK090973	2.17039	2.86615	3.77173	2.97498	5.91662	0.905829	5.01057	4.94114	2.93289	3.87487	5.5844	2.85792	1.81539	1.92304	1.01148	5.07369	2.86631	2.25367	1.0057	0.997178	0.97823
AK091028	18.4483	13.3754	22.6304	29.7498	25.6387	19.9282	13.0275	5.92937	9.7763	7.74974	11.1688	5.71584	4.53847	7.69215	12.1377	15.2211	15.287	7.88785	19.1083	15.9548	19.5646
AK091070	59.6856	53.5015	50.9184	100.158	100.582	99.6412	47.0994	73.1288	53.7697	32.9364	52.4934	42.8688	61.7232	71.1524	65.7461	38.56	42.9946	23.6635	38.2165	21.9379	23.4775
AK091102	33.641	23.8846	21.6875	34.7081	28.597	39.8565	22.0465	38.5409	23.4631	18.4056	31.2727	34.295	27.2308	27.884	14.1607	26.3832	30.574	36.0587	24.1368	36.8956	44.9986
AK091265	0	0	0	0	0	0	0	0	0	0	0	0	0	0	0	0	0	0	0	0	0
AK091275	0	0	0	0	0	0	0	0	0	0	0	0	0	0	0	0	0	0	0	0	0
AK091365	1.08519	0.955384	0	0.99166	0	0	0	0.988228	0.97763	0	1.11688	0	1.81539	0	0	0	0.955436	1.12684	0	0	0
AK091593	0	0	0	3.96664	4.93051	5.43497	0	0	2.93289	0.968717	1.11688	3.81056	0.907694	0.961518	2.02296	2.02947	5.73262	3.38051	1.0057	2.99153	1.95646
AK091624	39.0669	23.8846	16.9728	23.7998	24.6526	22.6457	22.0465	20.7528	28.3513	30.999	32.3895	42.8688	32.677	25.961	25.2869	30.4421	21.0196	20.283	26.1481	24.9294	30.3251
AK091688	3.25558	1.91077	3.77173	11.8999	4.93051	8.15246	0	0.988228	1.95526	4.84359	7.81816	4.7632	1.81539	0	3.03443	4.05895	0.955436	2.25367	2.0114	2.99153	0
AK091729	36.8966	20.0631	24.5163	31.7331	25.6387	20.8341	28.0592	21.741	29.3289	30.999	41.3246	39.0582	42.6616	26.9225	22.2525	26.3832	29.6185	40.5661	29.1652	17.9492	29.3469
AK091866	70.5375	66.8769	63.1765	32.7248	43.3885	27.1749	86.1818	68.1877	62.5683	72.6538	70.3635	50.4899	106.2	106.729	92.0445	44.6484	68.7914	51.8344	41.2336	55.8419	59.672
AK091889	3.25558	0.955384	1.88587	2.97498	1.97221	6.3408	0	0.988228	0	0	1.11688	2.85792	1.81539	0	0	0	0.955436	0	0	1.99436	0.97823
AK091906	0	0	0.942933	0.99166	1.97221	0.905829	3.00634	0	0	0.968717	1.11688	1.90528	0	2.88455	3.03443	3.04421	0	0	0	0	0.97823
AK091996	0	0	0	0	0	0	0	0	0	0	0	0	0	0	0	0	0	0	0	0	0
AK092048	861.643	817.808	826.009	1129.5	1222.77	1152.21	796.681	823.194	758.641	703.289	724.856	656.369	702.555	766.33	751.528	669.727	691.736	704.272	795.507	765.832	738.563
AK092080	26.0446	31.5277	14.144	52.558	56.2078	50.7264	21.0444	12.847	29.3289	21.3118	23.4545	20.0054	20.877	24.9995	29.3329	43.6337	37.262	37.1856	30.1709	47.8645	50.8679
AK092087	1.08519	0	0	2.97498	0.986103	0	6.01268	4.94114	5.86578	2.90615	1.11688	4.7632	2.72308	0.961518	1.01148	1.01474	0.955436	1.12684	1.0057	1.99436	0
AK092098	68.3671	41.0815	66.9483	42.6414	29.5831	57.0672	53.112	34.588	42.0381	47.4671	37.9739	34.295	73.5232	64.4217	42.4821	52.7663	43.9501	41.6929	36.2051	47.8645	41.0856
AK092135	0	0	0	0	0	0	0	0	0	0	0	0	0	0	0	0	0	0	0	0	0
AK092150	0	0	0	0	0	0	0	0	0	0	0	0	0	0	0	0	0	0	0	0	0
AK092251	0	0	0	0	0	0	0	0	0	0	0	0	0	0	0	1.01474	0	0	0	0.997178	0
AK092313	0	0	0	0	0	0	0	0	0	0	0	0	0	0	0	0	0	0	0	0	0
AK092331	129.138	122.289	107.494	64.4579	73.9577	71.5605	66.1395	62.2583	55.7249	91.0594	85.9998	76.2112	71.7078	70.1908	67.769	71.0316	77.3903	89.02	44.2507	55.8419	55.7591
AK092380	19.5335	11.4646	12.2581	5.94996	7.88882	4.52914	12.0254	18.7763	21.5079	11.6246	7.81816	10.479	24.5077	19.2304	17.1951	23.339	25.7968	19.1562	16.0912	12.9633	15.6517
AK092451	5.42596	9.55384	2.8288	22.8082	7.88882	13.5874	7.0148	11.8587	7.82104	8.71845	10.0519	13.337	4.53847	13.4613	6.06887	8.1179	5.73262	9.01468	6.03419	11.9661	7.82584
AK092541	7.59635	6.68769	4.71467	5.94996	3.94441	7.24663	25.0528	12.847	14.6645	15.4995	27.922	10.479	6.35386	8.65366	7.08034	12.1768	13.3761	11.2684	9.05128	8.9746	14.6734
AK092589	0	0	0	0	0	0	0	0	0	0	0	0	0.907694	0	0	0	0	0	0	0	0
AK092619	4.34077	2.86615	0.942933	0	0	0	5.01057	1.97646	1.95526	2.90615	3.35064	1.90528	0.907694	1.92304	6.06887	2.02947	1.91087	2.25367	0	2.99153	2.93469
AK092965	10.8519	12.42	9.42933	12.8916	9.86103	11.7758	13.0275	5.92937	12.7092	12.5933	16.7532	5.71584	11.8	13.4613	12.1377	8.1179	9.55436	11.2684	11.0627	11.9661	14.6734
AK093002	6.51116	2.86615	3.77173	2.97498	3.94441	1.81166	2.00423	4.94114	4.88815	7.74974	5.5844	8.57376	5.44617	5.76911	1.01148	2.02947	0.955436	6.76101	6.03419	6.98024	3.91292
AK093026	69.4523	65.9215	39.6032	39.6664	38.458	40.7623	53.112	35.5762	39.1052	36.8113	42.4415	42.8688	35.4001	49.0374	48.5509	32.4716	51.5935	56.3418	45.2564	36.8956	53.8026
AK093107	0	0	0	0	0	0	0	0	0	0	0	0	0	0	0	0	0	0	0	0	0
AK093114	0	0	0	0	0.986103	0	0	0	0	0	0	0	0	0	0	0	0	0	0	0	0
AK093124	0	0	0	0	0	0	0	0	0	0	0	0	0	0	0	0	0	0	0	0	0
AK093193	0	0	0	0	0	0	0	0	0	0	0	0	0	0	0	0	0	0	0	0	0
AK093203	6.51116	2.86615	0.942933	12.8916	11.8332	14.4933	8.01691	5.92937	4.88815	10.6559	13.4026	17.1475	9.98464	9.61518	5.05739	2.02947	0.955436	9.01468	4.02279	0.997178	3.91292
AK093205	0	0	0	0	0	0	0	0	0	0	0	0	0	0	0	0	0	0	0	0	0
AK093214	0	0	0	0	0	0	0	0	0	0	0	0	0	0	0	0	0	0	0	0	0
AK093219	0	0	0	0	0	0	0	0	0	0	0	0	0	0	0	0	0	0	0	0	0
AK093256	3.25558	9.55384	12.2581	18.8415	10.8471	11.7758	9.01903	6.91759	8.79867	9.68717	14.5194	8.57376	8.16925	5.76911	13.1492	11.1621	8.59892	9.01468	9.05128	9.97178	17.6081
AK093264	0	0	0	0	0	0	0	0	0	0	0	0	0	0	0	0	0	0	0	0	0
AK093299	5.42596	3.82153	8.4864	6.94162	1.97221	5.43497	5.01057	3.95291	2.93289	4.84359	4.46752	5.71584	9.98464	1.92304	1.01148	3.04421	6.68805	5.63418	7.03989	4.98589	7.82584
AK093301	0	0.955384	0	0	0	0	0	0	0	0	0	0	0	0	0	0	0	0	0	0	0
AK093356	29.3002	32.483	35.8315	58.5079	42.4024	38.9506	47.0994	51.3878	38.1276	37.78	67.0128	45.7267	39.0309	34.6147	25.2869	40.5895	41.0837	27.044	39.2222	32.9069	50.8679
AK093362	0	0	0	0	0	0	1.00211	0	0	0	0	0	0	0	0	0	0	0	0	0	0
AK093363	0	0	0	0	0	0	0	0	0	0	0	0	0	0	0	0	0	0	0	0	0
AK093370	0	0	0	0	0	0	0	0	0	0	0	0	0	0	0	0	0	0	0	0	0
AK093381	0	0	0	0	0	0	0	0	0	0	0	0	0	0	0	0	0	0	0	0	0
AK093403	0	0	0	0	0	0	0	0	0	0	0	0	0	0	0	0	0	0	0	0	0
AK093412	0	0	0	0	0	0	0	0	0	0	0	0	0	0	0	0	0	0	0	0	0
AK093416	54.2596	38.2153	54.6901	74.3745	61.1384	76.0896	43.0909	27.6704	30.3065	58.123	49.1427	58.111	49.0155	46.1529	28.3214	55.8106	69.7468	66.4833	60.3419	54.8448	66.5196
AK093443	0	0	0	0.99166	0	2.71749	0	0	0	0	0	0.952639	0	0	0	0	0	0	0	0	0
AK093513	1.08519	0	0	62.4746	50.2912	49.8206	0	0	0	2.90615	1.11688	0.952639	7.26155	4.80759	1.01148	0	0	0	0	0	0
AK093519	0	0	0	0	0	0	0	0	0	0	0	0	0	0	0	0	0	0	0	0	0
AK093525	0	0	0	0	0	0	0	0	0	0	0	0	0	0	0	0	0	0	0	0	0
AK093534	107.434	88.8507	89.5787	85.2827	83.8187	87.8654	81.1712	88.9405	81.1433	85.2471	91.5842	58.111	92.5848	78.8445	101.148	92.3411	84.0784	93.5273	94.5356	88.7488	93.9101
AK093551	66.1968	66.8769	77.3205	82.3078	93.6797	81.5246	89.1881	82.0229	71.367	63.9353	82.6492	52.3952	70.8001	70.1908	87.9986	78.1348	72.6131	65.3564	55.3134	79.7742	62.6067
AK093552	0	0	0	0.99166	0	0	0	0	0	0	0	0	0	0	0	0	0	0	0	0	0.97823
AK093555	23.8742	23.8846	22.6304	18.8415	22.6804	27.1749	20.0423	21.741	21.5079	24.2179	18.987	20.9581	22.6924	20.1919	17.1951	25.3684	25.7968	21.4099	18.1026	25.9266	26.4122
AK093600	0	0	0	0	0	0	0	0	0	0	0	0	0	0	0	0	0	0	0	0	0
AK093758	6.51116	4.77692	5.6576	3.96664	1.97221	7.24663	8.01691	3.95291	7.82104	2.90615	6.70128	9.52639	4.53847	6.73063	8.09182	5.07369	2.86631	11.2684	9.05128	5.98307	5.86938
AK093892	0	0	0	0	0	0	0	0	0	0	0	0	0	0	0	0	0	0	0	0	0
AK093898	153.012	105.092	116.924	297.498	242.581	264.502	224.474	204.563	174.018	141.433	170.883	136.227	219.662	213.457	191.169	151.196	171.023	127.332	159.906	139.605	156.517
AK093940	0	0	0	0	0	0.905829	0	0	0	0	0	0	0	0	0	0	0	0	0	0	0
AK094117	0	0	0	0	0	0	0	0	0	0	0	0	0	0	0	0	0	0	0	0	0
AK094156	23.8742	27.7061	15.0869	58.5079	64.0967	42.574	39.0824	29.6468	38.1276	31.9677	33.5064	32.3897	21.7847	24.9995	14.1607	39.5748	38.2174	43.9466	36.2051	20.9407	33.2598
AK094188	110.69	131.843	130.125	200.315	193.276	190.224	183.387	143.293	144.689	169.526	187.636	162.901	135.246	134.613	132.504	138.004	142.36	136.347	148.843	145.588	131.083
AK094196	1.08519	0.955384	0.942933	0.99166	0	0.905829	0	0	0.97763	0.968717	1.11688	0.952639	0.907694	0.961518	0	0	0	0	1.0057	0	0
AK094280	0	0	0	0	0	0	0	0	0	0	0	0	0	0	0	0	0	0	0	0	0
AK094325	0	0	0	0	0	0	0	0	0	0.968717	0	0.952639	0	0	0	2.02947	0	1.12684	0	0.997178	0
AK094342	0	0	0	0.99166	0	1.81166	0	0	0	0	0	0	0	0	0	0	0	0	0	0	0
AK094343	0	1.91077	0.942933	0	0	0	0	0.988228	0	0	1.11688	0.952639	1.81539	0	1.01148	0	0	1.12684	1.0057	0.997178	0
AK094352	0	0	0	0	0	0	0	0	0	0	0	0	0	0	0	0	0	0	0	0	0
AK094413	253.935	300.946	270.622	247.915	261.317	223.74	173.366	229.269	215.079	202.462	203.272	221.965	309.524	324.993	351.994	147.137	157.647	136.347	113.644	129.633	115.431
AK094462	0	0	0	0	0	0	0	0	0	0	0	0	0	0	0	0	0	0	0	0	0
AK094480	9.76673	0.955384	6.60053	6.94162	5.91662	3.62332	1.00211	2.96468	3.91052	6.78102	5.5844	9.52639	4.53847	1.92304	4.04591	2.02947	0.955436	5.63418	4.02279	4.98589	8.80407
AK094525	1.08519	0	0	0	1.97221	0.905829	0	2.96468	0	0	1.11688	0.952639	0	0	0	1.01474	1.91087	1.12684	0	0	0
AK094561	0	0	0	0	0	0	0	0	0	0	0	0	0	0	0	0	0	0	0	0	0
AK094577	22.789	26.7507	27.3451	34.7081	23.6665	25.3632	18.0381	10.8705	22.4855	18.4056	22.3376	32.3897	32.677	14.4228	20.2296	14.2063	12.4207	25.9172	17.0969	20.9407	11.7388
AK094599	0	0	0	0	0	0	1.00211	4.94114	0.97763	0.968717	2.23376	1.90528	4.53847	3.84607	9.1033	0	0	0	0	0.997178	0
AK094611	0	0	0	0	0	0	0	0	0	0	0	0	0	0	0	0	0	0	0	0	0
AK094621	460.122	451.896	441.293	447.239	457.552	453.82	476.004	471.385	449.71	442.704	424.415	410.588	429.339	432.683	463.257	373.423	372.62	406.787	443.513	407.846	414.769
AK094639	0	0	0	0	0	0	0	0	0	0	2.23376	0.952639	0.907694	1.92304	0	0	0	0	0	0.997178	0.97823
AK094644	0	0	0	7.93328	1.97221	0	0	0	0	0	0	0	0	0	0	0	0	0	0	0	0
AK094674	0	0	0	0	0	0	0	0	0	0	0	0	0	0	0	0	0	0	0	0	0
AK094692	7.59635	9.55384	13.2011	4.9583	9.86103	10.8699	10.0211	7.90582	7.82104	2.90615	10.0519	5.71584	11.8	9.61518	12.1377	5.07369	7.64349	3.38051	7.03989	8.9746	8.80407
AK094733	0	0	0	0.99166	1.97221	0.905829	0	0.988228	0.97763	0	0	0	0	0.961518	0	0	0	0	0	0	0
AK094786	14.1075	21.0184	19.8016	13.8832	6.90272	14.4933	19.0402	20.7528	24.4408	35.8425	44.6752	40.0109	59.0001	62.4987	82.9412	41.6042	32.4848	31.5514	23.1311	23.9323	18.5864
AK094818	60.7708	50.6353	53.7472	32.7248	46.3468	32.6098	42.0888	43.482	37.15	46.4984	62.5453	55.2531	100.754	82.6906	86.9871	43.6337	36.3066	39.4392	29.1652	27.921	31.3034
AK094859	5.42596	4.77692	6.60053	5.94996	1.97221	0.905829	4.00846	3.95291	3.91052	2.90615	3.35064	3.81056	0.907694	2.88455	3.03443	10.1474	19.1087	16.9025	4.02279	2.99153	5.86938
AK094909	6.51116	0.955384	0	1.98332	1.97221	0.905829	4.00846	0.988228	1.95526	2.90615	2.23376	2.85792	1.81539	0.961518	6.06887	1.01474	0	0	2.0114	0	0
AK094915	0	0	0	0	0	0	0	0	0	0	0	0	0	0	0	0	0	0	0	0	0
AK094916	0	1.91077	0.942933	0	0	0	1.00211	0.988228	0	0	0	0	0.907694	0	1.01148	0	0	0	0	0	0
AK094929	0	0	0	0	0	0	0	0	0	0	0	0	0	0	0	0	0	0	0	0	0
AK094934	2.17039	5.7323	10.3723	9.9166	17.7498	9.96412	1.00211	14.8234	17.5973	11.6246	10.0519	10.479	7.26155	12.4997	8.09182	11.1621	6.68805	12.3952	12.0684	11.9661	16.6299
AK094945	2.17039	10.5092	4.71467	7.93328	4.93051	11.7758	5.01057	2.96468	2.93289	2.90615	7.81816	1.90528	2.72308	6.73063	1.01148	22.3242	15.287	20.283	18.1026	18.9464	18.5864
AK094963	0	2.86615	1.88587	6.94162	2.95831	8.15246	0	0	0	0.968717	1.11688	0.952639	0	0	0	0	0	1.12684	0	0	0
AK094985	3.25558	12.42	6.60053	6.94162	11.8332	5.43497	9.01903	3.95291	6.84341	6.78102	5.5844	15.2422	4.53847	2.88455	11.1263	6.08842	2.86631	14.6489	9.05128	5.98307	8.80407
AK094990	43.4077	46.8138	39.6032	73.3828	75.9299	63.408	58.1226	52.3761	42.0381	35.8425	27.922	35.2477	48.1078	47.1144	57.6542	48.7074	39.1729	49.5807	32.1823	54.8448	45.9768
AK095045	0	0	0	86.2744	79.8743	69.7488	1.00211	0	1.95526	0.968717	3.35064	2.85792	1.81539	5.76911	6.06887	0	0	0	0	0	0
AK095057	257.191	211.14	232.904	156.682	157.776	157.614	135.285	143.293	126.114	175.338	206.623	201.96	300.447	276.917	251.858	144.093	165.29	192.689	145.826	195.447	202.494
AK095081	0	0	0	0	0	0	0	0	0	0	0	0	0	0	0	0	0	0	0	0	0
AK095112	97.6673	64.0107	60.3477	85.2827	75.9299	78.8071	76.1607	74.1171	104.606	79.4348	104.987	78.1164	70.8001	60.5757	67.769	69.0021	75.4794	65.3564	54.3077	77.7798	68.4761
AK095132	0	0	0	0.99166	1.97221	1.81166	2.00423	0.988228	0.97763	3.87487	4.46752	1.90528	4.53847	6.73063	3.03443	1.01474	0.955436	0	1.0057	0	0
AK095151	11.9371	8.59845	16.0299	12.8916	9.86103	15.3991	11.0233	8.89405	11.7316	10.6559	11.1688	8.57376	18.1539	10.5767	20.2296	11.1621	20.0642	11.2684	19.1083	21.9379	16.6299
AK095179	260.446	173.88	229.133	213.207	203.137	195.659	216.457	203.575	208.235	208.274	230.077	225.776	238.724	200.957	219.491	220.198	196.82	218.606	169.963	171.515	195.646
AK095187	0	0	0	0	0	0	0	0	0	0	0	0	0	0	0	0	0	0	0	0	0
AK095210	7.59635	8.59845	8.4864	0.99166	0.986103	0	4.00846	9.88228	3.91052	0.968717	0	0	0	0	0	8.1179	12.4207	10.1415	10.057	10.969	14.6734
AK095221	0	0	0.942933	0	0	0	0	0	0	0	0	0	0	0	0	0	0	0	0	0	0.97823
AK095242	136.734	137.575	148.041	141.807	144.957	128.628	143.302	133.411	145.667	151.12	134.026	144.801	152.493	153.843	144.641	142.063	148.093	137.474	174.991	142.596	133.039
AK095267	42.3225	42.9923	37.7173	18.8415	16.7637	18.1166	23.0486	16.7999	28.3513	25.1866	31.2727	25.7213	37.2155	29.8071	36.4132	29.4274	14.3315	15.7757	12.0684	24.9294	28.3687
AK095285	0	0	0	0	0	0	0	0	0.97763	0	0	0	0	0	0	0	0	0	0	0	0
AK095310	0	0	0	0	0	0	0	0	0.97763	0	0	0.952639	0	0	0	0	0	1.12684	0	0	0
AK095335	74.8783	72.6092	64.1195	90.241	88.7492	81.5246	53.112	69.1759	71.367	92.9969	78.1816	100.98	70.8001	64.4217	82.9412	82.1937	69.7468	83.3858	76.433	80.7714	89.0189
AK095365	0	1.91077	0.942933	1.98332	0.986103	0.905829	0	2.96468	1.95526	0.968717	1.11688	0.952639	5.44617	3.84607	1.01148	0	0	1.12684	0	0.997178	0
AK095366	57.5152	60.1892	57.5189	47.5997	44.3746	46.1973	49.1036	50.3996	41.0605	47.4671	51.3765	33.3424	58.0924	50.9605	45.5165	43.6337	56.3707	54.0881	44.2507	39.8871	44.0203
AK095439	59.6856	81.2076	65.0624	82.3078	58.1801	84.2421	54.1142	53.3643	54.7473	61.9979	69.2466	51.4425	47.2001	62.4987	55.6313	67.9874	59.237	75.498	85.4843	65.8137	76.3019
AK095498	0	0	0	0	0	0	0	0	0	0	0	0	0	0	0	0	0	0	0	0	0
AK095546	168.205	144.263	149.926	114.041	109.457	126.816	171.361	154.164	141.756	209.243	178.701	181.954	158.846	144.228	143.63	166.417	160.513	127.332	121.689	102.709	120.322
AK095583	0	0	0.942933	0	0	0.905829	0	0.988228	0	0.968717	1.11688	0	0	0	0	0	0	0	0	0	0
AK095618	0	0	0	0	0	0	0	0	0	0	0	0	0	0	0	0	0	0	0	0	0
AK095621	18.4483	11.4646	10.3723	16.8582	12.8193	7.24663	15.0317	14.8234	16.6197	10.6559	11.1688	6.66848	12.7077	18.2688	13.1492	21.3095	27.7076	25.9172	22.1254	20.9407	13.6952
AK095633	0	0	0	0	0	0	0	0	0	0	0	0	0	0	0	0	0	0	0	0	0
AK095699	1.08519	0	0	1.98332	0	2.71749	4.00846	3.95291	4.88815	0	0	0.952639	0	0	1.01148	0	0	0	0	0.997178	0
AK095700	118.286	89.8061	112.209	134.866	142.985	157.614	100.211	85.9758	111.45	113.34	117.272	128.606	141.6	130.766	124.412	99.4443	124.207	131.84	130.741	118.664	102.714
AK095721	137.819	128.977	127.296	113.049	120.305	114.134	219.463	238.163	233.654	113.34	117.272	127.654	223.293	241.341	255.904	129.886	151.914	125.079	144.821	159.548	136.952
AK095988	107.434	66.8769	76.3776	386.747	399.372	410.341	152.321	139.34	135.891	152.089	176.467	158.138	401.201	301.917	304.455	152.211	123.251	147.615	132.752	149.577	198.581
AK096023	0	0.955384	0	0.99166	0	0	0	0	0	0	0	0	0	0	1.01148	0	0.955436	0	0	0	0
AK096066	0	0	0	0	0	0	0	0	0.97763	0	0	0.952639	0	0	0	0	0	0	0	0	0
AK096159	0	0	0	1.98332	0	6.3408	0	0.988228	0	0	0	0	0	0	1.01148	0	0	1.12684	0	0	0
AK096219	14.1075	11.4646	8.4864	7.93328	6.90272	10.8699	10.0211	4.94114	13.6868	5.8123	11.1688	8.57376	4.53847	6.73063	7.08034	12.1768	7.64349	5.63418	4.02279	8.9746	10.7605
AK096230	40.1521	37.26	21.6875	25.7832	22.6804	19.9282	21.0444	23.7175	14.6645	19.3743	23.4545	30.4845	44.477	35.5762	25.2869	33.4863	21.0196	32.6782	30.1709	22.9351	14.6734
AK096233	56.43	58.2784	72.6059	27.7665	20.7082	39.8565	35.074	30.6351	15.6421	8.71845	10.0519	20.9581	19.0616	18.2688	20.2296	12.1768	16.2424	16.9025	15.0855	17.9492	15.6517
AK096249	6.51116	7.64307	8.4864	4.9583	5.91662	6.3408	6.01268	4.94114	7.82104	2.90615	5.5844	4.7632	5.44617	7.69215	5.05739	7.10316	1.91087	6.76101	5.02849	0	6.84761
AK096291	0	1.91077	1.88587	1.98332	0.986103	1.81166	1.00211	2.96468	0	0	0	1.90528	0	0	1.01148	1.01474	0.955436	0	1.0057	0	0
AK096314	1.08519	0	0.942933	11.8999	7.88882	15.3991	3.00634	0.988228	1.95526	0.968717	3.35064	8.57376	3.63078	2.88455	4.04591	2.02947	2.86631	1.12684	4.02279	4.98589	0
AK096329	21.7039	9.55384	11.3152	29.7498	21.6943	28.0807	18.0381	22.7292	20.5302	23.2492	17.8701	31.4371	59.0001	51.922	59.6772	26.3832	27.7076	24.7904	24.1368	30.9125	28.3687
AK096335	48.8337	51.5907	45.2608	33.7164	34.5136	38.0448	54.1142	60.2819	74.2999	32.9364	48.0259	52.3952	48.1078	49.0374	57.6542	53.7811	65.9251	74.3711	44.2507	48.8617	56.7373
AK096379	0	0	0	0	0	0	0	0	0	0	0	0	0	0	0	0	0	0	0	0	0
AK096395	8.68154	10.5092	16.0299	17.8499	14.7915	22.6457	17.0359	13.8352	11.7316	7.74974	11.1688	14.2896	21.7847	9.61518	10.1148	16.2358	12.4207	6.76101	8.04558	10.969	13.6952
AK096475	289.746	247.444	249.877	289.565	297.803	332.439	224.474	193.693	173.041	203.431	190.987	204.817	268.677	265.379	280.179	217.154	202.552	180.294	215.219	219.379	255.318
AK096499	0	0	0	0	0	0	0	0	0	0	0	0	0	0	0	0	0	0	0	0	0
AK096549	29.3002	17.1969	16.0299	11.8999	20.7082	10.8699	23.0486	29.6468	20.5302	16.4682	22.3376	11.4317	43.5693	28.8455	23.264	12.1768	4.77718	18.0294	9.05128	13.9605	17.6081
AK096592	220.294	205.407	182.929	168.582	171.582	160.332	214.452	179.857	171.085	153.057	193.22	199.102	178.816	168.266	182.066	208.021	166.246	217.479	181.026	174.506	224.015
AK096622	0	0	0	0.99166	1.97221	2.71749	0	0	0	0	0	0	0	0	0	0	0	0	0	0	0
AK096718	81.3895	110.824	77.3205	207.257	195.248	182.072	47.0994	37.5526	56.7026	213.118	221.142	219.107	23.6	25.961	22.2525	234.404	222.617	231.001	422.393	419.812	423.573
AK096766	0	0	0	0	0	0	0	0	0	0	0	0	0	0	0	0	0	0	0	0	0
AK096792	17.3631	18.1523	24.5163	4.9583	8.87492	11.7758	9.01903	13.8352	11.7316	31.9677	52.4934	48.5846	22.6924	24.9995	27.3099	6.08842	8.59892	14.6489	12.0684	11.9661	5.86938
AK096803	0	0	0	0	0	0	2.00423	0	0	0	0	0	0	0	0	0	0	0	0	0	0
AK096834	0	0	0	0	0	0	0	0	0	0	0	0	0.907694	0	0	0	0.955436	0	0	0	0
AK096898	1.08519	0	0	0	0	0	1.00211	3.95291	0.97763	0.968717	1.11688	0	0.907694	0.961518	2.02296	0	0	0	2.0114	0	0
AK096932	0	0	0	0.99166	0	0	0	0	0	0	0	0	0	0	0	1.01474	0	0	0	0.997178	0
AK096976	0	0	0	0	0	0	0	0	0	0	0	0	0	0	0	0	0	0	0	0	0
AK096982	31.4706	21.0184	26.4021	38.6747	36.4858	49.8206	32.0676	25.6939	25.4184	24.2179	23.4545	18.1002	13.6154	19.2304	18.2066	22.3242	19.1087	25.9172	20.114	10.969	17.6081
AK096987	0	0	0	0	0	0	0	0	0	0	0	0	0	0	0	0	0	0	0	0	0
AK096995	0	0	0	0	0	0	0	0	0	0	0	0	0	0	0	0	0	0	0	0	0
AK097012	0	0	0	0	0	0	0	0	0	0	0	0	0	0	0	0	0	0	0	0	0
AK097119	799.787	623.865	602.534	537.48	484.176	490.053	573.209	519.808	508.368	546.357	603.116	550.626	773.355	691.332	649.369	552.017	484.406	538.627	431.444	535.484	595.742
AK097142	0	0	0	0	0	0	0	0	0	0	0	0	0	0	0	0	0	0	0	0	0
AK097143	16.2779	16.2415	19.8016	5.94996	0.986103	6.3408	52.1099	57.3172	54.7473	11.6246	6.70128	5.71584	5.44617	4.80759	4.04591	10.1474	17.1978	13.522	17.0969	12.9633	20.5428
AK097161	1.08519	5.7323	3.77173	0.99166	1.97221	5.43497	4.00846	5.92937	4.88815	2.90615	3.35064	0.952639	7.26155	3.84607	5.05739	3.04421	1.91087	1.12684	2.0114	2.99153	0.97823
AK097184	1.08519	4.77692	0.942933	0	4.93051	2.71749	0	0.988228	0	0.968717	0	0	1.81539	0	1.01148	1.01474	0	1.12684	0	1.99436	0
AK097190	4.34077	1.91077	4.71467	4.9583	0.986103	0.905829	6.01268	4.94114	9.7763	5.8123	8.93505	3.81056	5.44617	11.5382	6.06887	6.08842	4.77718	18.0294	6.03419	8.9746	10.7605
AK097193	0	0.955384	0	0.99166	0	0	0	0	0	0	0	0	0	0	0	0	0	0	0	0	0
AK097242	0	0	0	0	0	0	0	0	0	0	0	0	0	0	0	1.01474	0	0	0	0	0
AK097288	219.209	201.586	190.472	25.7832	25.6387	41.6681	79.167	68.1877	60.6131	139.495	148.545	159.091	155.216	172.112	150.71	120.754	115.608	105.923	106.604	101.712	102.714
AK097289	11.9371	16.2415	9.42933	2.97498	5.91662	8.15246	14.0296	12.847	9.7763	11.6246	13.4026	14.2896	10.8923	7.69215	18.2066	7.10316	10.5098	7.88785	3.01709	4.98589	6.84761
AK097351	5.42596	8.59845	7.54347	10.9083	4.93051	12.6816	8.01691	14.8234	16.6197	3.87487	4.46752	6.66848	9.98464	7.69215	6.06887	7.10316	15.287	6.76101	11.0627	10.969	17.6081
AK097370	4.34077	9.55384	4.71467	8.92494	9.86103	17.2108	6.01268	2.96468	8.79867	5.8123	12.2857	13.337	1.81539	0	2.02296	6.08842	2.86631	5.63418	7.03989	5.98307	5.86938
AK097428	7.59635	2.86615	3.77173	0	2.95831	0.905829	7.0148	3.95291	6.84341	1.93743	6.70128	4.7632	3.63078	5.76911	4.04591	3.04421	2.86631	4.50734	1.0057	3.98871	2.93469
AK097432	0	0	0	0	0	0	0	0	0	0	0	0	0	0	0	0	0	0	0	0	0
AK097447	0	0	0	0	0	0	0	0	0	0	0	0	0	0	0	0	0	0	0	0	0
AK097453	30.3854	19.1077	23.5733	20.8249	16.7637	14.4933	24.0507	17.7881	20.5302	35.8425	12.2857	25.7213	22.6924	28.8455	21.241	30.4421	28.6631	13.522	25.1425	21.9379	35.2163
AK097472	51.0041	32.483	26.4021	119.991	102.555	122.287	42.0888	44.4702	40.0828	30.999	44.6752	37.1529	67.1694	55.7681	53.6083	32.4716	28.6631	31.5514	28.1595	30.9125	29.3469
AK097493	0	0	0	0	0	0	0	0	0	0	0	0	0	0	0	0	0	0	0	0	0
AK097500	2.17039	2.86615	5.6576	3.96664	3.94441	7.24663	4.00846	3.95291	2.93289	10.6559	7.81816	4.7632	0.907694	0.961518	1.01148	21.3095	15.287	30.4245	31.1766	18.9464	18.5864
AK097527	0	0.955384	0	0	0	0.905829	1.00211	0	0	0	1.11688	0	1.81539	0	1.01148	0	0	0	0	0	0
AK097571	3.25558	2.86615	5.6576	4.9583	3.94441	3.62332	1.00211	0	0	3.87487	0	1.90528	0.907694	0	1.01148	4.05895	1.91087	0	0	1.99436	2.93469
AK097585	1.08519	0	1.88587	0	0	0	1.00211	0.988228	0	0	0	0.952639	0	0	0	0	0	0	0	0	2.93469
AK097590	28.215	25.7954	21.6875	34.7081	35.4997	28.9865	38.0803	41.5056	40.0828	39.7174	42.4415	35.2477	19.0616	18.2688	16.1836	14.2063	18.1533	10.1415	16.0912	9.97178	14.6734
AK097618	73.7931	71.6538	60.3477	83.2994	81.8465	86.9596	55.1163	46.4467	45.9486	51.342	36.8571	50.4899	67.1694	64.4217	72.8264	33.4863	39.1729	25.9172	51.2906	31.9097	24.4557
AK097622	0	0	0	0	0	0	0	0	0	0	0	0	0	0	0	0	0	0	0	0	0
AK097624	0	0	0	0	0	0	0	0	0	0	0	0	0	0	0	0	0	0	0	0	0
AK097625	19.5335	17.1969	10.3723	11.8999	15.7776	13.5874	9.01903	11.8587	8.79867	14.5308	8.93505	13.337	31.7693	27.884	24.2755	5.07369	7.64349	9.01468	7.03989	4.98589	1.95646
AK097658	1.08519	3.82153	3.77173	2.97498	1.97221	2.71749	0	1.97646	2.93289	0.968717	3.35064	0.952639	1.81539	0	1.01148	3.04421	2.86631	1.12684	2.0114	1.99436	0.97823
AK097686	0	0	0	0.99166	0	0	0	0	0	0	0	0	0	0	0	0	0	0	0	0	0
AK097694	0	0	0	0	0	0	0	0	0	0	0	0	0	0	0	0	0	0	0	0	0
AK097701	1.08519	0.955384	0.942933	0	1.97221	0.905829	11.0233	9.88228	6.84341	7.74974	5.5844	5.71584	2.72308	5.76911	0	2.02947	9.55436	6.76101	6.03419	7.97742	5.86938
AK097702	1.08519	1.91077	0.942933	0.99166	2.95831	1.81166	3.00634	1.97646	2.93289	11.6246	15.6363	18.1002	14.5231	12.4997	7.08034	4.05895	3.82174	14.6489	8.04558	5.98307	11.7388
AK097706	0	0	0	0	0	0	0	0	0	0	1.11688	0	0	0	0	0	0	0	0	0	0
AK097722	0	0	0.942933	0	0	0	0	0	0	0	0	0.952639	0.907694	0	0	0	0	0	0	0	0
AK097759	0	0	0	0	0	0	0	0	0	0.968717	0	0	0.907694	0	0	0	0	0	0	0	0
AK097787	0	0	0	0	0	0	0	0.988228	0	0.968717	0	0	0	0	0	1.01474	0.955436	3.38051	0	0	0
AK097791	0	0.955384	0	0	0.986103	0	0	0	0	0	1.11688	0.952639	0	0	0	0	0	0	0	0	0
AK097794	0	2.86615	0.942933	0	0.986103	0	0	0.988228	0	0.968717	2.23376	0	0	0.961518	0	1.01474	0	0	3.01709	0	1.95646
AK097803	68.3671	73.5645	65.0624	4.9583	13.8054	9.05829	165.349	180.846	190.638	1.93743	4.46752	4.7632	79.8771	94.2288	68.7805	11.1621	11.4652	9.01468	11.0627	12.9633	15.6517
AK097814	0	2.86615	0.942933	0.99166	0.986103	0	1.00211	0	0	0	1.11688	0	0	0	0	0	0	3.38051	0	0.997178	0
AK097816	0	0	0	0	0	0	0	0.988228	0	0	0	0	0	0	0	0	0	0	0	0	0
AK097829	0	0	0	0	0	0	0	0	0	0	0	0	0	0	0	0	0	0	0	0	0
AK097836	4.34077	3.82153	0.942933	0.99166	5.91662	0.905829	1.00211	1.97646	0	1.93743	0	1.90528	0	3.84607	3.03443	0	0	0	1.0057	0.997178	0.97823
AK097853	0	0	0	0	0	0	0	0	0	0	0	0	0	0	0	0	0	0	0	0	0
AK097866	0	0	0	0	0	0	0	0	0	0	0	0	0	0	0	0	0	0	0	0	0
AK097878	75.9635	69.743	73.5488	89.2494	102.555	120.475	50.1057	59.2937	60.6131	67.8102	65.896	78.1164	70.8001	73.0754	58.6657	65.9579	80.2566	78.8785	77.4387	96.7262	60.6502
AK097902	1.08519	0	0	0.99166	0	0	0	0	0	0	0	0	0	0	0	0	0	0	0	0	0
AK097910	2.17039	0.955384	3.77173	0.99166	0.986103	0	3.00634	3.95291	8.79867	0.968717	2.23376	0	0	0	0	0	1.91087	0	1.0057	0.997178	0
AK097921	0	0	0	0	0	0	0	0	0	0	0	0	0	0	0	0	0	0	0	0	0
AK097934	8.68154	5.7323	7.54347	7.93328	13.8054	4.52914	2.00423	4.94114	0.97763	4.84359	3.35064	2.85792	0	2.88455	2.02296	3.04421	5.73262	4.50734	5.02849	0.997178	5.86938
AK097952	1.08519	0.955384	2.8288	19.8332	15.7776	9.05829	1.00211	1.97646	0.97763	0.968717	0	0	0.907694	0.961518	4.04591	2.02947	0.955436	0	0	3.98871	0.97823
AK097957	20.6187	19.1077	16.0299	8.92494	3.94441	5.43497	11.0233	10.8705	14.6645	18.4056	13.4026	13.337	9.98464	15.3843	11.1263	5.07369	5.73262	6.76101	6.03419	4.98589	7.82584
AK098012	4.34077	4.77692	1.88587	1.98332	2.95831	5.43497	2.00423	1.97646	0	3.87487	6.70128	6.66848	0	0	1.01148	1.01474	0.955436	4.50734	1.0057	2.99153	1.95646
AK098067	30.3854	26.7507	21.6875	24.7915	32.5414	28.9865	28.0592	20.7528	23.4631	22.2805	25.6883	18.1002	21.7847	23.0764	21.241	8.1179	17.1978	12.3952	19.1083	7.97742	12.717
AK098095	417.799	362.09	324.369	365.922	379.65	346.027	378.799	347.856	379.321	326.458	371.921	334.376	304.078	357.685	335.811	382.556	358.289	386.504	348.977	364.967	404.009
AK098198	0	1.91077	0	0	0	0.905829	0	0	0	0	0	0	0	0	0	0	0	0	0	0	0
AK098263	32.5558	46.8138	35.8315	21.8165	17.7498	28.0807	24.0507	18.7763	14.6645	33.9051	29.0389	34.295	34.4924	33.6531	28.3214	64.9432	48.7272	43.9466	42.2393	41.8815	54.7809
AK098303	3.25558	4.77692	4.71467	0	0	0	2.00423	4.94114	0	5.8123	5.5844	5.71584	0	0	2.02296	1.01474	1.91087	3.38051	1.0057	0	0.97823
AK098333	27.1298	16.2415	14.144	30.7415	27.6109	25.3632	12.0254	10.8705	12.7092	17.4369	12.2857	15.2422	23.6	27.884	24.2755	12.1768	25.7968	28.1709	26.1481	14.9577	28.3687
AK098438	97.6673	105.092	93.3504	145.774	144.957	128.628	312.66	317.221	325.551	73.6225	77.0648	103.838	174.277	164.42	169.928	44.6484	62.1033	49.5807	58.3305	54.8448	56.7373
AK098481	15.1927	14.3308	13.2011	14.8749	13.8054	21.7399	23.0486	11.8587	6.84341	8.71845	11.1688	11.4317	25.4154	20.1919	14.1607	15.2211	17.1978	15.7757	18.1026	20.9407	16.6299
AK098491	123.712	86.9399	84.864	65.4495	60.1523	79.7129	62.1311	75.1053	64.5236	52.3107	59.1947	67.6374	105.293	70.1908	76.8723	59.8695	69.7468	67.6101	52.2963	52.8504	61.6285
AK098548	0	0	0	0	0	0	0	0	0	0	0	0	0	0	0	0	0	0	0	0	0
AK098560	0	0	0	0	0	0	0	0	0	0	0	0	0	0	0	0	0	0	0	0	0
AK098570	0	0	0	0	0	0	0	0	0	0	0	0	0	0	0	0	0	0	0	0	0
AK098656	0	0	0.942933	0	0	0	0	0	0	0	0	0	0	0	0	0	0	0	1.0057	0	0
AK098665	0	0	0	0	0	0	0	0	0	0	0	0	0	0	0	0	0	0	0	0	0
AK098705	0	0	0	0	0	0	0	0	0	0	0	0	0	0	0	0	0	0	0	0.997178	0
AK098727	3.25558	1.91077	1.88587	2.97498	1.97221	0	1.00211	3.95291	0.97763	1.93743	0	3.81056	2.72308	3.84607	4.04591	4.05895	1.91087	0	1.0057	3.98871	6.84761
AK098763	0	0	1.88587	0	0	0	1.00211	0.988228	0	0	0	0	1.81539	0	1.01148	0	0	0	0	0	0
AK098769	0	0	0	0	0	0	0	0	0	0	0	0	0	0	0	0	0	0	0	0	0
AK098783	67.2819	63.0553	45.2608	23.7998	23.6665	19.9282	30.0634	28.6586	25.4184	36.8113	35.7402	47.632	33.5847	27.884	29.3329	45.6632	42.9946	49.5807	31.1766	35.8984	28.3687
AK1	1208.9	1370.02	1283.33	1496.41	1457.46	1500.05	1078.27	1068.27	1223.02	1752.41	1635.11	1790.01	1598.45	1440.35	1483.84	1875.23	1868.83	1950.55	1938.99	1974.41	1977.98
AK122764	0	0	0.942933	1.98332	4.93051	1.81166	2.00423	2.96468	0.97763	0.968717	0	0	0	0	0	0	0	0	0	0	0
AK123067	0	0	0	0	0	0	0	0	0	0	0	0	0	0	0	0	0	0	0	0	0
AK123141	144.331	141.397	147.098	101.149	103.541	129.534	110.233	126.493	106.562	143.37	174.233	139.085	163.385	153.843	152.733	133.945	128.028	131.84	127.724	121.656	147.713
AK123177	52.0893	27.7061	26.4021	15.8666	21.6943	14.4933	18.0381	22.7292	19.5526	29.0615	16.7532	32.3897	29.9539	32.6916	26.2984	19.28	25.7968	22.5367	15.0855	27.921	18.5864
AK123181	15.1927	13.3754	15.0869	16.8582	17.7498	25.3632	5.01057	10.8705	5.86578	6.78102	11.1688	10.479	11.8	6.73063	10.1148	11.1621	8.59892	11.2684	11.0627	12.9633	10.7605
AK123263	22.789	14.3308	14.144	10.9083	15.7776	10.8699	15.0317	18.7763	10.7539	14.5308	13.4026	9.52639	11.8	14.4228	9.1033	7.10316	11.4652	14.6489	16.0912	17.9492	12.717
AK123292	0	0	0	0	0	0.905829	0	0	0	0	1.11688	0.952639	0	0	0	0	0	0	0	0	2.93469
AK123298	0	0	0	0	0	0	0	0	0	0	0	0	0	0	0	0	0	0	0	0	0
AK123300	33.641	36.3046	31.1168	43.633	41.4163	35.3273	29.0613	36.5644	39.1052	26.1554	32.3895	34.295	33.5847	34.6147	40.4591	28.4126	34.3957	47.3271	51.2906	43.8758	40.1074
AK123314	18.4483	14.3308	13.2011	9.9166	11.8332	8.15246	23.0486	11.8587	14.6645	13.562	18.987	15.2422	14.5231	16.3458	18.2066	11.1621	11.4652	14.6489	8.04558	5.98307	8.80407
AK123332	36.8966	24.84	35.8315	33.7164	30.5692	31.704	38.0803	40.5173	34.2171	43.5923	43.5583	40.0109	42.6616	40.3838	33.3788	36.5305	32.4848	38.3124	24.1368	27.921	37.1727
AK123393	0	0	0	0	0	0	0	0	0	0	0	0	0	0	0	0	0	0	0	0	0
AK123416	0	0	0	0	0	0	0	0	0	0	0	0	0	0	0	0	0	0	0	0	0
AK123440	0	0	0	0	0	0	0	0	0	0	0	0	0	0	0	0	0	0	0	0	0
AK123450	11.9371	5.7323	7.54347	0	0	0	21.0444	14.8234	21.5079	11.6246	8.93505	5.71584	9.07694	10.5767	13.1492	6.08842	10.5098	5.63418	1.0057	6.98024	0
AK123459	222.465	201.586	242.334	128.916	153.832	131.345	225.476	212.469	196.504	229.586	252.415	280.076	189.708	181.727	166.894	146.122	131.85	141.981	116.661	147.582	121.3
AK123543	187.738	162.415	177.271	20.8249	29.5831	18.1166	130.275	120.564	113.405	168.557	204.389	179.096	119.816	105.767	108.228	154.24	145.226	143.108	168.957	181.486	174.125
AK123582	0	0	0	0	0	0	0	0	0	0	0	0	0	0	0	0	0	0	0	0	0
AK123584	45.5781	46.8138	61.2907	78.3411	72.9716	57.9731	28.0592	20.7528	20.5302	74.5912	64.7791	91.4534	49.0155	62.4987	42.4821	31.4569	30.574	47.3271	52.2963	43.8758	47.9333
AK123617	29.3002	28.6615	25.4592	30.7415	29.5831	28.9865	20.0423	20.7528	21.5079	5.8123	13.4026	8.57376	15.4308	15.3843	17.1951	24.3537	15.287	13.522	13.0741	12.9633	8.80407
AK123632	0	0	0	0	0	0	0	0	0	0	0	0	0	0	0	0	0	0	0	0	0
AK123654	11.9371	6.68769	11.3152	10.9083	7.88882	13.5874	13.0275	9.88228	9.7763	4.84359	8.93505	9.52639	10.8923	20.1919	10.1148	9.13264	10.5098	11.2684	10.057	15.9548	4.89115
AK123675	623.986	653.482	650.624	511.696	483.19	517.228	636.342	652.23	567.026	623.854	624.336	610.642	629.94	701.908	714.103	623.049	601.925	677.228	676.835	652.154	631.936
AK123758	0	0.955384	0	0	0.986103	0.905829	2.00423	0	2.93289	0	3.35064	1.90528	1.81539	3.84607	0	0	0.955436	0	2.0114	0	0.97823
AK123771	0	0	0	2.97498	0.986103	0	0	0	0	0	0	0	0	0	0	0	0	0	0	0	0
AK123816	0	0	0	0	0	0	0	0	0	0	0	0	0	0	0	0	0	0	0	0	0
AK123826	10.8519	5.7323	3.77173	8.92494	12.8193	3.62332	2.00423	2.96468	4.88815	2.90615	6.70128	6.66848	7.26155	2.88455	4.04591	5.07369	5.73262	4.50734	5.02849	2.99153	0
AK123834	1.08519	1.91077	0.942933	0.99166	1.97221	2.71749	3.00634	0.988228	1.95526	0	1.11688	6.66848	1.81539	0	0	1.01474	0	2.25367	2.0114	2.99153	0
AK123868	0	0	0	0	0	0	0	0	0	0	0	0	0	0	0	0	0	0	0	0	0
AK123872	30.3854	30.5723	20.7445	20.8249	15.7776	28.9865	22.0465	27.6704	32.2618	26.1554	25.6883	28.5792	35.4001	24.9995	30.3443	36.5305	34.3957	24.7904	24.1368	23.9323	35.2163
AK123878	200.761	209.229	163.127	305.431	339.219	345.121	193.408	137.364	165.22	183.088	236.779	225.776	157.031	127.882	140.595	142.063	104.143	139.728	89.5071	133.622	151.626
AK123889	2.17039	1.91077	0.942933	2.97498	0	2.71749	2.00423	0	0.97763	0	1.11688	0.952639	0	1.92304	2.02296	2.02947	0	2.25367	1.0057	0	0
AK123891	0	0	0	0	0	0	0	0	0	0	0	0	0	0	0	0	0	0	0	0	0
AK123934	3.25558	7.64307	2.8288	8.92494	9.86103	10.8699	10.0211	10.8705	14.6645	16.4682	11.1688	7.62112	3.63078	0.961518	1.01148	12.1768	24.8413	19.1562	16.0912	13.9605	15.6517
AK123947	208.357	187.255	156.527	126.932	157.776	135.874	123.26	117.599	102.651	170.494	170.883	172.428	182.447	207.688	206.341	185.697	202.552	209.591	144.821	140.602	138.909
AK123976	0	0	0	0	0	0	0	0	0	0	0	0	0	0	0	0	0	0	0	0	0
AK123998	37.9817	22.9292	29.2309	33.7164	29.5831	23.5516	27.0571	38.5409	33.2394	44.561	39.0908	36.2003	37.2155	32.6916	34.3902	33.4863	29.6185	24.7904	28.1595	29.9153	46.955
AK124056	19.5335	18.1523	22.6304	4.9583	6.90272	4.52914	38.0803	47.4349	32.2618	22.2805	25.6883	33.3424	8.16925	9.61518	8.09182	21.3095	24.8413	22.5367	33.188	21.9379	24.4557
AK124066	0	0.955384	0	0.99166	1.97221	5.43497	2.00423	0.988228	0	0	0	0	0	0	0	0	0	0	0	0	0
AK124121	2.17039	1.91077	3.77173	3.96664	2.95831	1.81166	1.00211	3.95291	3.91052	3.87487	4.46752	1.90528	2.72308	1.92304	1.01148	3.04421	4.77718	3.38051	1.0057	2.99153	1.95646
AK124130	0	0	0	0	0	0	0	0	0	0	0	0	0	0	0	0	0	0	0	0	0
AK124131	0	0	0	0	0	0	0	0	0	0	0	0	0	0	0	0	0	0	0	0	0
AK124179	0	0	0	0.99166	0	0	0	0	0	0	0	0	0	0	0	0	0	0	0	0	0
AK124194	1.08519	1.91077	0.942933	0	0	0	29.0613	17.7881	17.5973	3.87487	4.46752	4.7632	1.81539	0.961518	1.01148	2.02947	1.91087	1.12684	2.0114	0.997178	3.91292
AK124197	28.215	30.5723	20.7445	9.9166	7.88882	7.24663	22.0465	16.7999	12.7092	12.5933	12.2857	20.0054	19.9693	22.1149	24.2755	26.3832	22.9305	23.6635	15.0855	17.9492	18.5864
AK124226	0	0	0	0	0	0	0	0	0	0	0	0	0	0	0	0	0	0	0	0	0
AK124233	1725.46	1416.83	1389.88	1527.16	1569.88	1481.94	1511.19	1526.81	1444.94	1314.55	1627.3	1351.8	1516.76	1479.78	1371.56	1324.23	1392.07	1434.46	1158.56	1316.27	1429.19
AK124262	9.76673	14.3308	13.2011	8.92494	2.95831	9.96412	7.0148	8.89405	8.79867	11.6246	11.1688	15.2422	9.07694	10.5767	13.1492	6.08842	6.68805	5.63418	11.0627	8.9746	9.7823
AK124272	0	0	0	0	0	0	0	0	0	0	0	0	0	0	0	0	0	0	0	0	0
AK124308	0	0	0	0	0	0	0	0	0	0	0	0	0	0	0	0	0	0	0	0	0
AK124326	1.08519	0	0.942933	2.97498	1.97221	1.81166	0	1.97646	1.95526	0	0	0	0	0.961518	0	1.01474	2.86631	0	1.0057	0	0.97823
AK124327	1.08519	0	1.88587	0	0	0	0	0	0	0	1.11688	0	0	0.961518	0	0	0	0	0	0	0.97823
AK124399	1.08519	1.91077	4.71467	0.99166	0	0	0	0	0	3.87487	1.11688	2.85792	0	0	0	26.3832	18.1533	13.522	17.0969	11.9661	31.3034
AK124433	17.3631	29.6169	17.9157	19.8332	12.8193	16.3049	24.0507	15.8116	22.4855	21.3118	34.6233	24.7686	17.2462	15.3843	20.2296	17.2505	15.287	6.76101	10.057	8.9746	10.7605
AK124439	0	0.955384	1.88587	2.97498	2.95831	0	0	1.97646	1.95526	0	0	0	0	0	1.01148	3.04421	0.955436	0	1.0057	1.99436	0
AK124465	0	0	0	0	0	0	0	0	0	0	0	0	0	0	0	0	0	0	0	0	0
AK124484	66.1968	73.5645	64.1195	79.3328	99.5964	79.7129	77.1628	53.3643	70.3894	71.6851	68.1297	59.0636	78.0617	74.9984	72.8264	76.1053	88.8555	68.7369	67.3818	55.8419	70.4325
AK124523	26.0446	18.1523	18.8587	8.92494	18.7359	11.7758	10.0211	15.8116	16.6197	17.4369	6.70128	12.3843	16.3385	21.1534	16.1836	16.2358	17.1978	9.01468	9.05128	9.97178	17.6081
AK124578	1.08519	0	0.942933	3.96664	6.90272	8.15246	2.00423	2.96468	5.86578	1.93743	2.23376	2.85792	2.72308	1.92304	6.06887	7.10316	8.59892	11.2684	7.03989	3.98871	3.91292
AK124673	0	0	0.942933	0	0	0	0	0	0	0	0	0	0	0	0	0	0	1.12684	0	0	0
AK124680	10.8519	9.55384	13.2011	2.97498	1.97221	8.15246	8.01691	4.94114	1.95526	10.6559	4.46752	9.52639	4.53847	11.5382	12.1377	9.13264	12.4207	11.2684	9.05128	10.969	10.7605
AK124682	0	0	0	0	0	0	0	0	0	0	0	0	0	0	0	0	0	0	0	0	0
AK124806	92.2414	95.5384	88.6357	21.8165	21.6943	24.4574	122.258	106.729	109.495	61.9979	101.636	91.4534	97.1233	100.959	120.366	73.0611	79.3012	84.5126	64.3647	63.8194	62.6067
AK124820	1.08519	0	0	0.99166	3.94441	0	0	0	0	4.84359	11.1688	5.71584	3.63078	1.92304	2.02296	6.08842	2.86631	1.12684	3.01709	2.99153	5.86938
AK124832	0	0.955384	0	0	0	0.905829	0	0	0	0	0	0	0	0	0	0	0	0	1.0057	0	0
AK124857	1.08519	0	0.942933	0	0	0	0	1.97646	0.97763	1.93743	0	0	0	0	0	3.04421	1.91087	0	0	0	0
AK124930	17.3631	14.3308	15.0869	5.94996	10.8471	11.7758	9.01903	15.8116	7.82104	16.4682	7.81816	9.52639	11.8	14.4228	15.1722	5.07369	12.4207	12.3952	11.0627	7.97742	15.6517
AK124939	0	0	0	0	0	0	0	0	0	0	0	0	0	0	0	0	0	0	0	0	0
AK124950	62.9412	61.1446	47.1467	48.5913	44.3746	42.574	61.129	72.1406	68.4341	35.8425	52.4934	39.0582	53.554	50.9605	53.6083	52.7663	51.5935	65.3564	48.2735	47.8645	51.8462
AK124970	162.779	127.066	116.924	106.108	119.318	102.359	89.1881	109.693	84.0762	117.215	113.922	107.648	115.277	98.0749	118.343	154.24	165.29	128.459	123.701	175.503	140.865
AK124973	17.3631	12.42	7.54347	14.8749	8.87492	14.4933	14.0296	5.92937	11.7316	17.4369	6.70128	9.52639	14.5231	20.1919	16.1836	9.13264	17.1978	11.2684	13.0741	8.9746	16.6299
AK125001	0	0	0	0	0	0	0	0	0.97763	0.968717	2.23376	1.90528	0	0.961518	0	0	0	0	0	0	0
AK125040	0	0	0	1.98332	1.97221	0.905829	0	0	0	0	0	0	0	0	0	0	0	0	0	0	0
AK125051	0	1.91077	0	0	1.97221	2.71749	1.00211	0.988228	0.97763	0	2.23376	0	0.907694	0.961518	0	0	0	1.12684	0	0	0.97823
AK125078	0	0.955384	0	0	0	0	0	0	0	0	0	0	0	0	0	0	0	0	0	0	0
AK125128	0	0	0	0	0	0	0	0	0	0	0	0	0	0	0	0	0	0	0	0	0
AK125157	4.34077	7.64307	2.8288	4.9583	4.93051	4.52914	7.0148	4.94114	7.82104	11.6246	5.5844	4.7632	10.8923	8.65366	9.1033	4.05895	0.955436	1.12684	4.02279	1.99436	2.93469
AK125212	80.3043	64.9661	60.3477	76.3578	77.9021	75.1838	78.1649	60.2819	47.9039	42.6236	73.7141	59.0636	73.5232	62.4987	65.7461	48.7074	42.9946	73.2443	48.2735	38.8899	42.0639
AK125237	3.25558	0.955384	0.942933	0	0	0	0	0	0	0	0	0	0	0	0	0	0	0	2.0114	0.997178	2.93469
AK125257	1.08519	0	0.942933	0.99166	2.95831	1.81166	5.01057	6.91759	3.91052	4.84359	5.5844	6.66848	14.5231	14.4228	12.1377	1.01474	2.86631	1.12684	2.0114	0.997178	0.97823
AK125288	0	0	0	0	0	0	0	0	0	0	0	0	0	0	0	0	0	0	0	0	0
AK125301	743.357	599.026	522.385	729.862	683.369	626.834	548.156	563.29	512.278	550.231	723.739	586.826	654.448	596.141	628.128	672.771	608.613	699.765	511.9	591.326	609.437
AK125311	11.9371	11.4646	6.60053	0	0.986103	0.905829	2.00423	6.91759	0.97763	6.78102	12.2857	4.7632	1.81539	2.88455	5.05739	4.05895	8.59892	11.2684	5.02849	7.97742	11.7388
AK125333	0	0	0	0	0	0	0	0	0	0	0	0	0	0	0	0	0	0	0	0	0
AK125397	0	0	0	0	0	0	0	0	0	0	0	0.952639	0	0	0	0	0	0	0	0.997178	0.97823
AK125412	0	0	0	0	0	0	0	0	0	0	0	0	0.907694	0	0	0	0	0	0	0	0
AK125437	3.25558	4.77692	9.42933	5.94996	12.8193	9.96412	3.00634	0.988228	0.97763	12.5933	14.5194	14.2896	1.81539	9.61518	5.05739	1.01474	1.91087	1.12684	1.0057	6.98024	0.97823
AK125463	13.0223	8.59845	11.3152	11.8999	12.8193	9.96412	15.0317	12.847	8.79867	14.5308	12.2857	12.3843	11.8	11.5382	7.08034	16.2358	9.55436	7.88785	14.0798	11.9661	10.7605
AK125489	8.68154	4.77692	5.6576	2.97498	3.94441	0.905829	6.01268	4.94114	3.91052	6.78102	5.5844	4.7632	5.44617	6.73063	6.06887	0	0.955436	0	4.02279	1.99436	3.91292
AK125500	0	0	0	0	1.97221	0	0	0	0	0.968717	0	0.952639	0	0	0	0	0.955436	1.12684	0	0	0.97823
AK125516	0	0	2.8288	0	0	0	2.00423	0	0.97763	1.93743	0	0.952639	1.81539	1.92304	0	5.07369	3.82174	1.12684	1.0057	0.997178	0.97823
AK125532	0	0	0	0	0	0	0	0	0	0	0	0	0	0	0	0	0	0	0	0	0
AK125558	14.1075	7.64307	10.3723	15.8666	11.8332	9.05829	9.01903	7.90582	11.7316	9.68717	12.2857	14.2896	16.3385	10.5767	13.1492	4.05895	8.59892	4.50734	6.03419	10.969	4.89115
AK125594	0	0	0	0	0	0	0	0	0	0	0	0	0	0	0	0	0	0	0	0	0
AK125598	22.789	19.1077	15.0869	15.8666	25.6387	12.6816	27.0571	20.7528	36.1723	18.4056	21.2207	16.1949	18.1539	27.884	24.2755	19.28	25.7968	18.0294	13.0741	14.9577	26.4122
AK125599	9.76673	9.55384	5.6576	1.98332	0.986103	0.905829	96.2029	101.787	96.7854	30.0302	35.7402	40.0109	16.3385	12.4997	13.1492	3.04421	0.955436	4.50734	14.0798	14.9577	11.7388
AK125676	7.59635	3.82153	4.71467	1.98332	0	0.905829	0	0	0.97763	1.93743	1.11688	5.71584	5.44617	2.88455	2.02296	4.05895	2.86631	6.76101	3.01709	2.99153	0
AK125684	0	0	0	0	0.986103	0	0	0	0.97763	0.968717	0	0	0	0	0	0	0	0	0	0	0
AK125686	0	0	0	0	0	0	0	0	0	0	0	0	0	0.961518	0	0	0	0	0	0	0
AK125699	99.8377	91.7168	88.6357	73.3828	84.8048	61.5964	80.1691	70.1642	57.6802	87.1845	70.3635	90.5008	104.385	86.5366	84.9641	114.665	85.9892	90.1468	92.5242	108.692	107.605
AK125701	20.6187	20.0631	17.9157	16.8582	20.7082	25.3632	13.0275	14.8234	9.7763	16.4682	22.3376	18.1002	18.1539	15.3843	19.2181	21.3095	19.1087	28.1709	25.1425	21.9379	34.238
AK125726	0	0	0	0	0	0	0	0	0	0	0	0	0	0	0	0	0	0	0	0	0
AK125727	65.1116	64.0107	69.7771	59.4996	52.2634	47.1031	64.1353	54.3525	50.8368	71.6851	59.1947	59.0636	40.8462	42.3068	41.4706	56.8253	67.836	59.7223	70.3989	56.8391	68.4761
AK125737	2.17039	1.91077	3.77173	4.9583	0.986103	0.905829	4.00846	2.96468	1.95526	4.84359	5.5844	5.71584	1.81539	0.961518	0	1.01474	0.955436	4.50734	2.0114	0.997178	3.91292
AK125749	2.17039	0.955384	3.77173	2.97498	0.986103	3.62332	3.00634	2.96468	0.97763	1.93743	5.5844	4.7632	2.72308	3.84607	3.03443	2.02947	0.955436	3.38051	4.02279	1.99436	2.93469
AK125759	10.8519	4.77692	8.4864	3.96664	3.94441	3.62332	2.00423	2.96468	1.95526	2.90615	5.5844	4.7632	4.53847	1.92304	4.04591	4.05895	2.86631	3.38051	0	2.99153	2.93469
AK125769	3.25558	4.77692	0	3.96664	5.91662	0.905829	3.00634	0.988228	0	1.93743	5.5844	1.90528	1.81539	0.961518	2.02296	2.02947	6.68805	5.63418	5.02849	1.99436	5.86938
AK125821	10.8519	17.1969	16.0299	9.9166	10.8471	8.15246	6.01268	11.8587	7.82104	8.71845	15.6363	6.66848	17.2462	21.1534	10.1148	8.1179	9.55436	12.3952	7.03989	10.969	11.7388
AK125858	0	0	0	0	0	0	0	0	0	0	0	0	0	0	0	0	0	0	0	0	0
AK125860	36.8966	17.1969	17.9157	81.3161	85.7909	96.0179	71.1501	51.3878	77.2328	30.0302	34.6233	25.7213	105.293	89.4212	78.8953	18.2653	27.7076	33.8051	33.188	29.9153	36.1945
AK125871	1.08519	3.82153	2.8288	8.92494	8.87492	11.7758	1.00211	1.97646	2.93289	2.90615	4.46752	3.81056	1.81539	2.88455	6.06887	3.04421	4.77718	7.88785	10.057	4.98589	4.89115
AK125955	62.9412	60.1892	53.7472	2.97498	2.95831	5.43497	41.0867	51.3878	33.2394	57.1543	43.5583	37.1529	18.1539	13.4613	9.1033	8.1179	14.3315	11.2684	17.0969	18.9464	22.4993
AK125960	0	1.91077	0.942933	1.98332	0.986103	0	3.00634	4.94114	7.82104	1.93743	0	0	4.53847	3.84607	4.04591	0	0	0	0	1.99436	0
AK125994	3.25558	4.77692	0	1.98332	1.97221	0	3.00634	4.94114	1.95526	3.87487	5.5844	0.952639	1.81539	2.88455	1.01148	5.07369	6.68805	0	2.0114	2.99153	4.89115
AK126042	3.25558	3.82153	2.8288	0	0.986103	0	3.00634	0.988228	2.93289	2.90615	5.5844	1.90528	0.907694	0	1.01148	1.01474	0.955436	4.50734	2.0114	4.98589	1.95646
AK126075	0	1.91077	1.88587	4.9583	2.95831	0	3.00634	2.96468	1.95526	4.84359	3.35064	0	3.63078	0.961518	3.03443	1.01474	1.91087	1.12684	0	0.997178	0.97823
AK126080	0	0	0	0	0	0	0	0	0	0	0	0	0	0	0	0	0	0	0	0	0
AK126180	16.2779	18.1523	16.0299	7.93328	5.91662	9.05829	11.0233	8.89405	15.6421	22.2805	14.5194	10.479	29.9539	13.4613	11.1263	13.1916	11.4652	10.1415	12.0684	8.9746	8.80407
AK126213	20.6187	24.84	29.2309	14.8749	15.7776	19.0224	40.0846	21.741	30.3065	17.4369	20.1039	17.1475	17.2462	17.3073	19.2181	26.3832	32.4848	38.3124	28.1595	24.9294	31.3034
AK126225	135.649	110.824	141.44	118.008	114.388	129.534	165.349	176.893	127.092	160.807	167.532	156.233	135.246	146.151	138.572	132.931	142.36	130.713	168.957	171.515	154.56
AK126251	23.8742	21.9738	31.1168	32.7248	20.7082	21.7399	37.0782	15.8116	28.3513	25.1866	27.922	17.1475	40.8462	39.4223	32.3673	27.3979	27.7076	33.8051	16.0912	30.9125	32.2816
AK126253	3.25558	3.82153	1.88587	1.98332	0	2.71749	4.00846	3.95291	0	1.93743	1.11688	1.90528	0.907694	6.73063	9.1033	2.02947	3.82174	3.38051	2.0114	0	1.95646
AK126266	39.0669	31.5277	31.1168	7.93328	2.95831	9.05829	16.0338	27.6704	11.7316	50.3733	63.6622	49.5373	39.9385	35.5762	30.3443	7.10316	13.3761	9.01468	7.03989	19.9436	13.6952
AK126278	43.4077	23.8846	32.0597	39.6664	38.458	36.2332	54.1142	36.5644	43.0157	34.8738	52.4934	38.1056	50.8309	38.4607	39.4476	44.6484	47.7718	57.4686	33.188	45.8702	50.8679
AK126286	122.627	141.397	145.212	150.732	204.123	168.484	105.222	91.9052	76.2552	128.839	111.688	114.317	154.308	149.035	159.813	103.503	101.276	112.684	130.741	136.613	112.496
AK126307	2.17039	0.955384	0.942933	0	0.986103	0.905829	4.00846	5.92937	1.95526	0	0	0	0	0	1.01148	1.01474	0.955436	0	1.0057	2.99153	1.95646
AK126318	235.487	190.121	205.559	182.465	213.984	186.601	213.45	193.693	177.929	204.399	226.727	225.776	163.385	174.996	148.687	172.505	168.157	192.689	175.997	183.481	196.624
AK126334	0	0	0	0	0	0	0	0	0	0	0	0	0	0	0	0	0	0	0	0	0
AK126351	0	0	0.942933	0	0	0.905829	2.00423	3.95291	4.88815	0	0	0	0	0.961518	1.01148	0	0	0	0	0	0
AK126380	11.9371	6.68769	18.8587	8.92494	7.88882	7.24663	11.0233	14.8234	26.396	8.71845	11.1688	6.66848	6.35386	9.61518	6.06887	19.28	15.287	10.1415	9.05128	16.952	19.5646
AK126532	1.08519	0	0.942933	0.99166	0.986103	0	3.00634	1.97646	0.97763	0	1.11688	0	0	0.961518	0	0	0	0	0	0.997178	0.97823
AK126539	4.34077	4.77692	5.6576	1.98332	0	1.81166	1.00211	3.95291	1.95526	4.84359	8.93505	3.81056	1.81539	0	1.01148	1.01474	0	4.50734	0	0.997178	0.97823
AK126616	30.3854	21.9738	25.4592	14.8749	13.8054	12.6816	12.0254	6.91759	11.7316	23.2492	29.0389	17.1475	11.8	21.1534	21.241	2.02947	2.86631	2.25367	4.02279	2.99153	2.93469
AK126635	2.17039	1.91077	1.88587	0.99166	0	1.81166	1.00211	2.96468	3.91052	0.968717	2.23376	0.952639	0.907694	3.84607	2.02296	1.01474	1.91087	0	1.0057	2.99153	2.93469
AK126693	6.51116	4.77692	16.0299	18.8415	13.8054	13.5874	2.00423	2.96468	9.7763	9.68717	7.81816	6.66848	13.6154	14.4228	15.1722	4.05895	6.68805	7.88785	10.057	5.98307	9.7823
AK126717	10.8519	17.1969	11.3152	9.9166	13.8054	14.4933	14.0296	6.91759	3.91052	9.68717	8.93505	11.4317	13.6154	19.2304	15.1722	15.2211	11.4652	10.1415	11.0627	7.97742	0.97823
AK126744	0	0	0	0	0	0	0	0	0	0	0	0	0	0	0	0	0	0	0	0	0
AK126852	0	0.955384	0	3.96664	0.986103	1.81166	0	1.97646	0	0	0	0	0	0	1.01148	0	0	0	0	1.99436	0
AK127026	15.1927	17.1969	14.144	4.9583	2.95831	3.62332	1.00211	0.988228	0	3.87487	3.35064	3.81056	9.07694	3.84607	13.1492	3.04421	4.77718	2.25367	1.0057	6.98024	5.86938
AK127048	0	0	0	0	0	0	0	0	0	0	0	0	0	0	0	0	0	0	0	0	0
AK127087	40.1521	42.0369	38.6603	35.6998	42.4024	44.3856	28.0592	25.6939	19.5526	31.9677	33.5064	49.5373	22.6924	18.2688	21.241	39.5748	51.5935	37.1856	46.2621	37.8927	36.1945
AK127120	0	0	0	0	0	0	0	0	0	0	0	0	0	0	0	0	0	0	0	0	0
AK127124	1.08519	0	0	0	0	0	0	0	0	0	0	0	0	0	0	0	0	0	0	0	0
AK127179	7.59635	6.68769	4.71467	6.94162	12.8193	7.24663	8.01691	4.94114	5.86578	12.5933	6.70128	5.71584	7.26155	2.88455	4.04591	4.05895	2.86631	6.76101	2.0114	3.98871	4.89115
AK127183	10.8519	19.1077	24.5163	26.7748	30.5692	19.0224	24.0507	33.5997	37.15	25.1866	24.5714	32.3897	14.5231	20.1919	16.1836	18.2653	10.5098	15.7757	23.1311	15.9548	20.5428
AK127190	39.0669	49.6799	38.6603	41.6497	53.2495	45.2914	44.093	39.5291	48.8815	43.5923	34.6233	57.1584	48.1078	31.7301	35.4017	33.4863	34.3957	30.4245	32.1823	42.8786	24.4557
AK127191	0	0	0	0	0	0	0	0	0	0	0	0	0	0.961518	0	0	0	2.25367	0	0.997178	0.97823
AK127224	0	0	0	0	0.986103	1.81166	0	0.988228	0.97763	0	5.5844	0	0.907694	1.92304	3.03443	1.01474	1.91087	1.12684	2.0114	0	0
AK127270	6.51116	8.59845	7.54347	33.7164	43.3885	38.0448	9.01903	14.8234	15.6421	9.68717	2.23376	7.62112	14.5231	17.3073	25.2869	4.05895	3.82174	2.25367	7.03989	10.969	1.95646
AK127309	301.684	250.311	314.94	118.999	136.082	133.157	148.313	122.54	111.45	343.895	385.324	336.282	222.385	204.803	274.11	257.743	249.369	260.299	213.208	226.359	261.187
AK127339	68.3671	48.7246	74.4917	74.3745	91.7075	110.511	49.1036	36.5644	47.9039	63.9353	64.7791	80.0217	74.4309	68.2678	82.9412	59.8695	49.6827	64.2296	58.3305	47.8645	75.3237
AK127378	16.2779	19.1077	14.144	13.8832	13.8054	18.1166	22.0465	12.847	22.4855	8.71845	12.2857	15.2422	21.7847	24.9995	17.1951	24.3537	17.1978	14.6489	19.1083	18.9464	16.6299
AK127380	13.0223	14.3308	9.42933	4.9583	15.7776	3.62332	16.0338	6.91759	10.7539	8.71845	6.70128	10.479	19.9693	8.65366	13.1492	5.07369	10.5098	6.76101	5.02849	12.9633	7.82584
AK127400	0	0	0	0	0	0	0	0	0	0	0	0	0	0	0	0	0	0	2.0114	0	0
AK127443	88.9858	74.5199	92.4075	54.5413	54.2356	31.704	79.167	74.1171	71.367	72.6538	55.844	60.0163	109.831	94.2288	117.331	108.577	128.984	121.698	103.587	95.729	116.409
AK127472	24.9594	21.9738	17.9157	1.98332	5.91662	3.62332	34.0719	18.7763	22.4855	12.5933	22.3376	17.1475	39.0309	41.3453	30.3443	23.339	24.8413	24.7904	27.1538	26.9238	16.6299
AK127555	70.5375	70.6984	77.3205	41.6497	43.3885	39.8565	50.1057	46.4467	42.0381	59.0917	30.1558	49.5373	37.2155	45.1914	62.7116	57.84	55.4153	39.4392	58.3305	63.8194	57.7156
AK127557	2.17039	1.91077	0.942933	0	0.986103	0	0	3.95291	0	4.84359	4.46752	3.81056	0.907694	1.92304	0	2.02947	0	0	0	0	1.95646
AK127609	1.08519	1.91077	0	0	0.986103	1.81166	1.00211	0	0.97763	0.968717	0	0.952639	1.81539	1.92304	0	1.01474	0.955436	0	0	0.997178	0.97823
AK127697	53.1744	50.6353	47.1467	27.7665	20.7082	25.3632	69.1459	73.1288	57.6802	56.1856	55.844	58.111	117.093	125.959	106.205	26.3832	29.6185	16.9025	26.1481	40.8843	23.4775
AK127787	29.3002	15.2861	15.0869	7.93328	6.90272	5.43497	31.0655	26.6821	24.4408	28.0928	27.922	15.2422	16.3385	12.4997	23.264	15.2211	24.8413	22.5367	15.0855	6.98024	7.82584
AK127846	1.08519	0.955384	0	0	0	0	0	0	0	0	0	0.952639	0	0	0	0	0	0	0	0	0
AK127888	0	0	0	0	0	0	0	0	0	0	0	0	0	0	0	0	0	0	0	0	0
AK127919	1.08519	0.955384	0	0	0	0	0	0	0	0	1.11688	0	0	1.92304	1.01148	0	0	0	0	0	0
AK127963	27.1298	21.0184	21.6875	4.9583	3.94441	5.43497	18.0381	17.7881	20.5302	21.3118	12.2857	22.8633	16.3385	17.3073	19.2181	5.07369	11.4652	15.7757	14.0798	1.99436	15.6517
AK127966	0	0	0	0	0	0	0	0	0	0	0	0	0	0	0	0	0	0	0	0	0
AK127969	0	0	0	0	0	0	0	0.988228	0	0	0	0	0	0	0	0	0	0	0	0	0.97823
AK127974	0	0	0	0	0	0	0	0	0	0	0	0	0	0	0	0	0	0	0	0	0
AK128013	11.9371	13.3754	15.0869	19.8332	16.7637	19.0224	17.0359	13.8352	8.79867	11.6246	13.4026	16.1949	12.7077	12.4997	8.09182	10.1474	11.4652	13.522	3.01709	5.98307	13.6952
AK128059	0	0	0	0	0	0	0	0	0	0	0	0	0	0	0	0	0	0	0	0	0
AK128153	19.5335	11.4646	21.6875	26.7748	22.6804	25.3632	12.0254	23.7175	13.6868	20.3431	12.2857	19.0528	34.4924	24.9995	24.2755	28.4126	12.4207	18.0294	15.0855	16.952	13.6952
AK128202	32.5558	16.2415	18.8587	1.98332	0	0.905829	30.0634	46.4467	34.2171	17.4369	8.93505	10.479	4.53847	4.80759	4.04591	4.05895	8.59892	10.1415	4.02279	2.99153	5.86938
AK128216	0	0	0	0	0	0	0	0	0	0	0	0	0	0	0	0	0	2.25367	0	0	0
AK128252	66.1968	50.6353	67.8912	40.6581	40.4302	46.1973	54.1142	50.3996	51.8144	74.5912	64.7791	51.4425	87.1386	59.6141	61.7001	34.5011	34.3957	39.4392	28.1595	40.8843	51.8462
AK128346	13.0223	8.59845	13.2011	12.8916	16.7637	11.7758	19.0402	11.8587	13.6868	16.4682	15.6363	19.0528	8.16925	3.84607	8.09182	17.2505	21.975	30.4245	17.0969	24.9294	27.3904
AK128361	3.25558	0	0.942933	1.98332	1.97221	1.81166	0	0.988228	1.95526	0	2.23376	2.85792	2.72308	3.84607	2.02296	1.01474	2.86631	0	0	2.99153	0.97823
AK128400	85.7302	76.4307	76.3776	61.4829	53.2495	48.0089	28.0592	20.7528	20.5302	48.4359	64.7791	46.6793	65.354	51.922	50.5739	31.4569	46.8164	66.4833	47.2678	52.8504	45.9768
AK128414	0	0	0	0	0	0	0	0	0	0	0	0	0	0	0	0	0	0	0	0	0
AK128439	163.864	202.541	165.013	149.741	112.416	122.287	131.277	136.375	178.906	138.527	185.402	184.812	224.2	228.841	255.904	150.181	152.87	182.547	126.718	145.588	141.843
AK128486	0	0	0	0	0	0	0	0	0.97763	0	0	0	0.907694	0	1.01148	0	0	2.25367	0	0	0
AK128525	0	0	0	0	0	0	0	0	0	0	0	0	0	0	0	0	0	0	0	0	0
AK128534	0	0	0	0	0	0	0	0	0	0	1.11688	0	0	0	0	0	0	0	0	0	0
AK128559	23.8742	15.2861	11.3152	18.8415	18.7359	11.7758	22.0465	13.8352	8.79867	9.68717	13.4026	18.1002	14.5231	13.4613	8.09182	17.2505	17.1978	16.9025	13.0741	6.98024	10.7605
AK128563	1.08519	0.955384	2.8288	2.97498	0.986103	0.905829	2.00423	0.988228	0.97763	0	3.35064	0.952639	0.907694	2.88455	4.04591	0	0	1.12684	0	0	0
AK128569	11.9371	7.64307	5.6576	5.94996	6.90272	3.62332	9.01903	4.94114	2.93289	8.71845	10.0519	4.7632	17.2462	17.3073	16.1836	5.07369	5.73262	4.50734	2.0114	4.98589	5.86938
AK128593	309.28	239.801	307.396	322.289	323.442	292.583	319.674	288.562	294.267	277.053	354.051	304.845	304.078	275.956	244.778	295.289	303.829	312.133	284.613	312.117	334.555
AK128619	139.99	99.3599	112.209	86.2744	98.6103	91.4887	93.1966	108.705	92.8749	92.0281	121.74	112.411	123.446	103.844	97.1019	78.1348	100.321	113.81	62.3533	73.7911	102.714
AK128652	0	0	0	0	0	0	0	0	0	0	0	0	0	0	0	0	0	0	0	0	0
AK128656	82.4746	48.7246	61.2907	18.8415	34.5136	21.7399	39.0824	37.5526	44.971	40.6861	46.909	39.0582	59.0001	48.0759	47.5395	58.8548	37.262	48.4539	46.2621	44.873	42.0639
AK128673	0	0	0.942933	0	0	0	0	0	0	0	0	0	0	0.961518	1.01148	0	0	0	1.0057	0	2.93469
AK128697	94.4118	66.8769	72.6059	76.3578	68.0411	91.4887	89.1881	72.1406	80.1657	63.9353	71.4804	60.9689	91.6771	73.0754	70.8034	76.1053	55.4153	63.1028	61.3476	81.7686	63.5849
AK128707	266.957	253.177	228.19	141.807	145.943	144.027	333.704	354.774	352.925	389.424	428.882	417.256	777.894	795.176	697.92	222.227	214.973	210.718	262.487	295.165	265.1
AK128708	188.824	129.932	167.842	137.841	141.013	144.027	116.245	118.587	129.047	142.401	159.714	147.659	177.908	155.766	160.825	130.901	125.162	152.123	95.5413	142.596	139.887
AK128734	118.286	84.0738	112.209	74.3745	67.055	87.8654	171.361	193.693	182.817	110.434	136.259	149.564	183.354	156.727	136.55	150.181	152.87	167.898	117.667	132.625	150.647
AK128777	2.17039	0.955384	0	3.96664	0	0	1.00211	1.97646	0	0.968717	1.11688	0.952639	3.63078	3.84607	3.03443	2.02947	0	2.25367	2.0114	0.997178	0.97823
AK128833	0	0	0	0	0	0	0	0	0	0	0	0	0	0	0	0	0	0	0	0	0
AK128837	0	0	0	0	0	0	0	0	0	0	0	0	0	0	0	0	0	0	0	0	0
AK128880	1.08519	0	0	0	1.97221	0	1.00211	3.95291	0	7.74974	11.1688	8.57376	8.16925	8.65366	3.03443	4.05895	0.955436	6.76101	3.01709	2.99153	3.91292
AK129567	0	0	0	0	0	0	0	0	0	0	0	0	0	0	0	0	0	0	0	0	0
AK129672	36.8966	27.7061	25.4592	25.7832	29.5831	22.6457	24.0507	15.8116	24.4408	19.3743	24.5714	19.0528	35.4001	27.884	25.2869	20.2947	20.0642	20.283	21.1197	14.9577	18.5864
AK129879	0	2.86615	0	0	0	0	0	0	0.97763	0	2.23376	0.952639	0.907694	0.961518	2.02296	1.01474	0.955436	0	0	0	1.95646
AK129926	4.34077	2.86615	3.77173	0.99166	5.91662	2.71749	3.00634	2.96468	3.91052	0.968717	2.23376	0	0.907694	1.92304	1.01148	3.04421	1.91087	1.12684	4.02279	2.99153	3.91292
AK129935	0	0	0	0	0	0	0	0	0	0	0	0	0	0	0	0	0	0	0	0	0
AK130076	58.6004	54.4569	47.1467	44.6247	29.5831	55.2556	67.1416	52.3761	47.9039	50.3733	61.4284	52.3952	32.677	47.1144	45.5165	65.9579	49.6827	61.9759	44.2507	39.8871	58.6938
AK130110	1.08519	0	1.88587	1.98332	0	0	0	0	0	1.93743	1.11688	3.81056	0.907694	1.92304	0	0	0.955436	0	0	0.997178	0
AK130294	8.68154	8.59845	5.6576	5.94996	4.93051	4.52914	9.01903	3.95291	1.95526	2.90615	8.93505	6.66848	9.98464	3.84607	5.05739	10.1474	5.73262	6.76101	1.0057	9.97178	1.95646
AK130329	142.16	142.352	111.266	167.591	196.234	151.273	57.1205	33.5997	42.0381	89.122	115.039	75.2585	78.0617	80.7675	92.0445	96.4	88.8555	92.4005	108.615	75.7855	87.0624
AK130400	0	0	0	0	1.97221	0	0	0	0	0	0	0	0	0	0	0	0	1.12684	0	0	0
AK130481	18.4483	16.2415	19.8016	16.8582	9.86103	8.15246	14.0296	10.8705	14.6645	11.6246	21.2207	12.3843	9.98464	14.4228	16.1836	24.3537	11.4652	12.3952	12.0684	11.9661	16.6299
AK130486	69.4523	69.743	64.1195	63.4662	49.3051	67.9372	86.1818	81.0347	70.3894	73.6225	68.1297	76.2112	78.9694	75.9599	95.0789	62.9137	71.6577	82.259	61.3476	67.8081	65.5414
AK130759	1.08519	0	2.8288	0	0	0	0	0.988228	0	1.93743	0	0	0	0.961518	1.01148	3.04421	1.91087	0	0	1.99436	6.84761
AK130765	4.34077	1.91077	3.77173	9.9166	11.8332	13.5874	5.01057	2.96468	5.86578	12.5933	13.4026	8.57376	19.0616	23.0764	14.1607	4.05895	1.91087	1.12684	0	0.997178	5.86938
AK130824	6.51116	11.4646	15.0869	0.99166	1.97221	2.71749	1.00211	3.95291	5.86578	7.74974	4.46752	9.52639	6.35386	8.65366	9.1033	7.10316	3.82174	11.2684	6.03419	8.9746	8.80407
AK130852	0	0	0	0	0	0	0	0	0	0	0	0	0	0	0	0	0	0	0	0	0
AK130904	2.17039	0	1.88587	0	0.986103	0	0	0	0	0	0	0	0	0	0	0	0	0	0	0	0
AK130911	0	0	0	0	0	0	0	0	0	0.968717	0	0	0	0.961518	0	0	0	0	0	0	0
AK131020	6.51116	12.42	12.2581	0	0.986103	1.81166	3.00634	1.97646	4.88815	2.90615	0	1.90528	2.72308	2.88455	1.01148	5.07369	1.91087	6.76101	2.0114	2.99153	0.97823
AK131021	0	0	0	0	0	0	0	0	0	0	0	0	0	0	0	0	0	0	0	0	0
AK131224	0	0	0	0	0	0	0	0	0	0	0	0	0	0	0	0	0	0	0	0	0
AK131325	0	0	0	0	0	0	0	0	0	0	0	0	0	0	0	0	0	0	0	0	0
AK131337	0	0	0	0	0	0	0	0	0	0	0	0	0	0	0	0	0	0	0	0	0
AK131347	0	0	0	0	0	0	0	0	0	0	0	0	0	0	0	0	0	0	0	0	0
AK131516	0	0	0	0	0	0	0	0	0	0	0	0	0	0	0	0	0	0	0	0	0
AK131520	1.08519	0	0	0.99166	0	0	0	0	0	0.968717	1.11688	0	0	0	1.01148	0	0	1.12684	0	0	0
AK172755	0	0.955384	0	0	0.986103	0	0	0	1.95526	1.93743	1.11688	0	0.907694	0	1.01148	0	0	0	0	0	0
AK2	2264.8	2184.96	2253.61	2222.31	2245.36	2184.86	2239.72	2176.08	2203.58	2197.05	2210.31	2167.25	2019.62	2041.3	2106.91	2336.94	2337.95	2351.7	2321.15	2305.47	2333.08
AK289390	6.51116	4.77692	12.2581	2.97498	6.90272	2.71749	3.00634	4.94114	5.86578	2.90615	6.70128	2.85792	0	0	1.01148	3.04421	1.91087	2.25367	1.0057	0	1.95646
AK291164	4.34077	1.91077	0.942933	16.8582	16.7637	9.05829	1.00211	0.988228	0	0	1.11688	0	1.81539	1.92304	0	2.02947	5.73262	2.25367	2.0114	1.99436	2.93469
AK291611	8.68154	3.82153	4.71467	1.98332	2.95831	0	5.01057	1.97646	1.95526	0.968717	0	0	1.81539	0	3.03443	5.07369	0.955436	3.38051	4.02279	1.99436	7.82584
AK291701	0	0	0	0	0	0	0	0	0	0	0	0	0	0	0	1.01474	0	1.12684	0	0	0
AK293020	0	0	0	0	0	0	0	0	0	0	0	0	0	0	1.01148	0	0	0	0	0	0
AK293147	0	0	0	0	0	0	0	0	0	0	0	0	0	0	0	0	0	0	0	0	0
AK294004	4.34077	2.86615	3.77173	5.94996	4.93051	3.62332	2.00423	1.97646	6.84341	2.90615	3.35064	0.952639	3.63078	0.961518	3.03443	3.04421	4.77718	1.12684	2.0114	2.99153	6.84761
AK294743	1.08519	0.955384	1.88587	0.99166	0	0	1.00211	0.988228	0	0	1.11688	0	0	0	1.01148	0	0	0	1.0057	0	0
AK294819	1.08519	0	0	1.98332	1.97221	1.81166	0	0.988228	0.97763	1.93743	1.11688	0	3.63078	2.88455	1.01148	1.01474	1.91087	0	1.0057	2.99153	1.95646
AK294973	6.51116	5.7323	4.71467	1.98332	1.97221	1.81166	0	2.96468	0	4.84359	2.23376	1.90528	3.63078	3.84607	3.03443	2.02947	1.91087	1.12684	2.0114	1.99436	7.82584
AK295617	2.17039	0.955384	0	0	0.986103	0	4.00846	5.92937	4.88815	0	0	0	0	0	0	3.04421	2.86631	1.12684	2.0114	0	0.97823
AK295707	0	0	0	0	0	0	0	0	0	0	0	0.952639	0	0.961518	1.01148	0	0.955436	1.12684	0	0	0
AK296065	5.42596	5.7323	5.6576	5.94996	3.94441	3.62332	1.00211	3.95291	2.93289	4.84359	8.93505	10.479	4.53847	1.92304	3.03443	6.08842	6.68805	7.88785	5.02849	7.97742	3.91292
AK296146	8.68154	6.68769	5.6576	9.9166	6.90272	6.3408	1.00211	1.97646	0.97763	3.87487	2.23376	4.7632	9.07694	5.76911	8.09182	8.1179	1.91087	6.76101	2.0114	3.98871	3.91292
AK296148	0	0	0	0	0	0	0	0	0	0	0	0	0	0	0	0	0	0	0	0	0
AK296276	0	0	0	0	0	0	0	0	0	0	0	0	0	0	0	0	0	0	0	0	0
AK296947	65.1116	49.6799	57.5189	38.6747	40.4302	28.0807	50.1057	49.4114	49.8591	64.9041	72.5972	61.9216	40.8462	39.4223	34.3902	70.0169	56.3707	60.8491	69.3932	67.8081	85.106
AK297683	0	0	0	6.94162	7.88882	6.3408	5.01057	2.96468	1.95526	0	1.11688	0	0	0	1.01148	2.02947	0	1.12684	0	0	0
AK297919	545.852	449.03	554.445	507.73	523.62	519.04	455.962	427.903	403.761	471.765	429.999	519.189	486.524	481.721	488.544	468.809	483.451	482.285	453.57	490.611	528.244
AK298056	1.08519	0.955384	0	0	0	0.905829	1.00211	0.988228	0.97763	0	1.11688	0	1.81539	0.961518	0	0	0	1.12684	2.0114	0.997178	0
AK298119	0	0	0	0	0	0	0	0	0	0	0	0	0	0	0	0	0	0	0	0	0
AK298300	0	0	0	0	0	0	0	0	0	0	0	0	0	0	0	0	0.955436	0	0	0.997178	0
AK298596	8.68154	9.55384	15.0869	33.7164	23.6665	31.704	9.01903	6.91759	16.6197	16.4682	12.2857	21.9107	24.5077	25.961	14.1607	18.2653	10.5098	12.3952	6.03419	7.97742	14.6734
AK299432	15.1927	9.55384	16.0299	14.8749	17.7498	13.5874	15.0317	12.847	7.82104	13.562	10.0519	13.337	8.16925	13.4613	7.08034	11.1621	18.1533	14.6489	11.0627	8.9746	8.80407
AK299452	24.9594	30.5723	35.8315	31.7331	34.5136	28.9865	38.0803	18.7763	28.3513	33.9051	29.0389	23.816	31.7693	19.2304	23.264	38.56	29.6185	37.1856	40.2279	33.904	36.1945
AK299501	68.3671	57.323	63.1765	56.5246	57.194	51.6323	57.1205	60.2819	57.6802	43.5923	56.9609	59.0636	59.0001	63.4602	52.5968	59.8695	68.7914	58.5954	50.2849	61.825	58.6938
AK3	3127.53	2941.63	3013.61	3006.71	3101.29	3097.94	3381.13	3498.33	3328.83	2304.58	2306.36	2162.49	3565.42	3747.04	3785.96	2531.77	2497.51	2554.54	2848.14	2684.4	2901.43
AK300387	4.34077	7.64307	8.4864	13.8832	6.90272	7.24663	32.0676	25.6939	21.5079	7.74974	8.93505	13.337	10.8923	8.65366	15.1722	29.4274	39.1729	29.2977	23.1311	33.904	38.151
AK300656	54.2596	44.903	62.2336	66.4412	51.2773	56.1614	54.1142	37.5526	59.6354	61.0292	60.3116	68.59	26.3231	30.7686	28.3214	42.619	42.9946	51.8344	41.2336	55.8419	59.672
AK300962	0	0	0	0	0	0	0	0	0	0	0	0	0	0	0	0	0	0	0	0	0
AK301093	40.1521	34.3938	30.1739	18.8415	15.7776	16.3049	30.0634	23.7175	27.3736	25.1866	40.2077	46.6793	68.9848	53.845	44.505	39.5748	39.1729	39.4392	35.1994	30.9125	28.3687
AK301549	2.17039	1.91077	3.77173	1.98332	1.97221	0	2.00423	1.97646	1.95526	1.93743	0	1.90528	2.72308	1.92304	4.04591	2.02947	1.91087	1.12684	0	1.99436	1.95646
AK301666	0	0	0	0	0	0	0	0	0	0.968717	0	0	0.907694	0	0	0	0.955436	0	0	0.997178	0
AK301968	0	0	0	0.99166	0	0.905829	1.00211	0.988228	0.97763	0	0	0	0.907694	0.961518	1.01148	0	0	0	1.0057	0.997178	0
AK302092	1.08519	0	0	0	0.986103	0.905829	0	0	1.95526	0	0	0.952639	0	0	4.04591	0	0	0	0	0	0
AK302306	0	0	0	0	0	0	0	0	0	0	0	0	0	0	0	0	0	0	0	0	0
AK302451	0	0	0	0	0	0	0	0	0	0	0	0	0	0	0	0	0	0	0	0	0
AK302511	46.6633	47.7692	30.1739	0	0	1.81166	0	0	0	41.6548	33.5064	28.5792	38.1232	28.8455	37.4247	0	0	0	0	0	0
AK302545	0	0	0	0	0	0	0	0	0	0	0	0	0	0	0	0	0	0	0	0	0
AK302694	9.76673	7.64307	10.3723	37.6831	29.5831	26.269	17.0359	22.7292	24.4408	60.0605	43.5583	48.5846	20.877	22.1149	27.3099	21.3095	22.9305	22.5367	28.1595	14.9577	15.6517
AK302879	0	0	0	0	0	0	0	0	0	0	0	0	0	0	0	0	0	0	0	0	0
AK303207	0	0	0	0	0	0	0	0	0	0	0	0	0	0	0	0	0	0	0	0	0
AK303572	0	0	0	0	0	0	0	0	0	0	0	0	0	0	0	0	0	0	0	0	0
AK303607	0	0	0	0	0	0	0	0	0	0	0	0	0	0	1.01148	0	0	0	0	0	0
AK304483	29.3002	31.5277	28.288	0	0	1.81166	32.0676	46.4467	34.2171	12.5933	14.5194	14.2896	6.35386	2.88455	8.09182	7.10316	5.73262	7.88785	5.02849	9.97178	6.84761
AK304759	6.51116	3.82153	10.3723	4.9583	3.94441	8.15246	6.01268	5.92937	2.93289	9.68717	1.11688	6.66848	7.26155	3.84607	8.09182	3.04421	11.4652	9.01468	4.02279	2.99153	9.7823
AK304826	116.116	146.174	127.296	87.2661	52.2634	84.2421	57.1205	36.5644	77.2328	133.683	107.221	125.748	164.293	159.612	128.458	100.459	95.5436	167.898	137.781	168.523	132.061
AK307150	13.0223	9.55384	12.2581	8.92494	15.7776	10.8699	10.0211	9.88228	7.82104	8.71845	10.0519	4.7632	14.5231	12.4997	17.1951	10.1474	3.82174	11.2684	11.0627	6.98024	8.80407
AK307172	2.17039	0.955384	1.88587	1.98332	4.93051	6.3408	3.00634	5.92937	4.88815	1.93743	4.46752	3.81056	9.07694	4.80759	2.02296	3.04421	2.86631	2.25367	1.0057	2.99153	0.97823
AK307192	20.6187	18.1523	18.8587	12.8916	9.86103	6.3408	15.0317	22.7292	18.575	57.1543	60.3116	66.6848	205.139	168.266	186.112	36.5305	34.3957	40.5661	40.2279	41.8815	27.3904
AK307207	1.08519	0.955384	0.942933	0	0	0.905829	1.00211	0	0.97763	0	0	0	0	0	1.01148	2.02947	2.86631	3.38051	5.02849	5.98307	2.93469
AK307233	15.1927	24.84	22.6304	33.7164	27.6109	38.9506	28.0592	19.7646	24.4408	22.2805	22.3376	16.1949	24.5077	24.9995	15.1722	12.1768	14.3315	19.1562	25.1425	13.9605	24.4557
AK307246	422.14	393.618	414.891	405.589	369.788	342.403	316.668	333.033	317.73	277.053	302.675	320.087	462.016	437.491	445.05	335.878	313.383	350.446	367.08	368.956	381.51
AK307275	0	0	0	0	0	0	0	0	0	0	0	0	0	0	0	0	0	0	0	0	0
AK307870	1.08519	3.82153	2.8288	2.97498	1.97221	1.81166	3.00634	0	0.97763	0.968717	1.11688	0.952639	4.53847	3.84607	2.02296	2.02947	2.86631	2.25367	5.02849	2.99153	2.93469
AK308309	4.34077	3.82153	2.8288	4.9583	2.95831	3.62332	6.01268	1.97646	1.95526	3.87487	2.23376	1.90528	5.44617	0.961518	2.02296	4.05895	1.91087	2.25367	0	5.98307	6.84761
AK308439	2.17039	7.64307	2.8288	3.96664	0.986103	3.62332	3.00634	3.95291	0.97763	3.87487	3.35064	3.81056	0	0.961518	1.01148	9.13264	6.68805	5.63418	5.02849	4.98589	3.91292
AK308544	0	0	0	0	0	0	0	0	0	0	0	0	0	0	0	0	0	0	1.0057	0	0
AK308561	23.8742	21.0184	19.8016	47.5997	50.2912	53.4439	9.01903	5.92937	6.84341	34.8738	29.0389	26.6739	12.7077	20.1919	12.1377	57.84	51.5935	56.3418	54.3077	53.8476	53.8026
AK308605	0	0.955384	0	10.9083	4.93051	8.15246	0	0	0	0	0	0	0	0	0	0	0	0	0	0	0
AK308652	26.0446	16.2415	19.8016	36.6914	22.6804	36.2332	25.0528	17.7881	24.4408	23.2492	29.0389	19.0528	20.877	17.3073	27.3099	15.2211	22.9305	29.2977	20.114	29.9153	25.434
AK308704	0	0	0	0	0	0	0	0	0	0	0	1.90528	0	0	0	0	0	0	0	0	0
AK308867	150.842	139.486	149.926	84.2911	83.8187	67.9372	105.222	89.9287	103.629	158.87	186.519	193.386	98.9387	87.4982	84.9641	164.387	170.068	188.181	213.208	212.399	203.472
AK308944	15.1927	19.1077	12.2581	7.93328	4.93051	6.3408	11.0233	13.8352	8.79867	5.8123	5.5844	5.71584	16.3385	15.3843	12.1377	17.2505	29.6185	13.522	15.0855	15.9548	9.7823
AK308965	0	0	0	0.99166	1.97221	0	0	0	0	0	0	0	0	0	0	0	0	0	0	0	0
AK309109	0	0	0	0	0	0	0	0	0	0	0	0	0	0	0	0	0	0	0	0	0
AK309215	72.7079	50.6353	71.6629	59.4996	58.1801	41.6681	61.129	59.2937	61.5907	62.9666	71.4804	53.3478	59.9078	49.999	52.5968	47.6927	55.4153	55.2149	48.2735	38.8899	52.8244
AK309255	10.8519	17.1969	11.3152	4.9583	8.87492	3.62332	13.0275	6.91759	10.7539	15.4995	8.93505	6.66848	9.07694	6.73063	10.1148	14.2063	14.3315	12.3952	12.0684	12.9633	17.6081
AK309441	4.34077	2.86615	1.88587	0	0.986103	2.71749	2.00423	1.97646	0.97763	1.93743	2.23376	0.952639	4.53847	1.92304	1.01148	3.04421	0.955436	1.12684	5.02849	1.99436	0.97823
AK309476	1.08519	0	0.942933	2.97498	2.95831	6.3408	0	2.96468	1.95526	4.84359	2.23376	0.952639	1.81539	2.88455	0	0	1.91087	1.12684	2.0114	0.997178	3.91292
AK309533	14.1075	18.1523	12.2581	6.94162	6.90272	2.71749	14.0296	8.89405	10.7539	5.8123	6.70128	8.57376	9.98464	14.4228	12.1377	20.2947	20.0642	20.283	25.1425	19.9436	18.5864
AK309717	0	0	0	0	0	0	0	0	0	0	0	0	0	0	0	0	0	0	0	0	0
AK309744	0	0	0	0	0	0	0	0	0	6.78102	20.1039	13.337	0	0	0	0	0	0	0	0	0
AK309896	6.51116	2.86615	8.4864	0	0.986103	0	0	0	0	0	0	0	0	0	0	0	0	0	0	0	0
AK309922	1.08519	0.955384	0	0	0.986103	0	0	0	0	0	0	0	0	0	1.01148	0	1.91087	0	0	1.99436	0
AK309988	10.8519	14.3308	13.2011	0.99166	1.97221	6.3408	7.0148	7.90582	4.88815	7.74974	4.46752	15.2422	10.8923	5.76911	6.06887	7.10316	15.287	5.63418	10.057	6.98024	12.717
AK310013	0	0	0	0	0	0	0	0	0	0	0	0	0	0	0	0	0	0	0	0	0
AK310030	11.9371	11.4646	14.144	11.8999	14.7915	13.5874	13.0275	17.7881	12.7092	10.6559	11.1688	11.4317	15.4308	22.1149	14.1607	8.1179	14.3315	23.6635	20.114	10.969	10.7605
AK310041	3.25558	6.68769	2.8288	3.96664	6.90272	3.62332	1.00211	0.988228	0.97763	6.78102	11.1688	2.85792	4.53847	6.73063	3.03443	5.07369	6.68805	4.50734	6.03419	1.99436	6.84761
AK310046	15.1927	15.2861	18.8587	10.9083	5.91662	7.24663	20.0423	13.8352	17.5973	20.3431	21.2207	22.8633	9.07694	13.4613	14.1607	12.1768	9.55436	20.283	12.0684	8.9746	6.84761
AK310094	0	0.955384	2.8288	6.94162	1.97221	2.71749	1.00211	3.95291	3.91052	9.68717	7.81816	9.52639	0.907694	2.88455	0	3.04421	0	0	1.0057	3.98871	6.84761
AK310146	0	0	0	0	0	0	0	0	0	0	0	0	0	0	0	0	0	0	0	0	0
AK310226	17.3631	12.42	15.0869	13.8832	15.7776	15.3991	12.0254	8.89405	10.7539	15.4995	13.4026	22.8633	20.877	19.2304	17.1951	9.13264	16.2424	14.6489	14.0798	9.97178	16.6299
AK310228	2.17039	1.91077	2.8288	1.98332	8.87492	3.62332	1.00211	0	1.95526	1.93743	0	1.90528	87.1386	70.1908	52.5968	111.621	89.811	118.318	93.5299	134.619	95.8665
AK310237	0	0	0	0	0	0	0	0	0	0	0	0	0	0	0	0	0	0	0	0	0
AK310239	49.9189	62.0999	54.6901	28.7581	21.6943	18.1166	53.112	61.2701	51.8144	39.7174	37.9739	40.0109	72.6155	68.2678	62.7116	65.9579	59.237	77.7516	49.2792	73.7911	57.7156
AK310350	1.08519	0	1.88587	0	0.986103	0	0	0	0.97763	0	0	0.952639	0	0	0	1.01474	0.955436	1.12684	1.0057	0	0
AK310441	0	0	0	0	0	0	0	0	0	0	0	0	0	0	0	0	0	0	0	0	0
AK310471	0	0	0	0	0	0	0	0	0	0	0	0	0	0	0	0	0	0	0	0	0
AK310472	0	0	0	0	0	0	0	0	0	0	0	0	0	0	0	0	0	0	0	0	0
AK310493	2.17039	0.955384	2.8288	1.98332	2.95831	0.905829	0	1.97646	2.93289	1.93743	2.23376	3.81056	2.72308	3.84607	1.01148	2.02947	6.68805	0	3.01709	0.997178	0.97823
AK310526	0	0	0	0	0	0	0	1.97646	0	0	0	0	0	0	0	0	0	0	0	0	0
AK310634	0	0	0	0	0	0	0	0	0	0	0	0	0	0	0	0	0	0	0	0	0
AK310665	1.08519	0.955384	1.88587	2.97498	2.95831	0.905829	4.00846	2.96468	1.95526	4.84359	1.11688	2.85792	3.63078	2.88455	2.02296	2.02947	2.86631	3.38051	2.0114	0	4.89115
AK310751	2.17039	10.5092	8.4864	3.96664	1.97221	4.52914	7.0148	4.94114	0.97763	6.78102	2.23376	0.952639	5.44617	2.88455	6.06887	6.08842	1.91087	5.63418	6.03419	5.98307	2.93469
AK310794	9.76673	9.55384	13.2011	6.94162	8.87492	5.43497	11.0233	8.89405	8.79867	5.8123	5.5844	10.479	9.98464	13.4613	8.09182	8.1179	4.77718	2.25367	8.04558	10.969	8.80407
AK310876	0	0	0	0	0	0	0	0	0	0	0	0	0	0	0	0	0	0	0	0	0
AK311005	5.42596	4.77692	0.942933	2.97498	3.94441	5.43497	2.00423	2.96468	2.93289	3.87487	2.23376	0	0.907694	3.84607	1.01148	1.01474	2.86631	4.50734	3.01709	3.98871	4.89115
AK311108	0	0	0	0	0	0	0	0	0	0	0	0.952639	0	0	0	0	0	1.12684	0	0	0
AK311113	0	0	0	0	0	0.905829	2.00423	0.988228	0.97763	0	0	0	0	0	0	0	0.955436	2.25367	0	0.997178	0.97823
AK311120	8.68154	2.86615	9.42933	22.8082	17.7498	18.1166	43.0909	35.5762	43.9934	13.562	24.5714	20.9581	18.1539	12.4997	3.03443	14.2063	15.287	10.1415	18.1026	12.9633	16.6299
AK311131	37.9817	30.5723	41.4891	66.4412	61.1384	43.4798	35.074	33.5997	39.1052	38.7487	41.3246	35.2477	41.7539	47.1144	37.4247	42.619	50.6381	43.9466	37.2108	43.8758	50.8679
AK311167	79.2191	59.2338	70.72	70.4078	78.8882	68.843	65.1374	46.4467	54.7473	58.123	61.4284	44.7741	79.8771	65.3832	63.7231	71.0316	83.1229	77.7516	84.4786	59.8307	77.2802
AK311212	0	0	0	0	0	0	0	0	0	0	0	0	0	0	0	0	0	0	0	0	0
AK311213	8.68154	3.82153	3.77173	4.9583	3.94441	7.24663	4.00846	4.94114	0.97763	1.93743	6.70128	3.81056	0.907694	1.92304	1.01148	1.01474	2.86631	1.12684	1.0057	0.997178	0.97823
AK311257	8.68154	11.4646	9.42933	12.8916	5.91662	8.15246	10.0211	9.88228	10.7539	6.78102	5.5844	3.81056	5.44617	3.84607	4.04591	5.07369	3.82174	5.63418	5.02849	7.97742	0.97823
AK311282	27.1298	29.6169	14.144	15.8666	25.6387	13.5874	20.0423	12.847	25.4184	27.1241	20.1039	17.1475	24.5077	24.9995	20.2296	26.3832	21.0196	15.7757	20.114	18.9464	20.5428
AK311291	0	0	0	0	0	0	0	0	0	0	0	0	0	0	0	0	0	0	0	0	0
AK311342	0	0	0	0	0	0	0	0	0.97763	0	1.11688	0	0	0	0	0	0	0	1.0057	0.997178	0
AK311356	68.3671	43.9476	41.4891	43.633	51.2773	38.0448	48.1015	47.4349	61.5907	45.5297	67.0128	50.4899	64.4463	39.4223	45.5165	57.84	46.8164	54.0881	49.2792	40.8843	45.9768
AK311374	0	0	0	0	0	0	0	0	0	0	0	0	0	0	0	0	0	0	0	0	0
AK311380	0	0.955384	0.942933	0	0	0	0	0	0	0	1.11688	0	0	0	0	0	0	1.12684	0	0	0.97823
AK311383	3.25558	3.82153	3.77173	63.4662	50.2912	38.0448	2.00423	4.94114	6.84341	1.93743	3.35064	2.85792	1.81539	3.84607	3.03443	5.07369	9.55436	10.1415	5.02849	5.98307	5.86938
AK311445	2.17039	2.86615	6.60053	2.97498	0.986103	5.43497	0	0	1.95526	0.968717	4.46752	8.57376	2.72308	7.69215	7.08034	2.02947	1.91087	3.38051	2.0114	0	3.91292
AK311458	1.08519	0	0.942933	0	0.986103	1.81166	0	0.988228	0	0	1.11688	0	0	1.92304	0	1.01474	0.955436	2.25367	2.0114	0.997178	0
AK311497	0	0	0	0	0	0	0	0	0	0	0	0	0	0	0	0	0	0	0	0	0
AK311558	0	0	0	0	0	0	0	0	0	0	0	0	0	0	0	0	0	0	0	0	0
AK311573	0	0	0	0.99166	0	0	0	0	0	0.968717	1.11688	0	0	0	1.01148	1.01474	0	1.12684	0	1.99436	0
AK311578	19.5335	14.3308	16.9728	25.7832	14.7915	16.3049	16.0338	14.8234	10.7539	24.2179	16.7532	22.8633	12.7077	20.1919	12.1377	23.339	10.5098	18.0294	11.0627	19.9436	10.7605
AK311660	10.8519	13.3754	22.6304	8.92494	7.88882	8.15246	13.0275	9.88228	16.6197	9.68717	12.2857	10.479	12.7077	3.84607	8.09182	18.2653	15.287	3.38051	9.05128	23.9323	14.6734
AK313893	20.6187	21.9738	31.1168	19.8332	19.7221	17.2108	31.0655	31.6233	36.1723	24.2179	26.8051	21.9107	39.9385	44.2298	37.4247	25.3684	18.1533	22.5367	28.1595	20.9407	24.4557
AK316092	3.25558	3.82153	2.8288	2.97498	2.95831	2.71749	1.00211	0.988228	2.93289	2.90615	1.11688	0.952639	1.81539	0.961518	1.01148	6.08842	2.86631	1.12684	5.02849	2.99153	5.86938
AK316321	0	0	0	0	0	0	0	0	0	0	0	0	0	0	0	0	0	0	0	0	0
AK4	1345.64	1309.83	1421	296.506	283.998	290.771	1560.29	1470.48	1422.45	674.227	792.985	684.948	917.679	981.71	1037.78	1238.99	1172.32	1104.3	1213.88	1213.57	1301.05
AK5	2847.55	2822.2	2820.31	1585.66	1590.58	1579.77	3849.12	3660.4	3705.22	3037.9	3081.47	2947.47	3196.9	3340.31	3204.36	1636.77	1686.34	1672.22	1515.59	1497.76	1464.41
AK7	5.42596	9.55384	9.42933	13.8832	31.5553	20.8341	20.0423	15.8116	22.4855	5.8123	3.35064	3.81056	3.63078	8.65366	3.03443	14.2063	14.3315	10.1415	18.1026	13.9605	12.717
AK8	24.9594	21.0184	31.1168	11.8999	20.7082	25.3632	14.0296	14.8234	16.6197	23.2492	13.4026	21.9107	17.2462	18.2688	11.1263	16.2358	13.3761	29.2977	27.1538	21.9379	27.3904
AK9	220.294	186.3	198.959	271.715	267.234	260.879	275.581	261.88	279.602	173.4	222.259	184.812	319.508	323.07	332.776	156.27	161.469	134.093	206.168	193.452	170.212
AKAP1	501.359	523.55	535.586	439.305	446.704	381.354	534.127	533.643	559.205	446.579	447.869	433.451	532.816	575.949	587.669	579.415	641.098	600.603	580.288	599.304	578.134
AKAP10	1042.87	1027.04	1005.17	1215.77	1189.24	1227.4	1059.23	1097.92	1045.09	1017.15	1016.36	997.414	983.941	1012.48	1010.47	1044.16	1142.7	1081.76	1031.85	1045.04	1084.86
AKAP11	4358.13	3917.07	3983.89	4152.08	4240.24	4261.02	3731.87	3848.16	3606.48	3891.34	3828.67	3596.21	3950.29	4035.49	4051.98	4043.73	3964.1	3923.64	4066.04	4073.47	4081.17
AKAP12	12388.6	12425.7	11554.7	43817.5	44161.6	40541.3	12831.1	12188.8	11807.8	6800.39	6928.01	6628.47	20057.3	19737.1	21714.4	15089.1	15326.1	15060.2	13900.8	14120	13587.6
AKAP13	4890.96	4677.56	4360.12	5327.2	5155.34	5099.82	4975.5	4689.14	4615.39	4483.22	4549.05	4403.1	4439.53	4628.75	4732.7	4392.8	4360.61	4348.46	4048.94	4196.12	4308.12
AKAP14	2.17039	0.955384	0	0.99166	0	0	0	0	0	0	0	0	0	0	0	0	0	0	0	0.997178	0
AKAP17A	0	0	0	0	0	0	0	0	0	0	0	0	0	0	0	0	0	0	0	0	0
AKAP2	149.757	205.407	156.527	56.5246	71.9855	54.3497	109.23	91.9052	130.025	144.339	102.753	139.085	167.016	153.843	145.653	154.24	137.583	146.489	173.986	148.579	148.691
AKAP3	11.9371	17.1969	12.2581	12.8916	20.7082	20.8341	26.055	20.7528	21.5079	20.3431	18.987	13.337	25.4154	30.7686	32.3673	6.08842	4.77718	10.1415	1.0057	4.98589	5.86938
AKAP4	0	0	0	0	0	0	0	0	0	0	0	0	0	0	0	0	0	0	0	0	0
AKAP5	19.5335	18.1523	18.8587	22.8082	15.7776	16.3049	11.0233	12.847	9.7763	13.562	14.5194	25.7213	11.8	4.80759	10.1148	3.04421	15.287	13.522	11.0627	6.98024	7.82584
AKAP6	153.012	131.843	149.926	102.141	74.9438	108.699	183.387	209.504	183.794	121.09	146.311	112.411	64.4463	59.6141	75.8608	167.432	141.405	184.801	300.704	257.272	345.315
AKAP7	139.99	153.817	163.127	169.574	182.429	161.238	145.307	161.081	131.98	157.901	139.61	168.617	113.462	133.651	122.389	173.52	184.399	173.533	209.185	193.452	211.298
AKAP8	790.02	717.493	717.572	714.987	732.674	784.448	796.681	740.182	714.648	738.163	725.972	687.806	826.002	756.715	775.803	734.67	751.928	744.838	724.103	772.813	819.757
AKAP8L	911.562	864.622	898.615	994.635	997.936	917.605	899.898	923.005	927.771	935.781	1011.89	962.166	925.848	833.636	899.204	831.07	896.199	912.736	840.764	879.511	941.057
AKAP9	3942.51	3472.82	3570.89	4526.93	4341.81	4335.3	4134.72	3955.88	3640.7	3580.38	3864.41	3624.79	3772.38	3873.96	3708.08	3792.07	3841.81	4076.89	3427.42	3613.77	3800.42
AKIP1	461.207	471.004	484.668	599.954	545.315	586.977	492.038	506.961	495.659	562.825	513.765	574.442	494.693	455.76	458.199	514.472	538.866	476.651	510.895	478.645	466.616
AKIRIN1	1367.34	1186.59	1316.33	1624.34	1619.18	1638.64	1493.15	1432.93	1398.01	1540.26	1501.09	1433.72	1254.43	1337.47	1289.63	1220.73	1267.86	1210.22	1203.82	1171.68	1176.81
AKIRIN2	341.836	304.767	323.426	409.555	378.663	408.529	333.704	348.844	347.059	386.518	355.168	313.418	280.478	291.34	265.007	320.657	363.066	363.968	312.772	337.046	303.251
AKNA	602.282	666.858	640.252	617.804	613.356	587.883	572.207	637.407	752.775	881.533	736.024	923.108	606.34	542.296	564.405	988.354	1146.52	1265.44	1435.13	1577.53	1376.37
AKNAD1	16.2779	16.2415	11.3152	16.8582	17.7498	11.7758	7.0148	17.7881	7.82104	9.68717	5.5844	12.3843	12.7077	15.3843	10.1148	12.1768	13.3761	10.1415	11.0627	12.9633	9.7823
AKR1A1	1300.06	1404.41	1442.69	1457.74	1525.5	1509.11	1278.7	1333.12	1393.12	1247.71	1225.22	1249.86	1465.93	1513.43	1452.48	1545.44	1407.36	1459.25	1481.39	1427.96	1481.04
AKR1B1	1409.67	1464.6	1480.41	2685.41	2616.13	2626	1907.02	1946.81	2094.08	2058.52	1840.62	2020.55	3133.36	3104.74	3182.11	1919.88	1891.76	1880.69	2015.42	1932.53	2003.41
AKR1B10	6.51116	4.77692	5.6576	2062.65	2172.38	2338.85	14.0296	8.89405	6.84341	22.2805	24.5714	14.2896	5.44617	10.5767	6.06887	2.02947	5.73262	7.88785	7.03989	5.98307	13.6952
AKR1B15	0	0	0.942933	14.8749	16.7637	15.3991	2.00423	0	0.97763	0	0	0.952639	1.81539	5.76911	6.06887	0	0	0	0	0	0
AKR1C1	1946.84	1843.89	1915.1	3505.52	3622.94	3773.68	5959.57	6055.86	6325.27	1316.49	1319.04	1270.82	3020.81	3117.24	2988.92	2302.44	2332.22	2209.72	2513.24	2431.12	2504.27
AKR1C2	857.302	877.998	918.417	5392.65	5334.82	5540.05	2979.28	3414.33	3252.58	1402.7	1390.52	1267.01	5605.01	6417.17	5867.58	1014.74	1095.89	1102.04	1253.1	1258.44	1334.31
AKR1C3	1061.32	1163.66	1201.3	2505.92	2649.66	2570.74	2690.68	2923.18	2744.21	2110.83	2236	2079.61	4339.69	4711.44	4522.32	1537.33	1545.9	1525.73	2009.38	1941.5	2022.98
AKR1C4	1.08519	0.955384	0	0	0	0	1.00211	0	0	0	1.11688	0	0.907694	3.84607	1.01148	2.02947	0.955436	0	0	0	0
AKR1C6P	0	0	0	0	0	0	1.00211	0	0	0	0	0	0	0	0	0	0	0	0	0	0
AKR1CL1	0	0	0	0	0	0.905829	2.00423	0	0.97763	0.968717	2.23376	0.952639	0	0.961518	1.01148	0	0.955436	0	0	0	1.95646
AKR1D1	1.08519	1.91077	0.942933	0.99166	0.986103	0	0	0.988228	0.97763	3.87487	0	1.90528	0.907694	1.92304	1.01148	2.02947	1.91087	1.12684	1.0057	0.997178	0
AKR1E2	107.434	103.181	104.666	72.3912	84.8048	69.7488	146.309	148.234	149.577	253.804	257.999	243.876	88.954	99.9979	92.0445	246.581	246.502	264.806	313.778	299.153	311.077
AKR7A2	1188.29	1542.94	1376.68	911.335	895.381	938.439	1547.26	1529.78	1630.69	1314.55	1273.24	1312.74	1372.43	1335.55	1408.99	1323.22	1222.96	1284.59	1285.28	1236.5	1250.18
AKR7A2P1	0	0	0	0	0	0	1.00211	0	0.97763	0.968717	1.11688	0.952639	0	0	0	1.01474	0.955436	0	0	0.997178	0
AKR7A3	20.6187	19.1077	17.9157	24.7915	24.6526	19.9282	16.0338	14.8234	18.575	14.5308	13.4026	10.479	25.4154	24.9995	15.1722	14.2063	10.5098	6.76101	10.057	19.9436	20.5428
AKR7L	22.789	16.2415	11.3152	30.7415	33.5275	29.8924	17.0359	21.741	12.7092	8.71845	11.1688	9.52639	18.1539	21.1534	18.2066	17.2505	19.1087	13.522	19.1083	12.9633	15.6517
AKT1	3113.42	3352.44	3335.15	2460.31	2568.8	2654.08	2425.12	2379.65	2847.84	2995.27	2844.7	3150.38	3027.16	2826.86	2832.14	2821.98	2765.99	2793.42	2809.92	2881.84	2909.26
AKT1S1	520.893	643.929	599.705	594.996	580.814	601.47	550.161	524.749	603.198	670.352	616.518	699.237	549.155	519.22	592.726	572.312	570.395	544.261	605.43	606.284	551.722
AKT2	2741.2	3055.32	2828.8	3016.63	3063.82	3041.77	2297.85	2393.49	2716.83	3169.64	3040.15	3270.41	3361.19	2981.67	3073.88	2963.03	2722.04	2969.21	3082.46	3314.62	3099.03
AKT3	3891.5	3622.81	3671.78	2726.07	2665.44	2733.79	3931.29	3886.7	3581.06	4084.11	4287.7	3930.59	3369.36	3671.08	3703.02	4142.16	4041.49	3982.24	3865.9	3814.2	3848.36
AKTIP	558.874	593.293	544.072	579.129	608.425	549.838	625.319	665.077	626.661	597.699	639.973	603.021	676.232	662.486	648.357	537.811	544.599	469.89	565.202	591.326	559.547
AL049415	0	0	0	0	0	0	0	0	0	0	0	0	0	0	0	0	0	0	0	0	0
AL049935	274.554	256.043	280.051	312.373	282.025	301.641	283.598	289.551	242.452	291.584	270.285	282.934	321.324	319.224	360.086	214.11	187.265	217.479	225.276	207.413	205.428
AL049948	44.4929	47.7692	37.7173	35.6998	45.3607	37.139	40.0846	32.6115	31.2842	38.7487	42.4415	39.0582	45.3847	39.4223	32.3673	27.3979	41.0837	37.1856	46.2621	44.873	43.0421
AL050000	207.272	214.006	209.331	229.073	233.706	246.385	211.446	183.81	169.13	211.18	215.558	202.912	264.139	220.188	248.824	192.8	209.24	201.703	206.168	209.407	187.82
AL050085	3.25558	4.77692	6.60053	3.96664	4.93051	5.43497	5.01057	3.95291	3.91052	6.78102	6.70128	4.7632	6.35386	2.88455	5.05739	1.01474	4.77718	9.01468	5.02849	4.98589	5.86938
AL050132	8.68154	8.59845	8.4864	3.96664	10.8471	4.52914	6.01268	1.97646	2.93289	8.71845	2.23376	6.66848	5.44617	3.84607	4.04591	2.02947	1.91087	7.88785	3.01709	4.98589	3.91292
AL050141	0	0	0	0	0	0	0	0	0	0	0	0	0	0	0	0	0	0	0	0	0
AL109706	0	0	0	0	0.986103	0	1.00211	0	0	0	2.23376	0.952639	0.907694	3.84607	0	1.01474	0	0	0	0	0
AL109718	354.858	342.983	352.657	62.4746	58.1801	66.1255	313.662	321.174	303.065	406.861	537.22	422.972	166.108	187.496	198.25	448.514	439.501	423.69	359.034	394.882	340.424
AL109792	1.08519	3.82153	1.88587	0	0	0	57.1205	48.4232	29.3289	0.968717	3.35064	6.66848	44.477	64.4217	58.6657	7.10316	6.68805	5.63418	9.05128	9.97178	6.84761
AL110171	0	0	0	0	0	0	0	0	0	0	0	0	0	0	0	0	0	0	0	0	0
AL110181	84.645	100.315	69.7771	71.3995	64.0967	68.843	102.216	79.0582	108.517	71.6851	97.1686	75.2585	105.293	94.2288	107.217	94.3706	88.8555	90.1468	115.655	90.7432	88.0407
AL117485	0	0	0	0	0	0.905829	0	0	0	0	0	0	0	0	0	0	0	0	0	0	0
AL122050	1.08519	0	0	0.99166	1.97221	3.62332	0	1.97646	0.97763	1.93743	1.11688	1.90528	0.907694	1.92304	0	0	0	1.12684	0	0.997178	0.97823
AL133568	1.08519	1.91077	4.71467	3.96664	0.986103	2.71749	6.01268	5.92937	0	2.90615	1.11688	4.7632	2.72308	1.92304	1.01148	2.02947	6.68805	5.63418	3.01709	1.99436	2.93469
AL137445	18.4483	20.0631	12.2581	6.94162	8.87492	13.5874	17.0359	5.92937	20.5302	10.6559	11.1688	15.2422	12.7077	9.61518	16.1836	7.10316	12.4207	14.6489	11.0627	11.9661	12.717
AL137522	34.7262	20.0631	18.8587	19.8332	24.6526	15.3991	27.0571	16.7999	16.6197	14.5308	17.8701	18.1002	32.677	27.884	19.2181	26.3832	19.1087	16.9025	14.0798	16.952	19.5646
AL137535	262.617	245.534	206.502	79.3328	80.8604	87.8654	132.279	87.9523	116.338	163.713	155.246	174.333	191.523	176.919	161.836	196.859	216.884	242.27	139.792	157.554	168.256
AL137551	0	0	0	0	0	0.905829	0	0	0	0	0	0	0	0	0	0	0	0	0	0	0
AL137655	9.76673	8.59845	5.6576	0	2.95831	2.71749	2.00423	4.94114	5.86578	5.8123	3.35064	6.66848	7.26155	3.84607	8.09182	5.07369	9.55436	4.50734	3.01709	0.997178	3.91292
AL137752	1.08519	0.955384	1.88587	6.94162	12.8193	6.3408	4.00846	0	1.95526	4.84359	4.46752	2.85792	2.72308	2.88455	3.03443	1.01474	6.68805	3.38051	3.01709	6.98024	3.91292
AL157440	137.819	173.88	162.185	149.741	164.679	171.202	133.281	143.293	166.197	124.965	134.026	149.564	157.939	119.228	133.515	115.68	125.162	116.064	93.5299	123.65	121.3
AL162052	0	0	0	0	0	0	0	0	0	0	0	0	0	0	0	0	0	0	0	0	0
AL355711	1.08519	2.86615	0.942933	106.108	108.471	107.794	0	0	0	0	0	0	0	1.92304	0	0	0	0	1.0057	0	0.97823
AL355732	0	0	0	0	0	0	0	0	0	0	0	0	0	0	0	0	0	0	0	0	0
AL357213	66.1968	49.6799	51.8613	61.4829	70.9994	62.5022	43.0909	48.4232	53.7697	63.9353	69.2466	72.4006	69.8925	55.7681	62.7116	66.9727	82.1675	94.6542	71.4046	77.7798	95.8665
AL360260	182.312	243.623	229.133	102.141	109.457	109.605	181.383	164.046	206.28	208.274	169.766	220.06	268.677	230.764	244.778	173.52	165.29	192.689	159.906	147.582	170.212
AL389983	20.6187	15.2861	21.6875	12.8916	12.8193	19.9282	15.0317	19.7646	14.6645	9.68717	17.8701	7.62112	19.9693	20.1919	16.1836	14.2063	13.3761	12.3952	18.1026	16.952	14.6734
AL390170	13.0223	8.59845	6.60053	0	1.97221	2.71749	4.00846	3.95291	2.93289	0.968717	0	0.952639	0.907694	0.961518	2.02296	0	0	0	1.0057	0.997178	0.97823
AL831889	88.9858	63.0553	74.4917	68.4245	52.2634	61.5964	73.1543	72.1406	56.7026	51.342	101.636	82.8796	84.4156	75.9599	52.5968	71.0316	74.524	73.2443	68.3875	79.7742	58.6938
AL831948	17.3631	17.1969	15.0869	26.7748	28.597	27.1749	13.0275	19.7646	9.7763	14.5308	18.987	16.1949	17.2462	11.5382	16.1836	23.339	13.3761	20.283	13.0741	8.9746	16.6299
AL831977	0	0	0	0	0	0	0	0	0	0	0	0	0	0	0	0	0	0	0	0	0
AL832007	129.138	128.021	119.753	302.456	279.067	283.524	399.843	366.632	364.656	136.589	148.545	152.422	125.262	120.19	128.458	220.198	189.176	173.533	228.293	220.376	231.84
AL832096	0	0	0	0	0	0	0	0	0	0	0	0	0	0	0	0	0	0	0	0	0
AL832163	1.08519	0.955384	0	47.5997	24.6526	28.0807	8.01691	10.8705	17.5973	0	1.11688	0	1.81539	0	1.01148	1.01474	0.955436	0	0	0	0
AL832184	5.42596	9.55384	4.71467	18.8415	25.6387	21.7399	17.0359	13.8352	6.84341	8.71845	7.81816	11.4317	11.8	11.5382	8.09182	11.1621	5.73262	7.88785	5.02849	14.9577	11.7388
AL832212	7.59635	7.64307	8.4864	11.8999	9.86103	18.1166	12.0254	11.8587	3.91052	8.71845	15.6363	10.479	11.8	10.5767	9.1033	10.1474	7.64349	5.63418	6.03419	5.98307	10.7605
AL832252	71.6227	66.8769	62.2336	41.6497	34.5136	26.269	71.1501	62.2583	63.546	61.0292	48.0259	48.5846	70.8001	75.9599	62.7116	42.619	65.9251	72.1174	63.359	72.794	57.7156
AL832378	0	0	0	0	0	0	0	0	0	0.968717	0	0	0	0	0	0	0	0	0	0	0
AL832384	7.59635	3.82153	9.42933	10.9083	12.8193	3.62332	8.01691	3.95291	9.7763	8.71845	11.1688	4.7632	6.35386	0	10.1148	5.07369	8.59892	13.522	3.01709	8.9746	6.84761
AL832439	224.635	205.407	168.785	164.616	132.138	155.803	196.414	165.034	164.242	182.119	250.181	218.154	245.985	257.687	252.869	211.065	195.864	184.801	191.083	203.424	235.753
AL832447	0	0	0	0	0	0	0	0	0	0	0	0	0	0	0	0	0	0	0	0	0
AL832593	0	0	0.942933	0	0	0	0	0	0	0	0	0	0	0	0	0	0	0	0	0.997178	0
AL832615	2.17039	1.91077	3.77173	13.8832	9.86103	9.05829	6.01268	2.96468	9.7763	3.87487	5.5844	2.85792	7.26155	4.80759	7.08034	0	5.73262	4.50734	14.0798	6.98024	6.84761
AL832737	0	0	0	0	0	0	0	0	0	0	0	0	0	0	0	0	0	0	0	0	0
AL832797	0	0	0	1.98332	0	1.81166	2.00423	0	0	0	2.23376	0	0	0	0	0	0	0	0	0	0
AL832891	295.172	230.247	230.076	96.191	106.499	101.453	613.294	686.818	606.131	515.358	595.297	574.442	360.355	424.03	358.063	378.497	315.294	285.089	220.248	229.351	290.534
AL832909	477.485	469.093	517.67	308.406	319.497	289.865	581.226	572.184	548.451	537.638	586.362	544.91	640.832	635.564	624.082	331.819	374.531	350.446	349.983	306.133	327.707
AL832937	0	0	0	0	0	0	0	0	0	0	0	0	0	0	0	0	0	0	0	0	0
AL833139	0	0	0	3.96664	0.986103	1.81166	0	0	0	0	0	0.952639	0	0	0	0	1.91087	0	0	0	0
AL833150	70.5375	45.8584	55.6331	51.5663	47.3329	47.1031	39.0824	48.4232	56.7026	45.5297	64.7791	44.7741	55.3693	34.6147	46.528	37.5453	40.1283	22.5367	38.2165	36.8956	37.1727
AL833181	5.42596	0.955384	0	1.98332	0.986103	0.905829	5.01057	2.96468	1.95526	1.93743	0	2.85792	0	0	0	0	1.91087	2.25367	0	0.997178	3.91292
AL833346	0	0	0	2.97498	1.97221	0.905829	24.0507	10.8705	21.5079	5.8123	6.70128	9.52639	3.63078	5.76911	2.02296	0	1.91087	0	0	1.99436	0
AL833455	1104.73	1012.71	1069.29	1041.24	1020.62	1036.27	860.816	896.322	891.599	1033.62	1087.84	1052.67	869.571	923.058	961.915	1102	1096.84	1160.64	1035.87	1074.96	1057.47
AL833634	0	0	1.88587	0	0	0	3.00634	2.96468	2.93289	0.968717	0	0	1.81539	1.92304	1.01148	4.05895	3.82174	0	3.01709	0.997178	1.95646
AL953854.2-002	0	0	0	1.98332	0.986103	0.905829	0	0	0	0	0	0	0	0	0	0	0	0	0	0	0
ALAD	897.454	924.811	845.811	1013.48	1080.77	1105.11	820.731	892.37	836.852	765.287	736.024	770.685	930.387	942.288	937.64	661.609	672.627	663.706	760.308	757.855	734.651
ALAS1	753.124	861.756	865.613	1257.42	1282.92	1150.4	888.875	947.71	930.704	980.342	978.387	932.634	880.463	891.327	884.032	833.099	795.878	762.867	752.262	731.928	701.391
ALAS2	0	0	0	0	0	0	0	0	0	0	0	0	0	0	0	0	0	0	0	0	0
ALB	0	0.955384	0.942933	4.9583	3.94441	3.62332	1.00211	1.97646	0.97763	1.93743	0	0	0.907694	0.961518	1.01148	1.01474	1.91087	1.12684	1.0057	2.99153	0
ALCAM	6603.4	6064.78	6512.84	19781.6	20129.3	19525.1	4085.62	3818.51	3780.5	5998.3	6060.19	5868.26	7894.22	8216.17	8298.16	7009.81	7142.84	7092.3	6293.66	5967.11	5990.68
ALDH16A1	184.483	248.4	214.989	145.774	131.152	158.52	285.602	266.821	324.573	328.395	291.506	360.098	351.278	303.84	341.879	227.301	195.864	250.157	263.493	276.218	216.189
ALDH18A1	2862.74	2836.53	3039.07	2939.28	2916.89	2845.21	2635.56	2535.79	2615.16	3196.77	3297.03	3128.47	2041.4	2190.34	2332.47	3363.85	3166.31	3025.55	3079.45	3180	3244.79
ALDH1A1	1.08519	1.91077	0	220.148	266.248	240.045	8.01691	20.7528	4.88815	3.87487	4.46752	2.85792	4.53847	9.61518	11.1263	6.08842	1.91087	4.50734	13.0741	17.9492	10.7605
ALDH1A2	43.4077	41.0815	48.0896	6.94162	7.88882	8.15246	69.1459	67.1995	75.2775	24.2179	30.1558	32.3897	42.6616	42.3068	46.528	2.02947	7.64349	19.1562	14.0798	24.9294	14.6734
ALDH1A3	491.592	568.453	519.556	6769.07	6645.35	6781.04	11724.7	11455.5	11610.3	5512	5511.81	5355.74	2006	2038.42	2168.61	3224.84	3382.24	3385.01	3310.76	3250.8	3113.71
ALDH1B1	830.172	850.291	864.67	605.904	643.925	595.13	625.319	580.09	634.482	932.875	933.712	965.024	596.355	568.257	595.76	1196.38	1169.45	1141.48	1135.43	1122.82	1186.59
ALDH1L1	0	0	0	0	0	0	1.00211	0	0	0	0	0	0	0	0	0	0	0	0	0	0
ALDH1L1-AS1	1.08519	0	0	0.99166	0.986103	0.905829	0	0	0	0	0	0	0	0.961518	3.03443	0	0	0	0	0	0
ALDH1L1-AS2	0	0	0	0	0	0	0	0	0	0	0	0	0	0	0	0	0	0	0	0	0
ALDH1L2	4176.91	4141.59	3984.84	5144.73	4966.01	4682.23	3990.42	3783.92	3642.65	5292.1	5044.95	5287.15	1774.54	1818.23	2045.21	7306.11	7556.54	7408.94	7255.11	7522.71	7031.52
ALDH2	602.282	675.456	615.735	1718.55	1788.79	1769.99	1335.82	1377.59	1431.25	1574.17	1588.2	1570.9	915.863	881.712	861.779	1173.04	1301.3	1198.95	1149.51	1154.73	1169.96
ALDH3A1	36.8966	51.5907	32.0597	29.7498	56.2078	53.4439	29.0613	23.7175	22.4855	13.562	23.4545	14.2896	114.369	77.883	81.9297	9.13264	9.55436	12.3952	14.0798	14.9577	13.6952
ALDH3A2	3913.2	3736.51	3770.79	3522.38	3690.98	3613.35	3632.66	3810.61	3665.14	2804.44	2947.45	2812.19	7028.28	7525.8	7371.65	2564.24	2633.18	2586.09	3281.59	3007.49	3213.48
ALDH3B1	1090.62	1220.98	1089.09	538.471	508.829	511.793	1309.76	1321.26	1510.44	1412.39	1365.95	1523.27	1314.34	1211.51	1330.09	1020.83	974.545	1052.46	993.63	1053.02	924.427
ALDH3B2	0	0	1.88587	0	0.986103	0	0	1.97646	0	0.968717	4.46752	0	0.907694	0	1.01148	0	0	0	0	0	0.97823
ALDH4A1	303.854	339.161	350.771	256.84	233.706	221.022	386.816	359.715	413.538	436.891	402.077	433.451	444.77	422.107	401.557	342.981	302.873	312.133	255.447	267.244	250.427
ALDH5A1	75.9635	59.2338	77.3205	19.8332	10.8471	15.3991	21.0444	22.7292	31.2842	26.1554	31.2727	30.4845	11.8	9.61518	14.1607	13.1916	17.1978	9.01468	23.1311	21.9379	28.3687
ALDH6A1	733.59	828.318	807.151	1047.19	1072.88	1014.53	767.619	783.664	769.395	830.191	826.492	908.818	631.755	699.985	695.897	800.628	871.358	875.551	865.906	848.598	880.407
ALDH7A1	1516.01	1492.31	1511.52	1383.37	1406.18	1317.98	1354.86	1435.89	1323.71	1092.71	1173.84	1041.23	1101.94	1124.98	1089.36	1505.87	1511.5	1325.16	1465.3	1381.09	1425.28
ALDH8A1	4.34077	6.68769	1.88587	1.98332	7.88882	2.71749	4.00846	9.88228	7.82104	7.74974	8.93505	4.7632	12.7077	7.69215	6.06887	8.1179	5.73262	12.3952	6.03419	3.98871	8.80407
ALDH9A1	3381.46	3420.27	3454.91	2875.81	2899.14	2764.59	3771.96	3861.01	3841.11	3259.73	3418.77	3178.01	2871.04	2964.36	3125.47	3368.93	3587.66	3405.3	3299.7	3222.88	3330.87
ALDOA	9249.1	11085.3	11020.1	13155.4	12323.3	13072.9	10214.5	10044.3	12483.4	12418	11528.4	12864.4	10418.5	9608.45	10134	13142.9	12052.8	13099.5	12187	12665.2	12040.1
ALDOB	0	0.955384	0	0	0	0	0	0	0	0	0	0	0	0	0	0	0	0	0	0	0
ALDOC	218.124	257.954	239.505	230.065	202.151	224.646	201.425	247.057	281.558	113.34	88.2336	115.269	120.723	120.19	121.377	383.571	380.264	398.9	335.903	358.984	356.076
ALG1	605.538	686.921	691.17	840.927	864.812	886.807	784.655	754.018	744.954	844.721	777.349	864.997	687.125	687.486	693.874	878.762	878.046	782.024	793.496	853.584	794.323
ALG10	235.487	212.095	230.076	175.524	172.568	174.825	134.283	162.069	130.025	208.274	185.402	182.907	193.339	223.072	214.433	179.608	200.642	187.055	153.872	188.467	200.537
ALG10B	430.822	397.44	365.858	298.49	299.775	317.946	320.676	309.315	297.2	329.364	349.584	321.04	332.216	322.109	347.948	360.232	426.124	406.787	398.256	418.815	455.855
ALG11	70.5375	74.5199	77.3205	83.2994	64.0967	72.4663	64.1353	67.1995	61.5907	77.4974	54.7272	56.2057	59.0001	47.1144	48.5509	58.8548	57.3262	65.3564	72.4103	45.8702	49.8897
ALG12	377.647	517.818	486.554	454.18	443.746	500.018	378.799	375.526	429.18	466.922	423.298	494.42	575.478	513.451	526.98	439.381	454.788	467.637	504.86	471.665	403.031
ALG13	870.325	756.664	771.319	832.003	764.23	801.659	835.763	722.394	714.648	719.757	885.686	879.286	756.109	753.83	773.781	928.485	974.545	993.869	912.168	920.395	912.688
ALG14	198.59	204.452	229.133	275.681	240.609	289.865	227.48	292.515	253.206	222.805	235.662	206.723	193.339	199.996	194.204	199.903	219.75	178.04	214.214	216.388	210.319
ALG1L	0	0	0.942933	0	1.97221	0.905829	0	0.988228	0.97763	0.968717	1.11688	1.90528	0	0.961518	0	2.02947	1.91087	1.12684	1.0057	0.997178	2.93469
ALG1L2	0	0	0.942933	0	0	0	1.00211	0	0	0	0	1.90528	0	0	0	0	0	0	0	0	0.97823
ALG1L9P	14.1075	25.7954	24.5163	13.8832	22.6804	12.6816	13.0275	13.8352	18.575	13.562	18.987	14.2896	23.6	19.2304	24.2755	14.2063	13.3761	19.1562	10.057	9.97178	13.6952
ALG2	1174.18	1167.48	1199.41	1145.37	1172.48	1150.4	1177.48	1258.01	1159.47	1347.49	1416.2	1329.88	1138.25	1258.63	1143.98	1392.22	1330.92	1392.77	1366.74	1257.44	1396.91
ALG3	364.625	394.573	421.491	378.814	364.858	405.811	385.814	339.95	386.164	426.236	427.765	416.303	334.939	349.993	344.914	470.838	493.005	458.622	403.285	448.73	424.552
ALG5	511.126	592.338	568.589	623.754	682.383	667.596	583.23	559.337	528.898	618.042	619.869	606.831	518.293	607.68	568.451	622.034	736.641	672.721	685.886	665.117	673.022
ALG6	312.536	339.161	305.51	287.581	283.011	265.408	250.528	283.621	246.363	289.646	316.077	259.118	336.755	331.724	349.971	298.333	343.002	343.685	364.063	348.015	327.707
ALG8	626.156	641.062	670.425	620.779	681.397	611.435	773.632	668.042	712.693	700.383	703.635	683.043	597.263	668.255	639.254	742.788	747.151	687.369	712.034	758.852	687.696
ALG9	731.42	700.296	750.575	659.454	710.98	670.313	751.585	741.171	715.625	733.319	748.31	757.348	743.402	770.176	718.149	730.611	765.304	747.092	758.296	754.863	744.433
ALK	2.17039	6.68769	5.6576	3.96664	1.97221	0	1.00211	0	3.91052	0	0	1.90528	9.07694	11.5382	7.08034	3.04421	0	6.76101	0	1.99436	3.91292
ALKBH1	308.195	259.864	276.279	308.406	304.706	320.663	319.674	304.374	280.58	260.585	311.61	295.318	256.877	266.341	284.225	288.185	251.28	276.075	275.561	271.232	290.534
ALKBH2	175.801	233.114	241.391	245.932	281.039	261.785	176.372	200.61	203.347	220.868	201.039	223.87	155.216	155.766	155.768	241.507	265.611	237.762	233.322	235.334	225.971
ALKBH3	592.515	615.267	591.219	638.629	682.383	698.394	500.055	561.313	564.093	596.73	541.687	563.01	577.294	522.104	518.888	549.988	500.648	529.613	570.231	581.354	561.504
ALKBH4	168.205	228.337	190.472	186.432	189.332	202.906	163.345	158.116	177.929	186.962	185.402	190.528	176.093	168.266	199.261	174.535	172.934	181.42	175.997	185.475	169.234
ALKBH5	2145.43	2303.43	2327.16	2781.61	2748.27	2793.58	2128.49	2080.22	2179.14	2366.58	2269.5	2310.15	1990.57	2154.76	2108.93	2519.59	2392.41	2572.56	2587.66	2595.65	2498.4
ALKBH6	161.694	128.021	156.527	175.524	167.637	176.637	150.317	177.881	173.041	163.713	173.117	175.286	181.539	174.996	148.687	162.358	142.36	154.376	158.9	144.591	142.822
ALKBH7	121.542	156.683	112.209	127.924	120.305	149.462	128.271	119.576	199.437	191.806	160.831	190.528	132.523	110.575	125.423	178.594	184.399	201.703	196.111	209.407	181.951
ALKBH8	552.363	512.086	572.36	447.239	419.094	418.493	545.15	510.914	445.799	620.948	529.401	504.899	471.093	436.529	492.59	560.135	610.524	575.813	647.67	678.081	644.653
ALLC	0	0	0	0	0	0	0	0	0	0	0	0	0	0	0	0	0	0	0	0	0
ALMS1	2293.01	2006.31	2055.59	1935.72	1816.4	1831.59	2171.58	2031.8	1962.1	2007.18	2058.41	1990.06	1784.53	1860.54	1837.86	2532.78	2440.18	2435.09	2397.58	2316.44	2492.53
ALMS1P	1.08519	0	0.942933	1.98332	3.94441	4.52914	6.01268	2.96468	2.93289	4.84359	10.0519	11.4317	0.907694	0.961518	4.04591	1.01474	2.86631	2.25367	5.02849	2.99153	1.95646
ALOX12	0	0	0	0	0.986103	0.905829	0	0	0	0.968717	0	0	0	0	0	0	0.955436	0	0	0	0
ALOX12B	0	0	0	0	0	0	0	0	0	0	0	0	0	0	0	0	0	0	0	0	0
ALOX12P2	1.08519	0	0	0.99166	0	0	0	0	0	0	0	0	0	0	0	0	0	0	0	0	0
ALOX15	0	0	0	0	0	1.81166	0	0	0	0	0	0	0	0	0	0	0	0	0	0	0
ALOX15B	0	0	0	0.99166	0.986103	0	0	0	0	0	0	0	0	0	0	0	0	0	0	0	0
ALOX15P1	0	0	0	1.98332	0	0.905829	3.00634	0.988228	1.95526	0	0	0	0.907694	1.92304	0	0	0	0	0	0	0
ALOX5	0	0	0	0	0	0	0	0	0	0	0	0	0	0	0	0	0	1.12684	0	0	0
ALOX5AP	1.08519	0	0	3.96664	1.97221	0.905829	0	0	0	0.968717	0	0	0	2.88455	0	3.04421	2.86631	3.38051	1.0057	1.99436	0
ALOXE3	0	2.86615	0	0.99166	0.986103	1.81166	0	0	0	0	1.11688	0.952639	0	0	1.01148	2.02947	0	0	1.0057	0.997178	0.97823
ALPI	0	0	0	0	0	0	0	0	0	0	0	0	0	0	0	0	0	0	0	0	0
ALPK1	667.394	640.107	646.852	851.836	844.104	814.34	729.539	721.406	766.462	688.758	693.583	712.574	650.817	634.602	566.428	736.699	788.235	856.395	816.627	806.717	824.648
ALPK2	6197.54	6066.69	5980.08	1879.2	1832.18	1904.05	7813.48	7563.89	7803.45	9394.62	9692.29	9586.41	4910.63	4832.59	5158.54	13865.4	13848.1	14172.2	10978.2	11206.3	11535.3
ALPK3	22.789	6.68769	10.3723	36.6914	32.5414	27.1749	11.0233	10.8705	10.7539	24.2179	25.6883	29.5318	12.7077	9.61518	16.1836	8.1179	16.2424	11.2684	9.05128	7.97742	5.86938
ALPL	7.59635	4.77692	5.6576	69.4162	68.0411	65.2197	5.01057	1.97646	5.86578	4.84359	3.35064	5.71584	0.907694	1.92304	2.02296	11.1621	9.55436	10.1415	38.2165	23.9323	30.3251
ALPP	0	0	0	0	0	0	0	0	0	0	0	0	0	0	0	0	0	0	0	0	0
ALPPL2	0	0	0	0	0	0	0	0	0	0	0	0	0	0	0	0	0	0	0	0	0
ALS2	2186.66	2205.98	2127.26	1891.1	1863.73	1834.3	2021.26	2093.07	2053.02	1685.57	1671.97	1606.15	1672.88	1715.35	1701.31	2015.27	2002.59	1987.74	1819.31	1702.18	1906.57
ALS2CL	125.882	136.62	121.638	48.5913	38.458	44.3856	136.287	147.246	193.571	76.5287	90.4673	93.3587	196.062	189.419	189.146	41.6042	44.9055	45.0734	30.1709	53.8476	45.9768
ALS2CR11	17.3631	14.3308	21.6875	50.5746	38.458	38.9506	39.0824	47.4349	24.4408	13.562	15.6363	5.71584	48.1078	55.7681	46.528	21.3095	37.262	25.9172	48.2735	41.8815	36.1945
ALS2CR12	33.641	28.6615	33.9456	18.8415	29.5831	20.8341	43.0909	45.4585	34.2171	33.9051	40.2077	37.1529	40.8462	39.4223	41.4706	34.5011	32.4848	24.7904	19.1083	29.9153	21.5211
ALS2CR8	500.274	457.629	499.755	567.229	570.953	556.179	440.93	461.502	396.918	452.391	495.895	476.32	537.355	513.451	489.555	428.219	489.183	495.807	466.644	476.651	566.395
ALX1	0	1.91077	1.88587	61.4829	47.3329	48.9148	0	0	0	6.78102	2.23376	3.81056	8.16925	9.61518	5.05739	1.01474	2.86631	2.25367	11.0627	5.98307	7.82584
ALX3	3.25558	2.86615	5.6576	0	0	0	0	0	0	0	0	0	0.907694	0	1.01148	4.05895	2.86631	3.38051	6.03419	3.98871	1.95646
ALX4	0	0	0	32.7248	15.7776	20.8341	0	0.988228	0	0	0	0	0	0	0	0	0.955436	0	2.0114	1.99436	1.95646
ALYREF	666.308	717.493	720.401	558.304	499.954	567.955	566.194	514.867	605.153	724.6	691.349	738.296	594.54	563.45	566.428	565.209	578.039	606.237	618.504	595.315	600.633
AMACR	385.243	412.726	373.402	502.772	505.871	538.968	538.135	553.407	575.824	421.392	443.402	445.835	379.416	348.07	385.373	501.28	526.445	521.725	608.447	547.45	497.919
AMBN	0	0	0	0	0	0	0	0	0	0	0	0	0	0	0	0	0	0	0	0	0
AMBP	3.25558	0.955384	1.88587	2.97498	2.95831	4.52914	1.00211	0	2.93289	0.968717	1.11688	0.952639	3.63078	3.84607	2.02296	6.08842	5.73262	4.50734	2.0114	4.98589	4.89115
AMBRA1	1027.68	1000.29	1035.34	1149.33	1160.64	1124.13	1165.46	1217.5	1189.78	1100.46	1039.82	1083.15	1194.53	1195.17	1175.34	1025.9	987.921	1015.28	1051.96	1073.96	1045.73
AMD1	2702.13	2406.61	2562.89	3012.66	3172.29	3041.77	3199.75	3106	3104.95	2522.54	2546.49	2454	2501.61	2761.48	2609.61	2791.54	2528.08	2447.49	2715.38	2587.68	2629.48
AMDHD1	2.17039	0.955384	0	79.3328	96.6381	97.8295	3.00634	3.95291	0	0.968717	0	0.952639	0	0	0	0	0	0	0	0	0
AMDHD2	479.655	578.962	537.472	434.347	442.76	493.677	461.975	483.243	611.019	513.42	550.622	522.046	944.002	728.831	765.689	674.8	630.588	709.906	626.55	737.911	612.372
AMELX	0	0	0	0	0	0	0	0	0	0	0	0	0	0	0	0	0	0	0	0	0
AMELY	0	0	0	0	0	0	0	0	0	0	0	0	0	0	0	0	0	0	0	0	0
AMER1	569.726	481.513	484.668	394.681	359.927	381.354	370.782	395.291	367.589	388.456	423.298	421.067	429.339	440.375	493.601	568.253	522.624	521.725	575.259	522.521	631.936
AMER2	0	0	0	0	0	0	0	0	0	0	0	0	0	0	0	0	0	0	0	0	0
AMER3	0	0	0	0	0	0	0	0	0	0	0	0	0	0	0	0	0	0	0	0	0
AMFR	4224.66	4514.19	4460.07	4046.96	4205.73	4138.73	4212.89	4211.83	4426.71	4356.32	4221.81	4346.89	4652.84	4620.1	4973.44	4576.47	4768.58	4560.3	4853.5	4688.73	4711.15
AMH	7.59635	6.68769	4.71467	7.93328	3.94441	1.81166	2.00423	0.988228	6.84341	12.5933	5.5844	10.479	8.16925	7.69215	9.1033	9.13264	11.4652	6.76101	16.0912	13.9605	7.82584
AMHR2	0	0	0	0.99166	0	0	0	0	0	0	0	0	0	0	0	0	0	0	0	0	0
AMICA1	0	0	0	0	0	0	0	0	0	0	0	0	0	0	0	0	0	0	0	0	0
AMIGO1	81.3895	97.4491	93.3504	67.4329	63.1106	71.5605	122.258	165.034	130.025	97.8404	99.4024	95.2639	163.385	161.535	163.859	58.8548	75.4794	77.7516	83.4729	80.7714	87.0624
AMIGO2	173.631	178.657	165.956	984.718	1043.3	1048.95	1160.45	1168.09	1164.36	262.522	282.571	302.939	158.846	197.111	226.571	433.293	437.59	464.256	272.544	288.184	238.688
AMIGO3	36.8966	43.9476	41.4891	52.558	43.3885	66.1255	17.0359	30.6351	29.3289	37.78	27.922	35.2477	43.5693	40.3838	36.4132	40.5895	35.3511	34.9319	32.1823	46.8673	33.2598
AMMECR1	1094.96	990.733	1021.2	696.145	701.119	716.511	1346.84	1210.58	1259.19	1256.43	1316.8	1225.09	851.417	816.329	828.4	1292.78	1251.62	1278.96	1147.5	1195.62	1236.48
AMMECR1L	1209.99	1093.91	1121.15	1207.84	1179.38	1163.08	1065.25	1101.87	1107.66	1190.55	1162.67	1182.23	1101.03	1126.9	1201.64	1280.6	1258.31	1310.51	1255.11	1267.41	1307.89
AMN	0	0	0	0	0	0.905829	0	0	0	0	0	0.952639	0	0	0	0	0	0	1.0057	0	0.97823
AMN1	92.2414	105.092	105.609	132.882	149.888	148.556	111.235	109.693	90.9196	100.747	116.156	95.2639	79.8771	99.9979	85.9756	83.2085	99.3653	93.5273	119.678	90.7432	108.584
AMOT	958.225	1018.44	991.023	596.979	684.355	601.47	913.928	926.957	993.272	359.394	337.298	362.003	825.094	822.098	904.261	683.933	704.156	656.945	740.194	799.736	660.305
AMOTL1	8275.68	8407.38	8426.99	4170.92	3814.24	4067.17	4971.49	4633.8	4772.79	6821.71	6782.82	6799.94	6724.2	7085.43	7716.56	5442.04	5119.23	5138.37	5222.59	5488.47	5380.26
AMOTL2	4033.66	4360.37	4296.95	2232.23	2108.29	2023.62	4368.21	4314.6	4816.78	4226.51	4227.39	4724.14	3585.39	3276.85	3648.4	4954.96	5059.03	5177.81	4442.17	4551.12	4583.01
AMPD1	0	0	0	0	0	0	1.00211	0	0	0.968717	0	0	0.907694	0.961518	0	0	0	0	0	0	0
AMPD2	1211.08	1297.41	1255.04	1844.49	1808.51	1936.66	1441.04	1375.61	1576.92	1597.41	1560.28	1728.09	1343.39	1203.82	1252.21	1426.72	1311.81	1496.44	1476.36	1482.8	1499.63
AMPD3	182.312	191.077	185.758	531.53	492.065	517.228	409.865	420.985	409.627	433.985	442.285	432.498	489.247	436.529	479.44	243.537	207.33	231.001	210.191	215.39	208.363
AMPH	294.087	235.98	230.076	239.982	216.943	231.892	395.835	385.409	370.522	117.215	120.623	138.133	176.093	170.189	184.089	108.577	155.736	117.191	142.809	142.596	138.909
AMT	151.927	109.869	96.1792	122.966	114.388	107.794	87.1839	95.8581	100.696	105.59	121.74	112.411	114.369	93.2673	76.8723	99.4443	81.2121	82.259	102.581	106.698	96.8447
AMTN	0	0	0	0	0	0	0	0	0	0	0	0	0	0	0	0	0	0	0	0	0
AMY1A	0	0	0	0	0	0	0	0	0	0	0	0	0	0	0	0	0	0	0	0	0
AMY2A	0	0	0	0	0	1.81166	0	0	0	0.968717	0	0	0.907694	1.92304	1.01148	0	0	0	0	0	0
AMY2B	313.621	241.712	273.451	279.648	287.942	284.43	325.687	343.903	305.021	238.304	237.896	194.338	356.724	379.8	380.316	302.392	279.943	305.372	274.556	297.159	310.099
AMZ1	23.8742	27.7061	24.5163	2.97498	3.94441	3.62332	7.0148	7.90582	8.79867	38.7487	40.2077	38.1056	16.3385	11.5382	18.2066	39.5748	39.1729	29.2977	39.2222	29.9153	33.2598
AMZ2	1634.3	1627.02	1601.1	1433.94	1425.9	1439.36	1489.14	1473.45	1519.24	1824.09	1792.59	1763.34	1278.03	1294.2	1340.21	1320.17	1297.48	1307.13	1347.64	1189.63	1267.79
AMZ2P1	272.383	293.303	314.94	218.165	212.012	202.906	173.366	162.069	181.839	248.96	243.48	242.923	182.447	174.035	187.123	171.491	173.889	141.981	194.1	187.469	200.537
ANAPC1	1622.36	1706.32	1582.24	1361.55	1283.91	1235.55	1638.46	1584.13	1576.92	1553.82	1535.71	1537.56	1386.96	1457.66	1482.83	1522.11	1500.03	1429.95	1517.6	1459.87	1517.23
ANAPC10	261.531	256.043	285.709	232.048	247.512	239.139	278.588	263.857	244.408	267.366	252.415	233.397	212.4	247.11	240.732	208.021	272.299	224.24	248.407	239.323	280.752
ANAPC11	421.055	559.855	537.472	453.189	478.26	523.569	511.078	463.479	613.952	638.385	513.765	638.268	594.54	522.104	541.141	517.516	484.406	534.12	488.769	576.369	538.026
ANAPC13	1330.45	1418.74	1487.95	1935.72	1926.84	1959.31	2025.27	2007.09	2107.77	1884.15	1789.24	1794.77	1409.65	1468.24	1488.9	1618.51	1708.32	1740.96	1672.48	1664.29	1625.82
ANAPC15	374.391	396.484	413.005	269.731	292.872	330.628	439.928	421.973	439.934	494.046	451.22	443.93	358.539	356.723	346.937	301.377	308.606	311.006	296.681	272.229	304.229
ANAPC16	1316.34	1415.88	1414.4	1358.57	1487.04	1295.34	1518.2	1559.42	1518.26	1418.2	1477.63	1466.11	1254.43	1342.28	1266.37	1521.09	1530.61	1530.24	1559.84	1506.74	1484.95
ANAPC1P1	1.08519	0.955384	0.942933	0	0.986103	0.905829	1.00211	1.97646	0.97763	3.87487	2.23376	1.90528	0.907694	5.76911	0	1.01474	0	1.12684	2.0114	1.99436	5.86938
ANAPC2	399.351	459.54	429.035	354.023	360.914	332.439	341.721	340.939	418.426	454.328	405.428	464.888	467.463	423.068	373.235	350.084	362.11	393.265	402.279	427.789	385.423
ANAPC4	1040.7	943.919	958.963	953.977	905.242	904.923	1009.13	1061.36	1064.64	955.155	1038.7	932.634	1054.74	1125.94	1080.26	1049.24	1141.75	1134.72	1027.82	995.183	1000.73
ANAPC5	3192.64	3055.32	3159.77	2788.55	2903.09	2903.18	2822.96	2771.98	2797.98	3232.61	3276.93	3268.51	2822.93	2749.94	2742.12	2128.92	2121.07	2175.92	2133.09	2185.81	2308.62
ANAPC7	1128.6	1117.8	1225.81	1180.08	1197.13	1212	1221.58	1153.26	1102.77	1166.34	1151.5	1094.58	1146.42	1221.13	1147.02	1196.38	1194.3	1169.65	1137.44	1088.92	1144.53
ANG	104.179	102.226	119.753	182.465	162.707	173.013	125.264	138.352	124.159	87.1845	98.2855	99.0745	97.1233	90.3827	75.8608	126.842	146.182	132.967	183.037	131.627	148.691
ANGEL1	351.602	364.957	369.63	315.348	367.816	286.242	349.738	370.585	369.544	305.146	328.363	350.571	282.293	278.84	278.156	319.642	311.472	332.416	358.028	309.125	316.946
ANGEL2	1271.85	1243.91	1355.94	1329.82	1389.42	1359.65	1269.68	1318.3	1266.03	1298.08	1372.65	1306.07	1347.02	1375.93	1355.38	1296.83	1372.96	1307.13	1337.58	1319.27	1393.98
ANGPT1	765.061	759.53	800.55	1030.33	1050.2	1029.93	747.577	854.817	817.299	549.263	526.051	525.857	120.723	141.343	122.389	372.409	459.565	438.339	536.037	512.549	482.267
ANGPT2	0	0	0.942933	1.98332	2.95831	4.52914	6.01268	12.847	4.88815	0.968717	0	1.90528	10.8923	7.69215	11.1263	0	0	0	0	3.98871	0.97823
ANGPT4	0	0	0	0.99166	0	0	0	0	0	0	0	0	0	0	0	0	0	0	0	0	0
ANGPTL1	126.968	142.352	116.924	688.212	729.716	778.107	189.4	240.139	191.616	280.928	320.545	289.602	135.246	168.266	138.572	247.596	224.527	229.874	304.726	340.038	327.707
ANGPTL2	3721.13	4220.88	3906.57	7447.36	7372.1	7622.55	6692.12	6817.78	7268.68	5244.63	5717.31	5646.29	6653.4	6669.09	6462.33	5092.97	5209.99	5202.6	5239.69	5151.42	4839.3
ANGPTL3	0	0	0	0	0	0	1.00211	0	0	0	0	0	0	0	0	0	0	0	0	0	0
ANGPTL4	80.3043	92.6722	89.5787	75.3661	86.777	103.265	145.307	134.399	190.638	86.2158	68.1297	96.2166	257.785	229.803	228.594	117.71	88.8555	117.191	99.5641	83.7629	82.1713
ANGPTL5	13.0223	17.1969	21.6875	290.556	328.372	376.825	29.0613	26.6821	15.6421	132.714	107.221	109.554	139.785	149.997	152.733	5.07369	1.91087	9.01468	11.0627	5.98307	1.95646
ANGPTL6	2.17039	0	1.88587	0	6.90272	2.71749	7.0148	3.95291	2.93289	1.93743	2.23376	2.85792	1.81539	0	4.04591	4.05895	0	4.50734	2.0114	2.99153	4.89115
ANGPTL7	0	0	0	1.98332	1.97221	6.3408	0	0	0	0	0	0	0	0	0	0	0	0	1.0057	0	0.97823
ANHX	0	0	0	0	0	0	0	0	0	0	0	0	0	0	0	0	0	0	0	0	0
ANK1	289.746	327.697	288.538	700.112	699.147	622.305	88.186	89.9287	115.36	315.802	273.636	301.987	260.508	251.918	266.019	37.5453	63.0588	48.4539	56.3191	59.8307	64.5632
ANK2	6350.55	6142.16	6016.86	11590.5	11484.2	11594.6	6797.34	7270.39	6860.03	6009.92	5922.82	5743.46	12510.7	13399.7	13149.2	4827.11	4879.41	4969.34	5724.43	5713.83	5951.55
ANK3	51.0041	55.4122	56.576	121.974	122.277	125.004	21.0444	11.8587	24.4408	23.2492	20.1039	27.6265	21.7847	11.5382	29.3329	20.2947	21.975	28.1709	7.03989	11.9661	15.6517
ANKAR	259.361	248.4	226.304	265.765	234.692	265.408	204.431	242.116	239.519	266.397	243.48	289.602	264.139	281.725	274.11	269.92	289.497	301.992	285.618	310.122	327.707
ANKDD1A	148.671	146.174	138.611	53.5496	61.1384	52.5381	209.442	199.622	222.9	125.933	127.324	138.133	199.693	166.343	180.043	109.592	116.563	107.049	113.644	129.633	103.692
ANKDD1B	18.4483	9.55384	14.144	12.8916	17.7498	11.7758	12.0254	12.847	9.7763	10.6559	12.2857	10.479	19.0616	12.4997	12.1377	13.1916	10.5098	18.0294	5.02849	5.98307	11.7388
ANKEF1	29.3002	25.7954	28.288	66.4412	75.9299	67.9372	96.2029	94.8699	89.942	24.2179	24.5714	21.9107	63.5386	49.999	53.6083	12.1768	15.287	7.88785	14.0798	20.9407	22.4993
ANKFN1	133.479	155.728	123.524	0	0.986103	0.905829	162.342	211.481	187.705	14.5308	18.987	24.7686	97.1233	94.2288	87.9986	15.2211	10.5098	16.9025	37.2108	32.9069	25.434
ANKFY1	2841.03	2813.6	2674.16	2813.34	2946.47	2745.57	3126.6	3190.99	2977.86	2605.85	2684.98	2514.97	3352.11	3339.35	3346.98	2759.07	2682.86	2616.51	2681.19	2845.94	2816.32
ANKH	1050.47	1059.52	1070.23	1153.3	1148.81	1208.38	816.723	896.322	765.485	1097.56	1080.02	1066	1445.96	1594.2	1490.92	735.685	761.483	762.867	789.473	787.77	810.952
ANKHD1	168.205	142.352	127.296	127.924	115.374	140.403	131.277	120.564	118.293	115.277	123.974	110.506	131.616	133.651	157.791	130.901	144.271	134.093	141.803	131.627	148.691
ANKHD1-EIF4EBP3	16.2779	25.7954	19.8016	16.8582	18.7359	11.7758	27.0571	21.741	18.575	22.2805	26.8051	22.8633	22.6924	28.8455	19.2181	23.339	28.6631	20.283	21.1197	16.952	27.3904
ANKIB1	3689.66	3734.59	3705.73	4050.93	4039.08	3992.89	4709.94	4557.71	4355.34	4268.17	4153.68	4072.53	3900.36	4197.03	4235.06	4269	4406.47	4403.67	3963.46	3871.04	3948.14
ANKK1	1.08519	0.955384	0	0.99166	1.97221	5.43497	0	0	0	0	0	0	0	0	1.01148	0	0	0	0	0.997178	1.95646
ANKLE1	10.8519	13.3754	6.60053	11.8999	10.8471	10.8699	10.0211	15.8116	10.7539	12.5933	13.4026	9.52639	4.53847	7.69215	1.01148	15.2211	16.2424	18.0294	7.03989	10.969	8.80407
ANKLE2	2727.09	2542.28	2714.7	2382.96	2426.8	2393.2	2766.84	2703.79	2798.96	2722.1	2785.5	2605.47	2842.9	2841.29	2862.48	3114.23	3037.33	2865.54	2701.3	2736.26	2876.97
ANKMY1	173.631	177.701	162.185	178.499	177.498	196.565	126.266	121.552	121.226	182.119	184.285	185.765	198.785	171.15	183.077	184.682	133.761	161.137	166.946	160.546	175.103
ANKMY2	969.077	948.696	937.276	1151.32	1090.63	1049.86	1037.19	1037.64	1088.1	818.566	799.687	787.833	1016.62	1067.29	1028.67	793.525	859.892	901.468	929.265	892.474	831.495
ANKRA2	515.467	471.959	467.695	693.17	647.869	667.596	518.093	507.949	493.703	518.264	528.285	518.236	515.57	485.567	526.98	507.369	573.262	548.769	490.781	468.673	474.441
ANKRD1	301.684	221.649	320.597	16.8582	15.7776	21.7399	40.0846	23.7175	29.3289	396.205	399.843	370.577	51.7386	35.5762	63.7231	51.7516	44.9055	69.8638	27.1538	34.9012	21.5211
ANKRD10	879.006	812.076	833.553	1102.73	1052.17	1015.43	928.96	942.769	938.525	740.1	856.647	822.128	926.756	936.519	875.94	857.453	869.447	924.005	716.057	816.688	844.212
ANKRD11	3035.28	3130.79	2825.03	2884.74	2858.71	2942.13	2443.15	2279.84	2479.27	3206.45	3234.49	3245.64	2971.79	2856.67	2840.23	3030.01	2930.32	3185.56	2997.99	3265.76	3204.68
ANKRD12	3992.42	3649.57	3616.15	3721.7	3587.44	3693.97	3736.88	3819.5	3592.79	3311.08	3423.24	3118.94	5975.35	5739.3	5772.5	3290.79	3263.77	3327.54	3409.32	3413.34	3328.92
ANKRD13A	4180.16	4103.37	4434.61	3106.87	3211.74	3035.43	5593.8	5489.6	5520.68	4623.69	4695.37	4620.3	3505.52	3423.01	3697.96	5298.96	5350.44	5317.53	4022.79	3944.83	4102.7
ANKRD13B	250.68	282.794	261.192	305.431	277.095	282.619	193.408	209.504	174.996	258.647	249.064	320.087	408.462	385.569	372.224	339.937	338.224	313.26	358.028	377.93	379.553
ANKRD13C	1856.76	1825.74	1916.98	1915.89	1874.58	1828.87	1927.07	1859.84	1785.15	1730.13	1811.58	1686.17	1804.5	1957.65	1920.8	1969.61	1905.14	1961.82	1932.95	1931.53	1858.64
ANKRD13D	468.803	446.164	402.632	417.489	411.205	407.623	312.66	309.315	419.403	420.423	404.311	466.793	468.37	445.183	413.694	467.794	393.64	423.69	422.393	469.671	479.333
ANKRD16	133.479	120.378	126.353	117.016	115.374	115.946	133.281	125.505	122.204	114.309	109.454	118.127	146.139	141.343	147.676	112.636	85.9892	126.206	138.786	129.633	121.3
ANKRD17	5238.23	4671.83	4841.02	4816.49	4703.71	4529.14	5081.72	4914.46	4593.88	4673.09	4652.92	4586.01	4429.55	4705.67	4809.58	5168.06	4825.91	5060.62	4950.05	4911.1	5280.48
ANKRD18A	0	0	0	0	0.986103	0.905829	0	0	0	0	1.11688	0	0	0	0	0	0	0	0	0	0
ANKRD18B	26.0446	22.9292	20.7445	60.4912	63.1106	50.7264	5.01057	3.95291	2.93289	13.562	23.4545	11.4317	4.53847	3.84607	7.08034	2.02947	0.955436	2.25367	1.0057	0.997178	0
ANKRD18DP	0	0.955384	0	0	0.986103	0	0	0	0	0	0	0.952639	0	0	0	0	0	0	0	0	0
ANKRD19P	0	0	0	0	0	0	0	0	0	0	1.11688	0.952639	0	0	0	0	0	0	0	0	0
ANKRD2	8.68154	5.7323	2.8288	0.99166	1.97221	1.81166	4.00846	3.95291	5.86578	29.0615	37.9739	18.1002	2.72308	0	0	23.339	21.0196	19.1562	23.1311	14.9577	11.7388
ANKRD20A11P	0	0	0	0	0	0	15.0317	5.92937	2.93289	0	0	0	0	0	0	0	0	0	0	0	0
ANKRD20A12P	2.17039	0	2.8288	3.96664	5.91662	1.81166	1.00211	0.988228	1.95526	1.93743	1.11688	1.90528	18.1539	11.5382	8.09182	1.01474	0	2.25367	1.0057	8.9746	0.97823
ANKRD20A19P	0	0.955384	0	1.98332	3.94441	2.71749	1.00211	1.97646	1.95526	1.93743	2.23376	3.81056	9.07694	6.73063	4.04591	0	0	0	0	0	0
ANKRD20A3	0	0	0	21.8165	17.7498	16.3049	0	0	0	0	0	0	0	0	0	0	0	0	1.0057	0	0.97823
ANKRD20A4	0	0	0	0.99166	1.97221	0.905829	0	0	0	0	0	0	0	0	1.01148	0	0	1.12684	0	0	0
ANKRD20A5P	13.0223	18.1523	7.54347	23.7998	12.8193	11.7758	1.00211	4.94114	2.93289	2.90615	2.23376	0	0.907694	0.961518	0	10.1474	9.55436	13.522	12.0684	12.9633	4.89115
ANKRD20A8P	0	0	0	1.98332	0	1.81166	0	0	0	0	0	0	0	0	0	0	0	0	0	0	0
ANKRD20A9P	0	1.91077	1.88587	1.98332	0	0.905829	0	0.988228	0.97763	0.968717	0	0	0	0.961518	0	0	0	0	1.0057	0	0
ANKRD22	1.08519	0	0.942933	3.96664	0.986103	0	0	0	0.97763	3.87487	3.35064	1.90528	0	0.961518	0	4.05895	0.955436	0	6.03419	7.97742	1.95646
ANKRD23	57.5152	67.8322	67.8912	79.3328	55.2217	60.6905	41.0867	44.4702	36.1723	55.2169	59.1947	45.7267	59.0001	52.8835	51.5854	37.5453	45.8609	40.5661	52.2963	43.8758	56.7373
ANKRD24	31.4706	33.4384	30.1739	56.5246	55.2217	71.5605	27.0571	21.741	27.3736	54.2482	36.8571	58.111	30.8616	26.9225	31.3558	29.4274	30.574	43.9466	39.2222	40.8843	39.1292
ANKRD26	1087.36	950.607	920.303	948.027	848.048	910.358	1001.11	958.581	911.151	904.782	928.128	912.629	969.417	980.749	902.238	984.295	995.564	998.376	989.607	1027.09	1039.86
ANKRD26P1	4.34077	2.86615	0.942933	0	1.97221	1.81166	3.00634	9.88228	4.88815	4.84359	2.23376	0	4.53847	2.88455	4.04591	0	2.86631	4.50734	2.0114	0.997178	0
ANKRD26P3	0	0	0	0	0	0	0	0	0	0	0	0	0	0	0	0	0	0	0	0	0
ANKRD27	1224.1	1297.41	1319.16	1436.92	1379.56	1392.26	1683.55	1630.58	1630.69	1088.84	1149.27	1123.16	1399.66	1447.09	1479.79	1529.21	1473.28	1349.95	1385.85	1395.05	1416.48
ANKRD28	5925.15	5708.42	5802.81	6554.87	6628.58	6903.32	8278.46	8199.32	7992.13	5573.03	5356.56	5461.48	6474.58	6943.12	6723.29	5241.12	5485.16	5311.9	4721.75	4672.77	4794.3
ANKRD29	163.864	179.612	165.956	817.128	789.868	852.385	402.85	457.549	437.001	32.9364	33.5064	40.9635	420.262	393.261	429.878	171.491	181.533	156.63	135.769	128.636	110.54
ANKRD30A	0	0	0	0	0	0	11.0233	0.988228	7.82104	0	0	0	0	0	0	0	0	0	0	0	0
ANKRD30B	5.42596	5.7323	1.88587	39.6664	49.3051	39.8565	4.00846	3.95291	6.84341	1.93743	2.23376	0	5.44617	0.961518	5.05739	7.10316	3.82174	2.25367	7.03989	4.98589	5.86938
ANKRD30BL	0	0	0	0	0	0	0	0	0	0	0	0	0	0	0	0	0	0	0	0	0
ANKRD30BP2	0	0	0	0	0	0	0	0	0	0	0	0	0	0	0	0	0	0	0	0	0
ANKRD30BP3	0	0	0	0	0	0	0	0	0	0	0	0	0	0	0	0	0	0	0	0	0
ANKRD31	2.17039	12.42	13.2011	11.8999	12.8193	14.4933	11.0233	11.8587	7.82104	13.562	13.4026	10.479	14.5231	11.5382	16.1836	4.05895	4.77718	20.283	8.04558	12.9633	8.80407
ANKRD32	358.114	280.883	312.111	167.591	181.443	190.224	246.52	237.175	243.43	220.868	269.168	250.544	275.939	256.725	263.996	267.891	301.918	261.426	229.299	267.244	278.795
ANKRD33	2.17039	0	2.8288	4.9583	3.94441	0.905829	3.00634	2.96468	8.79867	3.87487	4.46752	2.85792	0.907694	1.92304	5.05739	5.07369	4.77718	6.76101	6.03419	4.98589	0.97823
ANKRD33B	1142.71	1268.75	1140.95	4883.92	4826.97	4629.69	2378.02	2457.72	2398.13	1154.71	1174.96	1207.95	2447.14	2444.18	2593.43	1151.73	1222.96	1192.19	1233.99	1340.21	1292.24
ANKRD34A	49.9189	59.2338	49.9755	64.4579	75.9299	73.3721	49.1036	47.4349	53.7697	52.3107	59.1947	61.9216	65.354	62.4987	77.8838	46.6779	48.7272	36.0587	52.2963	53.8476	46.955
ANKRD34B	0	0	0	0	0	0	0	0	0	0	0	0	0	0	0	0	0	0	0	0	0
ANKRD34C	0	0	0	0	0	0	0	0	0	0	0	0	0.907694	0	0	0	0	0	0	0	0
ANKRD35	100.923	171.014	138.611	253.865	238.637	240.951	69.1459	44.4702	59.6354	110.434	113.922	100.027	156.123	131.728	131.492	86.2527	106.053	94.6542	124.707	129.633	136.952
ANKRD36	1363	1027.99	988.194	1041.24	955.533	1012.72	890.879	833.076	828.053	743.006	889.037	764.97	1133.71	1110.55	1122.74	1228.85	1131.24	1166.27	1131.41	1170.69	1245.29
ANKRD36B	599.026	453.807	479.01	336.173	351.053	327.91	354.748	301.409	363.678	345.832	381.973	346.761	307.708	326.916	323.673	416.042	347.779	414.675	329.869	406.848	381.51
ANKRD36BP1	1.08519	0	0	0	0	0	0	0	0	0	0	0	0	0	0	0	0	0	0	0	0
ANKRD36BP2	8.68154	10.5092	9.42933	0	4.93051	0.905829	2.00423	6.91759	1.95526	4.84359	4.46752	3.81056	9.98464	22.1149	15.1722	4.05895	1.91087	0	1.0057	0	0.97823
ANKRD36C	70.5375	49.6799	66.0053	41.6497	42.4024	38.9506	51.1078	55.3407	53.7697	44.561	42.4415	63.8268	68.0771	58.6526	72.8264	57.84	54.4599	66.4833	46.2621	56.8391	65.5414
ANKRD37	32.5558	37.26	36.7744	41.6497	46.3468	39.8565	34.0719	33.5997	38.1276	50.3733	40.2077	38.1056	25.4154	25.961	24.2755	82.1937	48.7272	52.9613	75.4274	70.7996	65.5414
ANKRD39	42.3225	58.2784	73.5488	58.5079	48.319	56.1614	42.0888	41.5056	50.8368	50.3733	33.5064	60.9689	50.8309	41.3453	50.5739	44.6484	46.8164	59.7223	61.3476	57.8363	49.8897
ANKRD40	2671.74	2729.53	2891.98	2446.42	2465.26	2437.59	2596.48	2507.13	2558.46	2768.59	2614.62	2666.44	2638.67	2742.25	2799.77	2786.47	2681.91	2541.01	2647	2671.44	2659.81
ANKRD42	417.799	382.153	429.978	509.713	491.079	452.914	340.719	398.256	390.074	396.205	419.947	415.351	427.524	401.915	410.66	419.086	452.877	398.9	407.308	435.767	429.443
ANKRD44	342.921	316.232	346.056	510.705	505.871	513.605	226.478	273.739	242.452	376.831	398.726	398.203	288.647	312.493	282.202	373.423	372.62	324.529	302.715	315.108	311.077
ANKRD45	2.17039	4.77692	1.88587	7.93328	14.7915	8.15246	6.01268	2.96468	1.95526	2.90615	2.23376	0.952639	0	0.961518	1.01148	1.01474	0	2.25367	2.0114	0.997178	1.95646
ANKRD46	290.832	276.106	295.138	230.065	224.831	249.103	248.524	299.433	246.363	209.243	243.48	250.544	264.139	251.918	289.283	249.625	260.834	246.777	271.538	256.275	240.645
ANKRD49	479.655	406.993	380.945	399.639	394.441	419.399	435.92	421.973	448.732	415.58	395.376	369.624	376.693	405.761	415.717	415.028	465.297	469.89	467.65	397.874	420.639
ANKRD50	2204.03	1948.03	1977.33	1989.27	1954.46	1930.32	2738.78	2874.75	2688.48	2046.9	1982.46	1927.19	2055.93	2075.92	2151.41	2033.53	2044.63	2058.73	2154.21	2040.23	2060.15
ANKRD52	1964.2	1929.87	1769.89	1593.6	1665.53	1558.93	1691.57	1609.82	1642.42	1983.93	1999.22	2112	1986.94	1831.69	1901.58	1908.72	1894.63	1868.29	1631.24	1660.3	1862.55
ANKRD53	7.59635	6.68769	12.2581	14.8749	22.6804	19.9282	25.0528	23.7175	19.5526	17.4369	20.1039	11.4317	19.9693	17.3073	21.241	18.2653	28.6631	28.1709	25.1425	21.9379	26.4122
ANKRD54	362.454	391.707	419.605	307.415	275.123	265.408	341.721	342.915	338.26	397.174	362.986	428.688	462.016	428.837	403.58	356.173	367.843	356.08	408.313	398.871	405.965
ANKRD55	0	0.955384	0.942933	0	0.986103	0	0	0	0	0	0	0.952639	0	0	0	2.02947	0	1.12684	0	0	0.97823
ANKRD6	106.349	95.5384	109.38	135.857	153.832	139.498	306.647	297.457	305.021	41.6548	45.7921	36.2003	136.154	142.305	161.836	21.3095	13.3761	14.6489	48.2735	48.8617	42.0639
ANKRD61	2.17039	3.82153	2.8288	3.96664	8.87492	0.905829	4.00846	2.96468	1.95526	0	4.46752	0	0.907694	3.84607	4.04591	4.05895	2.86631	4.50734	1.0057	1.99436	4.89115
ANKRD62	0	0	0	0.99166	0	0.905829	0	0	0	0	0	0	0.907694	0	0	0	0	0	0	0	0
ANKRD62P1-PARP4P3	0	0	0	0	0	0	0	0	0	0	0	0.952639	0	0	0	0	0	0	0	0	0
ANKRD63	0	0	0	0	0	0	0	0	0	0	0	0	0	0	0	1.01474	0	0	1.0057	0.997178	0
ANKRD65	11.9371	18.1523	2.8288	19.8332	17.7498	14.4933	11.0233	16.7999	12.7092	29.0615	30.1558	25.7213	79.8771	85.5751	76.8723	34.5011	50.6381	46.2002	66.3761	44.873	53.8026
ANKRD66	0	0	0	0	0	0	0	0	0	0	0	0	0	0	0	0	0	0	0	0	0
ANKRD7	7.59635	9.55384	6.60053	4.9583	8.87492	10.8699	12.0254	0.988228	2.93289	6.78102	7.81816	2.85792	3.63078	8.65366	2.02296	2.02947	4.77718	5.63418	6.03419	3.98871	4.89115
ANKRD9	66.1968	85.0291	75.4347	68.4245	78.8882	77.9013	58.1226	69.1759	71.367	76.5287	58.0778	69.5427	123.446	112.498	122.389	47.6927	47.7718	54.0881	36.2051	48.8617	37.1727
ANKS1A	435.162	482.469	464.866	510.705	497.982	523.569	493.04	496.09	495.659	472.734	454.57	481.083	510.124	458.644	498.659	475.912	443.322	414.675	428.427	463.688	405.965
ANKS1B	17.3631	7.64307	11.3152	25.7832	32.5414	31.704	32.0676	30.6351	32.2618	39.7174	31.2727	24.7686	20.877	31.7301	35.4017	6.08842	2.86631	2.25367	1.0057	0.997178	2.93469
ANKS3	353.773	433.744	349.828	382.781	292.872	342.403	336.71	320.186	317.73	393.299	392.025	385.819	418.447	351.916	369.189	429.234	431.857	422.563	412.336	450.724	418.682
ANKS4B	0	0	0	0	0	0	0	0	0	0	0	0	0	0	0	0	0	0	0	0	0
ANKS6	1096.04	1031.81	1082.49	1022.4	1007.8	982.824	995.099	990.204	941.458	1199.27	1218.52	1250.82	1174.56	1151.9	1167.25	1182.17	1133.15	1130.22	1187.73	1102.88	1123.99
ANKUB1	0	0	0	0	0	0	0	0	0	0	1.11688	0.952639	0	0	0	0	0	0	0	0	0
ANKZF1	729.25	710.805	762.833	737.795	744.507	682.089	727.535	756.982	735.178	772.068	738.258	740.201	784.248	799.022	735.344	784.392	742.374	830.477	746.228	756.858	742.476
ANLN	4068.39	3534.92	3988.61	1796.89	1819.36	1969.27	3405.18	3180.12	3181.21	4473.54	4096.72	4095.4	2696.76	2952.82	2969.7	1293.79	1470.42	1135.85	1783.1	1714.15	1786.25
ANO1	2.17039	0.955384	0.942933	1156.28	1132.05	1060.73	0	0	0	0	0	0.952639	1.81539	0	0	0	0	0	0	0	0
ANO10	1253.4	1236.27	1239.96	1744.33	1732.58	1673.97	1660.5	1666.15	1609.18	1855.09	1694.31	1725.23	1396.03	1431.7	1476.76	1518.05	1582.2	1504.32	1265.17	1256.44	1258
ANO2	2.17039	2.86615	1.88587	0	0	0.905829	2.00423	0.988228	3.91052	0	0	0	0.907694	0	1.01148	1.01474	0	2.25367	0	1.99436	0
ANO3	128.053	132.798	117.867	2.97498	4.93051	4.52914	156.33	154.164	158.376	60.0605	64.7791	66.6848	50.8309	41.3453	30.3443	6.08842	1.91087	5.63418	5.02849	17.9492	18.5864
ANO4	508.955	411.77	428.092	9.9166	12.8193	12.6816	123.26	141.317	130.025	15.4995	14.5194	13.337	49.9232	62.4987	62.7116	297.318	325.804	305.372	257.459	244.308	270.97
ANO5	0	0	0	0.99166	0	2.71749	0	0.988228	0	0	2.23376	0	0	0.961518	0	0	0.955436	0	0	0	0
ANO6	7070.03	7059.33	7010.71	6286.13	6238.09	6261.09	7478.78	7831.7	7429.01	6769.4	6763.83	6647.52	8590.42	8994.04	9081.05	7158.97	7267.05	7280.48	6804.55	6530.52	6725.33
ANO7	44.4929	38.2153	24.5163	19.8332	29.5831	11.7758	15.0317	18.7763	16.6197	17.4369	15.6363	14.2896	34.4924	31.7301	34.3902	22.3242	9.55436	10.1415	11.0627	16.952	15.6517
ANO8	164.949	130.888	161.242	152.716	171.582	146.744	139.294	124.517	144.689	148.214	112.805	139.085	216.939	198.073	204.319	133.945	118.474	135.22	160.912	153.565	160.43
ANO9	0	0	0.942933	0	0	0	0	0	0	0	1.11688	0	0	0	1.01148	0	0	1.12684	0	0	0
ANP32A	1473.69	1418.74	1458.72	1369.48	1352.93	1375.95	1123.37	1237.26	1092.01	1181.83	1129.17	1141.26	897.71	965.364	908.307	1153.76	1201.94	1125.71	1214.88	1195.62	1192.46
ANP32A-IT1	29.3002	17.1969	23.5733	24.7915	17.7498	30.7982	25.0528	23.7175	17.5973	37.78	34.6233	25.7213	24.5077	25.961	15.1722	23.339	34.3957	27.044	26.1481	20.9407	38.151
ANP32AP1	0	0	0.942933	0.99166	0.986103	0	3.00634	0	0	0.968717	0	0	0	0	0	0	1.91087	0	0	0	0
ANP32B	482.911	512.086	462.037	327.248	333.303	346.027	354.748	365.644	342.171	506.639	497.012	465.841	344.924	344.224	405.603	584.489	549.376	520.598	567.214	530.498	528.244
ANP32C	0	0	0	0.99166	0.986103	0.905829	0	0	0	0.968717	0	0	0	0	0	0	0	0	0	0	0.97823
ANP32D	0	0	0	0	0	0	0	0.988228	0.97763	0.968717	0	0	0.907694	0	0	0	0	0	0	0	0
ANP32E	1291.38	1190.41	1284.27	1322.87	1342.09	1319.79	1095.31	1087.05	1068.55	1196.37	1204	1127.93	920.402	986.518	1011.48	1008.65	970.723	910.483	1083.14	1025.1	1029.1
ANPEP	15082	17014.4	15965.7	6802.79	6691.69	6668.71	15864.5	15222.7	16882.7	14926	13715.3	15083.1	16566.3	15056.4	15847.8	14237.8	14448.1	14589.1	13610.1	14472	13270.7
ANTXR1	7025.54	7535.11	7201.18	13302.1	13641.7	13657.2	9782.64	10209.4	9368.63	7583.12	7801.41	7741.15	12355.5	13382.4	13787.5	9440.1	9795.13	9376.4	7362.72	7423.99	7038.36
ANTXR2	5255.59	5152.38	5340.77	9982.05	10213.1	10081	7237.27	7474.95	6978.33	6994.14	7014.01	6794.22	8486.03	8787.32	8817.05	3604.35	3922.06	3778.28	4340.59	4202.11	4064.54
ANXA1	16770.6	16019.9	17169.9	17578.2	17857.3	17506.1	27382.8	26607	25775.2	21885.3	21892	21355.3	21378	21298.6	21428.2	13867.4	14577.1	13881.5	15020.1	14390.3	14760.5
ANXA10	0	0	0	146.766	143.971	137.686	2.00423	0	0	0.968717	0	0	0	0	0	0	0	0	1.0057	0	0.97823
ANXA11	5289.23	5931.98	5612.34	8862.46	8630.37	8709.55	7309.42	7047.05	7524.82	6148.45	6196.45	6464.61	6893.03	6448.9	6733.41	5929.11	5785.17	5593.61	5437.81	5652	5469.28
ANXA13	0	0	0	5.94996	3.94441	1.81166	0	0	0	0	0	0.952639	0	0	0	0	0	0	1.0057	0	0
ANXA2	61463.1	59980.9	64129.8	71089.1	72174.8	69622	83186.5	80256.9	82071.1	61531	60852.1	60563.1	50476	50627.8	52604.9	62214.6	63619.6	61346	56334.2	53370.9	54689.9
ANXA2P1	10.8519	14.3308	15.0869	10.9083	17.7498	14.4933	11.0233	15.8116	13.6868	9.68717	6.70128	17.1475	7.26155	8.65366	14.1607	13.1916	14.3315	9.01468	9.05128	8.9746	6.84761
ANXA2P2	294.087	278.972	298.91	326.256	336.261	336.968	401.848	338.962	418.426	309.99	265.818	288.65	254.154	226.918	270.065	277.023	325.804	322.275	298.692	300.15	301.295
ANXA2P3	7.59635	10.5092	8.4864	15.8666	10.8471	9.05829	12.0254	9.88228	27.3736	7.74974	7.81816	10.479	6.35386	9.61518	7.08034	6.08842	4.77718	9.01468	10.057	8.9746	5.86938
ANXA2R	37.9817	53.5015	34.8885	94.2077	94.6658	76.0896	25.0528	33.5997	41.0605	40.6861	36.8571	36.2003	24.5077	23.0764	21.241	36.5305	22.9305	42.8197	47.2678	26.9238	34.238
ANXA3	45.5781	50.6353	53.7472	67.4329	64.0967	62.5022	197.416	195.669	202.369	21.3118	31.2727	34.295	39.9385	51.922	47.5395	42.619	56.3707	30.4245	43.245	16.952	26.4122
ANXA4	2525.24	2852.78	2658.13	3620.55	3531.23	3571.68	3054.44	3129.72	3356.2	2687.22	2770.98	2760.75	4298.84	4495.1	5090.77	2519.59	2671.4	2445.23	2592.69	2649.5	2275.36
ANXA5	40369.2	41046.1	41486.2	44324.2	43720.8	42907.3	65426	65852.5	65207.9	52087	52596.1	50551.8	43839.8	45212.5	46571.5	36276.9	36571.2	35229.4	34755.9	33160.1	33777.3
ANXA6	9647.36	9978.98	10189.3	10880.5	10776.1	10906.2	12360.1	12600.9	12833.4	11025	10857.2	10903.9	12150.4	12144.9	12526.1	10198.1	10011.1	9769.66	10213.9	10216.1	10389.8
ANXA7	4919.18	4780.74	4873.08	6634.2	7017.11	6742.09	5357.3	5481.7	5434.65	5310.51	5213.6	5200.46	5877.32	6139.29	6029.42	5320.27	5220.5	5078.65	5275.89	5051.7	4785.5
ANXA8	0	0	0	0	0	0.905829	2.00423	0.988228	0.97763	1.93743	2.23376	0	0.907694	0	0	2.02947	0	2.25367	1.0057	2.99153	0.97823
ANXA8L2	0	0	0.942933	0	0	0	0	0	0	0	0	1.90528	0	0.961518	0	0	0	0	0	0	0
ANXA9	1.08519	8.59845	7.54347	38.6747	34.5136	27.1749	12.0254	5.92937	3.91052	4.84359	3.35064	2.85792	11.8	12.4997	4.04591	3.04421	0	2.25367	3.01709	1.99436	1.95646
AOAH	0	0	0	0	0	0	0	0	0	0	0	0	0	0	0	0	0	0	0	0	0
AOAH-IT1	0	0	0	0	0	0	0	0	0	0	0	0	0	0	0	0	0	0	0	0	0
AOC2	20.6187	19.1077	28.288	19.8332	25.6387	23.5516	17.0359	11.8587	8.79867	25.1866	25.6883	31.4371	15.4308	14.4228	22.2525	23.339	16.2424	19.1562	11.0627	15.9548	20.5428
AOC3	2.17039	3.82153	2.8288	3.96664	8.87492	5.43497	3.00634	0	0.97763	3.87487	3.35064	3.81056	3.63078	0.961518	2.02296	3.04421	3.82174	0	3.01709	2.99153	2.93469
AOC4	0	0	0	0	0	0	0	0	0	0	0	0	0	0	0	0	0	0	0	0	1.95646
AOX1	3577.88	3651.48	3733.07	639.621	688.3	663.067	5999.66	6246.59	6055.44	2189.3	2422.51	2292.05	6443.72	7023.89	6992.35	4371.49	4288	4359.73	5655.04	5638.04	5825.36
AOX2P	1.08519	1.91077	1.88587	0	0	0	6.01268	1.97646	3.91052	0	1.11688	0	0.907694	4.80759	2.02296	6.08842	0	0	2.0114	0	1.95646
AP1AR	680.416	708.895	633.651	721.928	689.286	709.264	643.357	729.312	679.453	705.226	666.778	722.101	777.894	883.635	853.687	722.493	766.26	793.292	775.393	715.973	702.369
AP1B1	1303.32	1423.52	1316.33	1265.36	1299.68	1259.1	1362.87	1340.04	1577.9	1476.33	1396.1	1521.37	1410.56	1272.09	1353.36	1150.71	1094.93	1125.71	1101.24	1184.65	1128.88
AP1B1P1	0	0	0	0	0	0	0	0	0	0	0	0	0	0	0	0	0	0	0	0	0
AP1G1	4672.84	4228.53	4349.75	4572.54	4656.38	4564.47	4701.92	4555.73	4253.67	3290.73	3527.11	3410.45	3962.09	4147.03	4253.26	4081.27	3820.79	3785.04	3844.78	3722.46	3934.44
AP1G2	196.42	148.084	140.497	207.257	201.165	177.542	163.345	171.952	174.018	71.6851	54.7272	57.1584	87.1386	83.6521	95.0789	284.126	286.631	308.753	313.778	306.133	298.36
AP1M1	1015.74	1106.33	1101.35	1386.34	1260.24	1342.44	1129.38	1110.77	1269.94	1405.61	1294.46	1453.73	1599.36	1514.39	1508.11	1080.7	988.876	1084.02	984.578	1055.01	1057.47
AP1M2	2.17039	1.91077	0.942933	0	0	0	3.00634	1.97646	2.93289	0	0	1.90528	0	0	0	0	1.91087	0	0	0.997178	0
AP1S1	1181.77	1344.22	1299.36	1120.58	1267.14	1074.31	1277.7	1291.61	1358.91	1434.67	1462	1397.52	1190.89	1278.82	1229.96	1186.23	1332.83	1205.71	1191.75	1172.68	1161.16
AP1S2	2008.69	1875.42	1964.13	2776.65	2896.18	2815.32	4722.96	4604.15	4357.3	2508.01	2697.27	2476.86	2124.91	2158.61	2210.08	4344.09	4496.28	4258.31	3535.03	3311.63	3315.22
AP1S3	68.3671	46.8138	52.8043	37.6831	40.4302	35.3273	60.1268	47.4349	71.367	41.6548	61.4284	29.5318	42.6616	40.3838	39.4476	35.5158	32.4848	20.283	20.114	24.9294	25.434
AP2A1	2274.56	2694.18	2456.34	2832.18	2788.7	2790.86	2878.07	2842.14	3167.52	3213.23	3072.54	3465.7	3026.25	2760.52	3069.84	2575.4	2407.7	2632.29	2535.36	2633.55	2355.58
AP2A2	1752.59	2009.17	1929.24	1828.62	1756.25	1768.18	1957.13	1890.48	2033.47	2084.68	2001.45	2084.38	2117.65	1819.19	1980.47	2223.29	2182.22	2192.82	2257.79	2397.21	2184.39
AP2B1	7440.08	6774.63	6675.97	7244.07	7136.42	6920.53	6745.23	7130.06	6672.33	6801.36	6694.58	6355.06	6567.17	6694.09	7079.33	5831.7	5750.77	5402.05	5849.14	5651.01	5741.23
AP2M1	9421.64	10133.8	10109.2	10469	10273.2	10320.1	11003.2	11004.9	11648.5	11703.1	11163.2	11471.7	8417.96	8355.59	8394.25	9924.13	9663.28	9693.04	8892.38	8932.72	9342.09
AP2S1	1545.31	1860.13	1706.71	1365.52	1337.16	1386.82	1700.59	1576.22	1794.93	2081.77	2005.92	2093.9	1239	1271.13	1243.11	1985.84	1911.83	1869.42	1898.76	1895.63	1718.75
AP3B1	2928.94	2808.83	2855.2	3051.34	2981.97	2972.93	3176.7	3245.34	3084.42	3502.88	3488.02	3326.62	2727.62	2898.02	3049.61	2994.49	2894.02	2810.33	2658.06	2699.36	2635.35
AP3B2	23.8742	22.9292	28.288	14.8749	13.8054	14.4933	6.01268	4.94114	3.91052	6.78102	7.81816	7.62112	8.16925	2.88455	13.1492	24.3537	25.7968	23.6635	23.1311	26.9238	30.3251
AP3D1	3620.2	4083.31	4036.7	3569.98	3615.05	3585.27	3646.69	3546.75	3960.38	4661.47	4381.52	4741.29	4464.95	4039.34	4042.88	4060.98	3791.17	4043.08	4045.92	4285.87	4068.46
AP3M1	2068.38	1955.67	1922.64	2045.79	2136.88	2062.57	1894	1959.66	2003.16	1669.1	1666.39	1664.26	1930.67	2064.38	2018.91	1855.95	1886.03	1800.68	1938.99	1847.77	1781.36
AP3M2	963.651	893.284	932.561	823.078	894.395	875.031	837.767	910.158	811.433	826.316	846.596	836.417	621.771	656.717	659.484	811.79	840.784	875.551	857.86	841.618	769.867
AP3S1	3142.72	2998.95	3144.68	2965.06	3152.57	3003.73	3528.44	3414.33	3374.78	3083.43	3045.73	2860.78	3812.32	4145.11	3867.89	3179.17	2983.83	3092.04	3413.34	3137.12	3285.87
AP3S2	116.116	124.2	125.41	98.1743	106.499	121.381	139.294	145.269	141.756	151.12	128.441	157.186	94.4002	121.151	128.458	125.827	102.232	112.684	116.661	106.698	126.192
AP4B1	507.87	482.469	493.154	449.222	442.76	423.928	484.021	486.208	415.493	533.763	508.181	551.578	372.155	348.07	383.35	499.251	486.317	525.105	518.94	490.611	506.723
AP4B1-AS1	1.08519	0	0	0	0	0	0	0	0.97763	0.968717	0	0	0	0	0	0	0	0	1.0057	0	0
AP4E1	1084.11	1100.6	1086.26	1090.83	1135	1127.76	1139.4	1105.83	1124.27	1208.96	1269.89	1229.86	991.202	1055.75	1089.36	1159.84	1236.33	1224.87	1085.15	1131.8	1162.14
AP4M1	341.836	417.503	368.687	424.43	415.149	425.74	295.624	344.891	387.142	384.581	412.129	391.535	413.001	425.953	420.775	502.295	477.718	490.173	493.798	481.637	503.788
AP4S1	226.805	278.017	267.793	357.989	360.914	396.753	216.457	248.045	223.877	277.053	264.701	257.213	207.862	238.457	207.353	337.908	326.759	333.543	275.561	275.221	284.665
AP5B1	706.46	660.17	639.309	603.921	555.176	658.538	614.296	614.678	614.929	630.635	586.362	631.6	791.509	749.984	711.069	732.64	699.379	761.741	695.943	705.005	663.24
AP5M1	1246.89	1212.38	1264.47	1416.09	1363.78	1475.6	1462.08	1507.05	1432.23	1125.65	1191.71	1141.26	1244.45	1288.43	1250.19	1259.29	1339.52	1327.41	1325.51	1267.41	1227.68
AP5S1	284.32	351.581	298.91	395.672	365.844	387.695	307.649	270.774	306.976	338.082	343.999	380.103	342.201	317.301	353.006	316.598	271.344	334.67	277.573	279.21	305.208
AP5Z1	639.179	685.965	611.964	647.554	647.869	654.009	565.192	502.02	689.229	691.664	593.064	776.401	813.294	700.947	676.679	675.815	618.167	725.682	672.812	669.106	624.111
APAF1	1341.3	1135	1219.21	1395.27	1392.38	1356.93	1195.52	1154.25	1089.08	1265.14	1344.72	1227.95	1061.09	1110.55	1170.28	1317.13	1222.96	1196.7	1109.28	1099.89	1254.09
APBA1	287.576	300.946	305.51	358.981	318.511	355.085	223.471	238.163	248.318	128.839	131.792	128.606	344.016	340.377	367.166	220.198	230.26	251.284	293.664	256.275	258.253
APBA2	47.7485	72.6092	57.5189	237.007	248.498	259.067	5.01057	6.91759	8.79867	1.93743	0	2.85792	46.2924	32.6916	37.4247	22.3242	11.4652	10.1415	12.0684	14.9577	10.7605
APBA3	95.497	148.084	128.239	112.058	99.5964	110.511	100.211	89.9287	96.7854	137.558	141.844	151.47	157.939	136.536	117.331	142.063	129.939	132.967	159.906	129.633	153.582
APBB1	1282.7	1456	1409.69	1413.12	1427.88	1446.61	1286.71	1304.46	1447.87	1342.64	1323.5	1387.04	1709.19	1659.58	1654.78	1402.37	1452.26	1490.8	1426.08	1473.83	1363.65
APBB1IP	281.065	321.964	312.111	33.7164	41.4163	44.3856	315.666	332.044	358.79	542.482	517.116	543.957	875.017	907.673	888.078	202.947	225.483	188.181	154.877	177.498	171.19
APBB2	1703.75	1687.21	1719.91	1845.48	1785.83	1874.16	2110.45	2208.69	2110.7	1650.69	1675.32	1541.37	1713.73	1814.39	1829.76	1770.72	1725.52	1757.86	1671.47	1674.26	1752.99
APBB3	446.014	421.324	390.374	512.688	453.607	487.336	310.655	328.092	374.432	435.923	442.285	406.777	427.524	390.376	389.419	340.952	338.224	350.446	302.715	377.93	357.054
APC	4648.97	4178.85	4335.61	3566.01	3478.97	3412.26	3545.48	3468.68	3257.46	3375.98	3211.03	3114.18	3615.35	3555.69	3706.05	3333.41	3315.36	3193.45	3119.68	3138.12	3139.14
APC2	3.25558	0.955384	4.71467	7.93328	2.95831	4.52914	5.01057	0	2.93289	0	3.35064	2.85792	0.907694	0.961518	2.02296	6.08842	2.86631	2.25367	3.01709	4.98589	6.84761
APCDD1	735.761	958.25	839.211	27.7665	36.4858	19.9282	1941.09	2064.41	2227.04	27.1241	37.9739	41.9161	1670.16	1636.5	1784.25	187.726	168.157	163.391	293.664	287.187	263.144
APCDD1L	205.101	220.694	233.847	313.364	321.469	346.027	92.1945	106.729	99.7183	743.006	639.973	718.29	287.739	244.226	262.984	170.476	184.399	188.181	126.718	148.579	137.93
APCDD1L-AS1	48.8337	50.6353	31.1168	88.2577	76.916	102.359	13.0275	21.741	14.6645	207.305	217.792	230.539	81.6925	67.3063	78.8953	31.4569	35.3511	45.0734	22.1254	18.9464	15.6517
APCS	0	0	0	0	0	0	0	0	0	0	0	0	0	0	0	0	0	0	0	0	0
APEH	1658.17	1756.95	1774.6	1644.17	1631.01	1635.93	1825.85	1788.69	2042.27	1771.78	1652.98	1802.39	1674.7	1606.7	1576.89	1708.82	1729.34	1699.27	1690.58	1641.35	1602.34
APEX1	1861.11	2204.07	2131.03	2601.12	2326.22	2375.08	2023.27	1927.04	2041.29	1928.72	1839.5	2120.58	1750.94	1801.89	2146.36	2428.27	2541.46	2405.79	2504.19	2563.74	2167.76
APEX2	241.998	310.5	291.366	268.74	285.97	276.278	245.518	243.104	306.976	306.115	298.207	310.56	258.693	271.148	263.996	310.51	264.656	268.187	270.533	309.125	321.838
APH1A	2389.59	2849.91	2767.51	2420.64	2363.69	2358.78	2541.36	2759.13	2720.75	2514.79	2500.7	2450.19	2643.21	2850.9	2613.66	2966.08	2976.18	2901.6	2963.79	2895.8	2941.54
APH1B	1250.14	1123.53	1148.49	1294.12	1257.28	1279.94	1221.58	1224.41	1177.07	1025.87	1015.24	964.071	1769.1	1963.42	1749.86	909.205	945.882	937.527	949.379	909.426	892.146
API5	3779.73	3585.55	3731.19	3666.17	3533.21	3429.47	3872.17	3780.96	3753.12	3682.09	3792.93	3550.49	3386.61	3515.31	3573.55	3658.13	3782.57	3627.28	3813.61	3744.4	3813.14
APIP	527.404	481.513	497.869	401.622	451.635	430.269	556.173	505.973	557.249	403.955	476.908	442.025	432.062	431.722	422.798	516.501	590.459	551.022	586.322	560.414	546.83
APITD1	64.0264	53.5015	54.6901	50.5746	42.4024	47.1031	53.112	39.5291	51.8144	49.4046	71.4804	68.59	70.8001	47.1144	46.528	43.6337	43.9501	34.9319	54.3077	47.8645	48.9115
APITD1-CORT	64.0264	71.6538	57.5189	61.4829	98.6103	82.4304	47.0994	50.3996	57.6802	76.5287	69.2466	80.0217	78.0617	71.1524	74.8494	57.84	55.4153	45.0734	62.3533	40.8843	82.1713
APLF	338.58	412.726	384.717	286.59	315.553	322.475	413.873	451.62	403.761	403.955	414.363	371.529	388.493	410.568	354.017	395.748	417.526	387.631	446.53	473.659	492.05
APLN	40.1521	55.4122	36.7744	37.6831	31.5553	48.0089	30.0634	23.7175	23.4631	26.1554	17.8701	28.5792	69.8925	76.9215	87.9986	36.5305	35.3511	28.1709	63.359	59.8307	64.5632
APLNR	1.08519	0.955384	0	0	0	0	0	0	0	0	1.11688	0	0	0	0	1.01474	0.955436	2.25367	2.0114	0.997178	1.95646
APLP1	102.008	128.977	115.981	294.523	247.512	274.466	143.302	141.317	162.287	147.245	132.909	136.227	146.139	124.036	120.366	151.196	137.583	153.25	86.49	86.7544	91.9536
APLP2	29820	30497.8	30048.5	30581.8	30334.5	30637.9	52759.3	52480.8	51729.4	44586.2	44266.4	44088.2	69199	70972.6	73337.2	26340.6	26695.8	26231.6	26477	26425.2	25594.4
APMAP	2628.34	2785.9	2791.08	3246.69	3238.36	3222.03	3494.37	3491.41	3603.55	2902.28	2830.18	2833.15	2813.85	2959.55	2870.57	2941.72	2898.79	2987.24	2781.76	2618.59	2694.04
APOA1	0	0	0.942933	12.8916	10.8471	6.3408	1.00211	0	0	0	0	0.952639	0.907694	0.961518	0	0	0	1.12684	0	0	0
APOA1BP	637.008	773.861	767.548	732.837	758.313	733.721	815.721	854.817	877.912	771.099	818.674	785.928	784.248	827.867	779.849	756.994	732.819	738.077	802.547	745.889	744.433
APOA2	0	0	0	0	0	0	0	0	0	0	0	0	0	0	0	0	0	0	0	0	0
APOA4	0	0	0	0	0	0	0	0	0	0	0	0	0	0	0	0	0	0	0	0	0
APOA5	0	0.955384	0	0.99166	0.986103	1.81166	0	0	0	0	0	0	0	0	0	0	0	0	0	0	0.97823
APOB	0	0	0	0.99166	0.986103	0	0	0	0	0	0	0	0	0	0	0	0	0	0	0	0
APOBEC1	0	0	0	0	0	0	0	0	0	0	0	0	0	0	0	0	0	0	0	0	0
APOBEC2	0	0	0	0	0	0	0	0	0	0	0	0	0	0	0	0	0.955436	0	0	0	0
APOBEC3A	0	0	0	0	0	0	0	0	0	0	1.11688	0	0	0	0	0	0	0	0	0	0
APOBEC3A_B	0	0	0	0	0	0	0	0	0	0	0	0	0	0	0	0	0	0	0	0	0
APOBEC3B	47.7485	62.0999	42.432	54.5413	63.1106	41.6681	31.0655	33.5997	45.9486	60.0605	62.5453	53.3478	40.8462	24.038	41.4706	37.5453	41.0837	29.2977	29.1652	62.8222	56.7373
APOBEC3C	619.645	758.575	725.116	798.286	810.576	811.623	740.562	722.394	778.194	634.51	590.83	630.647	627.217	667.294	651.392	520.56	575.172	516.09	582.299	527.507	512.592
APOBEC3D	116.116	125.155	91.4645	31.7331	32.5414	31.704	111.235	136.375	96.7854	91.0594	80.4154	97.1692	110.739	110.575	108.228	107.562	102.232	107.049	114.65	132.625	92.9318
APOBEC3F	115.03	138.531	155.584	188.415	186.373	198.377	175.37	153.175	164.242	101.715	92.7011	109.554	101.662	108.652	113.286	112.636	114.652	104.796	127.724	134.619	133.039
APOBEC3G	245.254	273.24	277.222	247.915	232.72	225.551	230.486	217.41	236.587	129.808	158.597	161.949	108.923	121.151	146.664	146.122	194.909	158.884	200.134	204.421	194.668
APOBEC3H	0	0.955384	1.88587	1.98332	0	1.81166	3.00634	4.94114	2.93289	0.968717	2.23376	1.90528	4.53847	0.961518	2.02296	0	0	0	0	0	0
APOBEC4	0	0	0	0	0	0	0	0	0	0	0	0	0	0	0	0	0	0	0	0	0
APOBR	1.08519	0	0.942933	0	0.986103	0.905829	1.00211	0.988228	0	1.93743	0	0.952639	0.907694	0	0	0	0.955436	0	0	0	0
APOC1	7.59635	7.64307	9.42933	17.8499	27.6109	14.4933	12.0254	4.94114	9.7763	18.4056	17.8701	11.4317	7.26155	6.73063	10.1148	14.2063	7.64349	11.2684	6.03419	6.98024	10.7605
APOC1P1	0	0	0.942933	0	0	0	0	0	0	0	0	0.952639	0	0	0	0	0	0	0	0	0
APOC2	0	0	0	0	0	0	0	0	0	0	0	0	0	0	0	0	0	0	0	0	0
APOC3	0	0	0	0	0	0	0	0	0	0	0	0	0	0	0	0	0	0	0	0	0
APOC4-APOC2	1.08519	0	0	0	0	0	0	0	0.97763	0	1.11688	0	0	0	0	0	0	1.12684	0	0	0
APOD	618.56	550.301	732.659	129.907	98.6103	102.359	1293.73	1394.39	1320.78	424.298	440.051	450.598	2239.28	2388.41	2382.03	300.362	261.789	323.402	658.732	585.343	707.26
APOE	10.8519	18.1523	22.6304	47.5997	38.458	53.4439	164.347	167.01	216.056	43.5923	33.5064	41.9161	157.031	154.804	142.618	11.1621	6.68805	12.3952	17.0969	21.9379	11.7388
APOF	0	0	0	0	0	0	0	0	0	0	0	0	0	0	0	0	0	0	0	0	0
APOH	0	0	0	0	0	0	0	0.988228	0	0	0	0	0	0	0	0	0	0	0	0	0
APOL1	434.077	459.54	428.092	187.424	150.874	151.273	305.645	356.75	328.484	303.208	287.038	297.224	445.678	406.722	459.211	130.901	134.716	164.518	203.151	255.277	177.06
APOL2	1251.23	1208.56	1173.01	1996.21	1936.71	1877.78	1325.8	1340.04	1396.06	1530.57	1631.76	1534.7	1358.82	1278.82	1373.59	1285.67	1343.34	1309.38	1186.72	1268.41	1340.17
APOL3	461.207	524.506	503.526	1300.07	1252.35	1245.51	651.374	608.748	544.54	657.759	653.375	655.416	472.909	501.913	450.108	548.973	523.579	560.037	659.738	657.14	694.543
APOL4	0	0.955384	0	15.8666	37.4719	24.4574	53.112	50.3996	63.546	31.9677	35.7402	30.4845	88.0463	99.0364	67.769	168.446	214.973	190.435	257.459	248.297	244.557
APOL5	0	0	0	0	0	0	0	0	0	0	0	0	0	0	0	0	0	0	0	0	0
APOL6	3361.93	3511.99	3425.68	2669.55	2663.46	2651.36	4674.86	4930.27	4628.1	3646.25	3704.69	3796.27	2882.84	3103.78	2976.78	4511.52	4864.12	4715.8	4998.32	5226.21	4863.76
APOLD1	177.972	157.638	164.07	121.974	135.096	137.686	92.1945	86.964	98.7407	163.713	138.493	130.512	113.462	130.766	154.756	86.2527	98.4099	84.5126	96.547	92.7375	78.2584
APOM	34.7262	32.483	32.0597	49.583	52.2634	38.9506	43.0909	39.5291	31.2842	35.8425	35.7402	34.295	25.4154	31.7301	19.2181	41.6042	29.6185	21.4099	35.1994	42.8786	41.0856
APOO	135.649	134.709	139.554	107.099	128.193	108.699	136.287	133.411	131.98	133.683	130.675	131.464	114.369	117.305	96.0904	120.754	144.271	120.571	144.821	115.673	134.017
APOOL	667.394	578.007	615.735	640.612	680.411	702.923	630.33	639.383	578.757	526.982	553.973	504.899	624.494	539.412	599.806	512.442	536.955	512.71	610.459	545.456	512.592
APOPT1	289.746	320.054	281.937	362.947	350.066	369.578	329.695	295.48	336.305	348.738	335.064	344.855	249.616	259.61	230.617	264.846	271.344	279.455	327.858	293.17	242.601
APP	23662.6	24627.9	23465.8	15724.7	15396	15865.6	26346.6	27750.4	26045	19824.8	19840.3	19504.3	35073.3	36086.7	36500.2	27178.7	27571	27129.7	28765	28484.4	28170.1
APPBP2	2867.08	2788.76	2958.92	4037.05	4036.12	4103.41	3476.33	3518.09	3250.62	2868.37	3069.19	2763.61	3088.88	3244.16	3291.35	3034.06	3153.89	2994	2943.68	2830.99	2831
APPL1	3218.68	2981.75	3147.51	2928.37	3000.71	2847.02	3117.58	3028.92	2942.67	2795.72	2908.36	2659.77	2860.14	2975.9	3219.53	3394.3	3351.67	3365.86	3460.61	3439.27	3422.83
APPL2	6784.62	6541.51	6408.17	3996.39	4052.88	3835.28	7381.57	7312.88	7087.82	5422.88	5304.07	5298.58	6551.74	6648.9	6641.36	3484.61	3691.8	3503.33	3444.52	3521.03	3405.22
APRT	617.475	784.37	786.406	701.103	748.452	785.354	737.556	735.241	838.807	766.255	700.284	800.217	725.248	681.716	699.943	774.245	777.725	819.209	863.895	894.468	772.802
APTX	676.075	647.75	655.339	654.495	690.272	610.529	631.332	692.748	643.281	605.448	586.362	560.152	534.632	605.757	583.623	561.15	626.766	618.632	547.1	547.45	593.785
AQP1	160.609	156.683	158.413	3136.62	3216.67	3319.86	551.163	554.396	571.914	259.616	228.961	242.923	1056.56	1000.94	1071.15	223.242	214.018	223.113	377.137	424.798	403.031
AQP10	0	0	0	0	0.986103	0.905829	0	0	0	0.968717	0	0	0	0	0	1.01474	0	0	1.0057	0	0
AQP11	30.3854	30.5723	29.2309	28.7581	43.3885	39.8565	105.222	91.9052	121.226	34.8738	31.2727	32.3897	94.4002	88.4597	87.9986	33.4863	27.7076	23.6635	30.1709	30.9125	54.7809
AQP12A	0	0	0	0	0	0	0	0	0	0	0	0	0	0	0	0	0	0	0	0	0
AQP12B	0	0	0	0	0	0	0	0	0	0	0	0	0	0	0	0	0	0	0	0	0
AQP2	0	0	0	0	0	0	0	0	0	0	0	0	0	0	0	0	0	0	0	0	0
AQP3	18.4483	30.5723	33.0027	223.123	223.845	204.717	29.0613	25.6939	32.2618	10.6559	8.93505	8.57376	11.8	10.5767	13.1492	16.2358	26.7522	16.9025	19.1083	13.9605	21.5211
AQP4	0	0	0	0	0	0	0	0	0	0	0	0	0	0	0	0	0	0	0	0	0
AQP4-AS1	0	0	0	0	0	0	0	0	0	0	0	0	0	0	0	0	0	0	0	0	0
AQP5	0	0	0	0.99166	0	1.81166	1.00211	0	0	0	0	0	0	0	0	0	0	0	0	0.997178	0
AQP6	0	0	0	1.98332	1.97221	1.81166	0	0	0	0	0	0	0	0	0	1.01474	0	0	0	0	0
AQP7	7.59635	3.82153	7.54347	30.7415	28.597	33.5157	3.00634	1.97646	0.97763	7.74974	8.93505	5.71584	16.3385	21.1534	17.1951	3.04421	0	2.25367	1.0057	0.997178	2.93469
AQP7P1	0	1.91077	0	6.94162	3.94441	2.71749	1.00211	0.988228	0.97763	10.6559	16.7532	10.479	2.72308	0.961518	7.08034	7.10316	0.955436	4.50734	8.04558	2.99153	1.95646
AQP7P3	0	0.955384	0	0.99166	0	0	0	0	0	0.968717	0	0	0	0	0	0	0.955436	1.12684	0	0	0
AQP8	0	0	0	0	0	0.905829	0	0.988228	0	0	0	0	0	0	0	0	0	0	0	0	0
AQP9	2.17039	0	4.71467	0	0.986103	0	274.579	298.445	261.027	0.968717	0	2.85792	86.2309	77.883	66.7575	2.02947	0.955436	2.25367	9.05128	14.9577	19.5646
AQPEP	52.0893	45.8584	61.2907	15.8666	16.7637	15.3991	60.1268	60.2819	57.6802	45.5297	43.5583	43.8214	128.893	169.227	170.94	16.2358	8.59892	14.6489	19.1083	18.9464	17.6081
AQR	2249.6	2208.85	2221.55	2419.65	2288.74	2229.25	2675.64	2703.79	2546.73	2387.89	2354.38	2400.65	2262.88	2395.14	2396.19	2323.75	2473.62	2276.21	2481.06	2195.78	2312.54
AR	237.657	196.809	224.418	1708.63	1707.93	1716.55	262.554	270.774	242.452	22.2805	14.5194	23.816	85.3233	93.2673	99.1248	91.3264	64.0142	89.02	187.06	190.461	213.254
ARAF	808.469	921.945	892.015	831.011	864.812	826.116	759.602	790.582	830.008	841.815	814.206	856.423	890.448	817.291	831.435	923.411	950.659	1005.14	903.117	1002.16	935.188
ARAP1	2232.24	2328.27	2321.5	2453.37	2445.53	2505.52	2255.76	2089.11	2409.86	2405.32	2365.55	2458.76	3882.21	3316.28	3393.51	2624.11	2250.05	2437.34	2436.81	2610.61	2452.42
ARAP2	1.08519	0	0	0.99166	0.986103	1.81166	12.0254	12.847	17.5973	1.93743	1.11688	0.952639	0	0.961518	1.01148	0	0	1.12684	2.0114	1.99436	2.93469
ARAP3	256.105	279.927	282.88	409.555	377.677	391.318	372.786	353.785	378.343	230.555	233.428	261.976	324.955	272.11	350.983	416.042	462.431	413.548	407.308	424.798	419.661
ARC	9.76673	2.86615	4.71467	2.97498	2.95831	2.71749	3.00634	0	1.95526	2.90615	3.35064	0.952639	1.81539	2.88455	1.01148	5.07369	10.5098	7.88785	11.0627	7.97742	5.86938
ARCN1	6988.64	6770.8	6818.35	8544.14	8536.69	8268.41	7640.12	7446.3	7376.22	7888.26	8117.49	7770.68	6224.97	6568.13	6561.46	7101.13	7025.32	6795.94	6965.46	6797.76	6951.3
AREG	1.08519	0	0	0	0	0	0	0	0	0	0	0	2.72308	0	0	0	0	0	0	0	0
AREL1	1556.17	1479.89	1492.66	1350.64	1419.99	1400.41	1720.63	1657.26	1684.46	1505.39	1482.1	1462.3	1534	1561.51	1696.25	1651.99	1619.46	1561.79	1430.1	1428.96	1486.91
ARF1	4656.56	5510.65	5370	5825.01	5602.05	5928.65	5173.91	4995.49	5560.76	6044.8	5775.39	6221.69	5168.41	5153.74	5418.49	5511.04	5488.98	5384.02	5238.68	5434.62	4899.95
ARF3	2798.71	3011.37	2926.86	3527.33	3335.99	3212.98	3201.75	3210.75	3091.27	2862.56	2687.21	2805.52	2684.05	2722.06	2945.42	2885.91	2858.66	2841.88	2759.64	2758.19	2769.37
ARF4	6602.31	6768.89	6931.5	9217.48	9434.04	8992.16	8351.62	8344.59	7893.39	9436.27	9386.27	8932.9	6491.83	6921.01	6974.14	8876.92	8795.74	8520	7978.2	7606.47	7671.28
ARF5	1209.99	1423.52	1514.35	1199.91	1144.87	1152.21	1307.76	1396.37	1437.12	1594.51	1505.56	1527.08	1249.89	1137.48	1198.6	1412.51	1377.74	1407.42	1404.96	1323.25	1363.65
ARF6	3908.86	4047	4118.73	3928.96	4000.62	4016.45	3349.06	3305.62	3430.5	3475.76	3307.08	3314.23	3112.48	3372.04	3336.87	3173.08	3348.8	3170.91	3078.44	3038.4	2933.71
ARFGAP1	1494.31	1531.48	1492.66	1729.45	1622.14	1653.14	1309.76	1242.2	1545.63	1880.28	1918.8	1941.48	1396.94	1230.74	1197.59	1924.96	1578.38	1887.45	1711.7	1774.98	1733.42
ARFGAP2	1805.76	1917.45	1889.64	1727.47	1643.83	1704.77	1563.3	1581.16	1743.11	1691.38	1791.48	1721.42	1908.88	1821.12	1849.99	1704.76	1657.68	1697.01	1743.88	1706.17	1690.38
ARFGAP3	2668.49	2662.65	2616.64	3052.33	3024.38	3122.39	2960.24	2726.52	2713.9	2940.06	3030.1	2772.18	2857.42	2856.67	2825.06	3198.45	3092.75	2991.75	2964.8	2970.59	3156.75
ARFGEF1	3793.83	3543.52	3550.14	3259.59	3220.61	3225.66	4187.83	3941.05	3767.79	3575.54	3646.62	3483.8	3667.08	3804.73	3751.57	3612.46	3512.18	3554.04	3589.34	3507.07	3606.73
ARFGEF2	3929.48	3936.18	3900.91	3839.71	3906.94	3762.81	4176.81	4216.77	4173.5	3863.24	3883.39	3838.18	3962.09	4102.8	4273.49	3832.66	3871.43	3913.5	3703.99	3871.04	3857.16
ARFIP1	1588.72	1468.42	1538.87	1663.01	1774.98	1624.15	1896	1847	1726.5	1755.32	1785.89	1796.68	1630.22	1626.89	1616.34	1883.35	1863.1	1773.64	1970.16	1987.37	1853.75
ARFIP2	1049.38	1084.36	1047.6	1305.02	1267.14	1234.64	1205.54	1159.19	1201.51	1219.61	1218.52	1245.1	1080.16	1059.59	1049.91	1111.14	1131.24	1121.2	1060.01	1115.84	1074.1
ARFRP1	507.87	544.569	539.358	406.581	388.524	407.623	313.662	343.903	367.589	469.828	447.869	464.888	457.478	419.222	420.775	478.956	428.991	458.622	423.399	484.628	479.333
ARG1	0	0	0	0	0	0	0	0	0	0	0	0	0	0	0	0	0	0	0	0	0
ARG2	29.3002	43.9476	39.6032	31.7331	31.5553	23.5516	53.112	54.3525	61.5907	61.9979	50.2596	39.0582	30.8616	29.8071	29.3329	45.6632	47.7718	31.5514	52.2963	42.8786	47.9333
ARGFX	0	0	0	0	0	0	0	0	0	0	0	0	0	0	0	0	0	0	0	0	0
ARGFXP2	0	0	0	0	0	0	0	0	0	0	0	0	0	0	0	0	0	0	0	0	0
ARGLU1	3742.83	3067.74	3322.9	2817.31	2908.02	2702.09	3604.6	3686.09	3493.07	3119.27	3222.2	2978.9	3303.1	3285.51	3132.55	3458.22	3508.36	3476.29	3365.07	3535.99	3489.35
ARHGAP1	2391.76	2767.75	2667.56	3517.42	3334.01	3441.24	3114.57	3025.95	3272.13	3737.31	3356.23	3796.27	4344.22	4129.72	4208.76	3016.81	3087.01	3052.6	2615.82	2666.45	2567.85
ARHGAP10	1545.31	1454.09	1488.89	1995.22	1898.25	1913.11	1334.82	1421.07	1284.61	1371.7	1389.4	1385.14	1848.97	1924.96	1935.97	1478.47	1554.49	1513.34	1483.4	1406.02	1518.21
ARHGAP11A	1474.78	1321.3	1399.31	844.894	856.923	884.089	1161.45	1026.77	1009.89	1189.58	1141.45	1139.36	943.094	1015.36	1083.29	775.259	838.873	738.077	899.094	894.468	860.842
ARHGAP11B	148.671	107.003	93.3504	61.4829	73.9577	62.5022	84.1776	64.2348	78.2104	90.0907	75.9479	93.3587	94.4002	80.7675	78.8953	75.0906	64.9696	67.6101	70.3989	61.825	92.9318
ARHGAP12	5143.81	4985.19	5061.67	4399	4700.75	4578.97	5440.48	5343.35	5091.5	4738	4654.04	4546	7418.58	7928.68	7810.63	4708.38	4695.01	4705.66	5200.46	5040.73	5034.95
ARHGAP15	0	0	0	0	0	0	0	0	0	0	0	0	0	0	0	0	0	0	0	0	0
ARHGAP17	1187.2	1175.12	1195.64	1111.65	1080.77	989.165	1354.86	1239.24	1365.75	1362.99	1293.35	1331.79	1145.51	1069.21	1172.3	1041.12	1110.22	1097.54	1036.87	1097.89	1040.84
ARHGAP18	1841.57	1671.92	1774.6	5157.62	5130.69	5091.66	2508.29	2589.16	2468.52	1358.14	1344.72	1329.88	2068.64	2173.99	2104.89	821.937	887.6	839.492	1202.81	1258.44	1191.48
ARHGAP19	349.432	328.652	320.597	244.94	211.026	214.681	272.575	302.398	264.938	213.118	233.428	235.302	257.785	245.187	281.191	201.933	255.101	207.338	221.254	218.382	241.623
ARHGAP19-SLIT1	0	0	0	0	0	0	0	0	0.97763	0	0	0	0	0	0	0	0.955436	0	1.0057	0	0
ARHGAP20	296.258	251.266	304.567	1778.05	1572.83	1882.31	554.169	588.984	505.435	448.516	433.35	410.588	589.094	559.604	599.806	410.969	368.798	397.773	428.427	423.8	408.9
ARHGAP21	11881.8	11333.7	11520.8	17435.4	17174.9	16587.5	15360.4	15314.6	14819.9	10375.9	10779	10461.9	15589.6	16146.8	16764.2	12231.6	12708.3	12591.3	12649.7	12112.7	12968.4
ARHGAP22	575.152	538.836	561.988	515.663	496.996	576.107	406.858	407.15	413.538	481.452	455.687	482.036	660.801	616.333	588.68	309.495	300.007	326.782	306.738	337.046	315.968
ARHGAP23	3763.45	4140.63	3844.34	2471.22	2423.84	2358.78	3282.93	2883.65	3136.24	3923.3	3838.72	4204	2871.94	2691.29	2892.83	2517.56	2477.45	2406.92	2368.42	2552.77	2341.88
ARHGAP24	1917.54	2047.39	2018.82	1725.49	1676.37	1639.55	2775.86	3074.38	2759.85	2918.74	2932.93	2624.52	3272.24	3333.58	3230.66	1933.07	1958.64	1941.54	2441.83	2459.04	2264.6
ARHGAP25	1.08519	0	0	0	0	1.81166	0	0	1.95526	0	0	0	0.907694	1.92304	2.02296	0	0	0	0	0	0
[truncated: 26,518 more rows]
